# Supplementary material for: Transcriptomic insights into Candida albicans adaptation to an anaerobic environment
Source: Microbiol Spectr. 2025 May 22;13(7):e03024-24. doi: 10.1128/spectrum.03024-24 (PMC12210919; doi:10.1128/spectrum.03024-24)
Supplement: Table S1 — Sequencing run information and read mapping statistics. [file spectrum.03024-24-s0003.xlsx]

## Sheet: Sheet1
Table S1: Sequencing run information and read mapping statistics.
sample	run	organism	treatment	Number of Reads	% Reads Mapped to SC5314 Genome	% Reads Mapped to SC5314 ORFs
3216_KZ_07	1	CHN1	aerobic	2512097	0.9793	0.6561
3216_KZ_08	1	CHN1	aerobic	1919741	0.9829	0.6406
3216_KZ_09	1	CHN1	aerobic	1887730	0.9845	0.7739
3216_KZ_10	1	SC5314	aerobic	2152440	0.9896	0.6906
3216_KZ_11	1	SC5314	aerobic	2232605	0.9913	0.604
3216_KZ_12	1	SC5314	aerobic	2476898	0.9884	0.7218
KZ_03	2	CHN1	anaerobic	35365405	0.9705	0.244
KZ_04	2	SC5314	anaerobic	32531333	0.9716	0.311
KZ_07	2	CHN1	anaerobic	33837457	0.9707	0.255
KZ_08	2	SC5314	anaerobic	30153877	0.97	0.2814
KZ_11	2	CHN1	anaerobic	32094194	0.9695	0.2365
KZ_12	2	SC5314	anaerobic	32108234	0.975	0.2414
KZ_15	2	CHN1	anaerobic	26780043	0.9546	0.3741
KZ_16	2	SC5314	anaerobic	36295402	0.9761	0.2301
Column F was mapped to SC5314 Genome
Column G was mapped to C_albicans_SC5314_A22_current_orf_coding.fasta
