# Supplementary material for: Transcriptomic insights into Candida albicans adaptation to an anaerobic environment
Source: Microbiol Spectr. 2025 May 22;13(7):e03024-24. doi: 10.1128/spectrum.03024-24 (PMC12210919; doi:10.1128/spectrum.03024-24)
Supplement: Table S2 — Significantly upregulated genes in C. albicans SC5314 under anaerobic vs aerobic conditions. [file spectrum.03024-24-s0004.xlsx]

## Sheet: Sheet1
Table S2: Significantly upregulated genes in C. albicans SC5314 under anaerobic vs. aerobic conditions.
GeneSymbol	baseMean	log2FoldChange	lfcSE	stat	pvalue	padj	Gene.ID	Gene.Name.or.Symbol	Product.Description
C5_04980W_A	15819.2	8.53521	0.231475	36.8731	1.24505e-297	7.44043e-294	C5_04980W_A	NA	Putative adhesin-like protein, induced by Mnl1 under weak acid stress, rat catheter and Spider biofilm induced
AOX2	12911.4	7.13954	0.329753	21.6512	5.92423e-104	1.31123e-101	C1_09150W_A	AOX2	Alternative oxidase [Source:UniProtKB/TrEMBL;Acc:A0A1D8PEH5]
NAD3	24.1314	6.3049	1.22834	5.13287	2.85356e-07	7.6095e-07	CM_00320W	NAD3	NADH-ubiquinone oxidoreductase chain 3 [Source:UniProtKB/Swiss-Prot;Acc:Q9B8D1]
ATP6	343.522	6.26295	0.504478	12.4147	2.1744e-35	3.72327e-34	CM_00160C	ATP6	ATP synthase subunit a [Source:UniProtKB/Swiss-Prot;Acc:Q9B8D4]
CM_00220W	84.0132	6.24558	0.885873	7.0502	1.78663e-12	7.38886e-12	CM_00220W	NA	(CaalfMp08.1) Putative endonuclease encoded by the first exon and part of the first intron of the mitochondrial COX1 gene, C-terminus contains a LAGLIDADG domain found in intron-encoded endonucleases, conserved in fungal mitochondria
NAD4	84.8959	6.24105	0.889471	7.01659	2.27342e-12	9.31821e-12	CM_00440W	NAD4	NADH-ubiquinone oxidoreductase chain 4 [Source:UniProtKB/Swiss-Prot;Acc:Q9B8C8]
NAD2	239.361	6.21988	0.550289	11.3029	1.26889e-29	1.63425e-28	CM_00310W	NAD2	NADH-ubiquinone oxidoreductase chain 2 [Source:UniProtKB/Swiss-Prot;Acc:Q9B8D2]
ATP8	18.9859	5.98519	1.21416	4.92948	8.24506e-07	2.10651e-06	CM_00170C	ATP8	ATP synthase protein 8 [Source:UniProtKB/Swiss-Prot;Acc:Q9B8D3]
CM_00250W	70.6166	5.77171	0.915905	6.30165	2.94494e-10	1.01787e-09	CM_00250W	NA	(CaalfMp08.4) Putative endonuclease encoded by the first four exons and part of the fourth intron of the mitochondrial COX1 gene, C-terminus contains a LAGLIDADG domain found in intron-encoded endonucleases, conserved in fungal mitochondria
CM_00240W	136.893	5.73594	0.635863	9.02072	1.86859e-19	1.21774e-18	CM_00240W	NA	(CaalfMp08.3) Putative endonuclease encoded by the first three exons and part of the third intron of the mitochondrial COX1 gene, C-terminus contains a LAGLIDADG domain found in intron-encoded endonucleases, conserved in fungal mitochondria
NAD5	207.398	5.68197	0.553543	10.2647	1.01605e-24	9.21383e-24	CM_00380W	NAD5	NADH-ubiquinone oxidoreductase chain 5 [Source:UniProtKB/Swiss-Prot;Acc:Q9B8C9]
COB	772.184	5.61934	0.394148	14.2569	4.05948e-46	1.14431e-44	CM_00330W	COB	Cytochrome b [Source:UniProtKB/Swiss-Prot;Acc:P0C8L0]
C2_02650C_A	327.068	5.48386	1.32053	4.15276	3.28486e-05	7.02839e-05	C2_02650C_A	NA	Protein with predicted siroheme synthase middle domains NAD(P)-binding, Hap43-repressed gene
COX3A	189.431	5.40792	0.619537	8.72897	2.57008e-18	1.54205e-17	CM_00070C	COX3A	Cytochrome c oxidase subunit 3 [Source:UniProtKB/Swiss-Prot;Acc:Q9B1P9]
C3_00150W_A	287.142	5.31907	0.397554	13.3795	7.97177e-41	1.79771e-39	C3_00150W_A	NA	Ortholog of Candida albicans WO-1 : CAWG_02350
CM_00230W	201.652	4.92489	0.457645	10.7614	5.23894e-27	5.61073e-26	CM_00230W	NA	(CaalfMp08.2) Putative endonuclease encoded by the first two exons and part of the second intron of the mitochondrial COX1 gene, C-terminus contains a LAGLIDADG domain found in intron-encoded endonucleases, conserved in fungal mitochondria
COX1	859.823	4.80612	0.379591	12.6613	9.68553e-37	1.80877e-35	CM_00210W	COX1	Cytochrome c oxidase subunit 1 [Source:UniProtKB/Swiss-Prot;Acc:P0C8K9]
MOH1	1324.73	4.79651	0.207449	23.1214	2.82049e-118	8.87118e-116	C4_03430W_A	MOH1	Yippee domain-containing protein [Source:UniProtKB/TrEMBL;Acc:A0A1D8PLT8]
COX2	317.371	4.72039	0.409219	11.5351	8.77547e-31	1.2028e-29	CM_00030W	COX2	Cytochrome c oxidase subunit 2 [Source:UniProtKB/Swiss-Prot;Acc:Q9B8D8]
CM_00340W	177.775	4.67486	0.517731	9.02952	1.72419e-19	1.1261e-18	CM_00340W	NA	(CaalfMp11.1) Putative endonuclease encoded by the first exon and part of the first intron of the mitochondrial COB gene, C-terminus contains a GIY-YIG domain found in intron-encoded endonucleases, conserved in fungal mitochondria
C3_06170C_A	10.2301	4.64647	1.74435	2.66373	0.00772785	0.0122636	C3_06170C_A	NA	Mediator of RNA polymerase II transcription subunit 6 [Source:UniProtKB/TrEMBL;Acc:A0A1D8PKF2]
PGA13	1538.25	4.54928	0.278415	16.3399	5.13436e-60	2.69148e-58	CR_08510W_A	PGA13	GPI-anchored protein 13 [Source:UniProtKB/Swiss-Prot;Acc:Q5A343]
INO1	629.126	4.48341	0.354027	12.664	9.35591e-37	1.75269e-35	CR_10100C_A	INO1	Inositol-3-phosphate synthase [Source:UniProtKB/Swiss-Prot;Acc:P42800]
AAP1	1776.93	4.39143	0.2791	15.7342	8.8121e-56	3.73483e-54	C3_03990C_A	AAP1	AA_permease domain-containing protein [Source:UniProtKB/TrEMBL;Acc:A0A1D8PJU0]
C3_02750W_A	33.8461	4.39029	0.632311	6.94324	3.83217e-12	1.54528e-11	C3_02750W_A	NA	Protein with a ribonuclease III domain, flow model biofilm induced, Spider biofilm induced
HSP30	170.602	4.37062	0.369075	11.8421	2.36517e-32	3.52476e-31	C1_01990W_A	HSP30	Hsp30p [Source:UniProtKB/TrEMBL;Acc:Q59TA5]
PCK1	13716.7	4.35803	0.217777	20.0115	4.37455e-89	6.53558e-87	CR_00200W_A	PCK1	Phosphoenolpyruvate carboxykinase (ATP) [Source:UniProtKB/TrEMBL;Acc:A0A1D8PRM7]
YHB5	705.675	4.24488	0.210069	20.207	8.49114e-91	1.40953e-88	CR_07810W_A	YHB5	Nitric oxide dioxygenase [Source:UniProtKB/TrEMBL;Acc:Q59MV6]
C3_07840C_A	123.601	4.1223	0.738613	5.58114	2.3895e-08	7.00325e-08	C3_07840C_A	NA	Ortholog of Candida albicans WO-1 : CAWG_03090
NAD6	45.8102	4.11114	0.710031	5.79009	7.03484e-09	2.15812e-08	CM_00050W	NAD6	NADH-ubiquinone oxidoreductase chain 6 [Source:UniProtKB/Swiss-Prot;Acc:Q9B8D7]
ERG3	1286.3	4.09959	0.243277	16.8515	1.02223e-63	6.29779e-62	C1_04770C_A	ERG3	Fatty acid hydroxylase domain-containing protein [Source:UniProtKB/TrEMBL;Acc:Q59VG6]
SUT1	184.154	4.00914	0.367044	10.9228	8.97056e-28	1.01147e-26	C5_03130W_A	SUT1	Sut1p [Source:UniProtKB/TrEMBL;Acc:A0A1D8PNM7]
NAD1	108.217	3.99879	0.470187	8.50468	1.82093e-17	1.03048e-16	CM_00060W	NAD1	NADH-ubiquinone oxidoreductase chain 1 [Source:UniProtKB/Swiss-Prot;Acc:Q9B8D6]
C7_00880C_A	944.936	3.99148	0.203699	19.5951	1.70397e-85	2.26287e-83	C7_00880C_A	NA	PSP1 C-terminal domain-containing protein [Source:UniProtKB/TrEMBL;Acc:A0A1D8PQQ2]
C7_03560W_A	345.721	3.808	0.247253	15.4013	1.60507e-53	6.18831e-52	C7_03560W_A	NA	Virulence factor CaO19.6688 [Source:UniProtKB/Swiss-Prot;Acc:Q59R32]
C3_05750C_A	95.006	3.80624	0.412568	9.22571	2.81676e-20	1.92377e-19	C3_05750C_A	NA	Ortholog of C. parapsilosis CDC317 : CPAR2_807080, C. dubliniensis CD36 : Cd36_85690, Candida metapsilosis : CMET_5772 and Candida tropicalis NEW ASSEMBLY : CTRG1_CGOB_00191
GAC1	7320.97	3.77356	0.178202	21.1758	1.59663e-99	3.18049e-97	C7_00660W_A	GAC1	CBM21 domain-containing protein [Source:UniProtKB/TrEMBL;Acc:A0A1D8PQN2]
TAR1	224288	3.73458	0.370928	10.0682	7.63527e-24	6.61281e-23	CR_08820C_A	TAR1	Tar1p [Source:UniProtKB/TrEMBL;Acc:A0A1D8PTT5]
C1_09770W_A	467.635	3.70633	0.250171	14.8152	1.16867e-49	3.79563e-48	C1_09770W_A	NA	Protein of unknown function, Spider biofilm induced
C1_13430C_A	488.33	3.64904	0.261985	13.9284	4.25784e-44	1.10151e-42	C1_13430C_A	NA	Protein of unknown function, Spider biofilm induced
CTN3	4732.67	3.56303	0.195983	18.1803	7.38685e-74	6.13109e-72	C3_04000C_A	CTN3	Carn_acyltransf domain-containing protein [Source:UniProtKB/TrEMBL;Acc:Q59MQ8]
AAF1	2773.62	3.5537	0.19364	18.352	3.17916e-75	2.83562e-73	C3_06470W_A	AAF1	Adherence factor [Source:UniProtKB/Swiss-Prot;Acc:P46589]
BLP1	1114.04	3.48789	0.241646	14.4339	3.16608e-47	9.41319e-46	C1_12850W_A	BLP1	Blood-induced peptide 1 [Source:UniProtKB/Swiss-Prot;Acc:P0CT51]
ERG251	2471.51	3.48585	0.225474	15.4601	6.45188e-54	2.53661e-52	C4_01530C_A	ERG251	Fatty acid hydroxylase domain-containing protein [Source:UniProtKB/TrEMBL;Acc:A0A1D8PLB5]
C7_01510W_A	8884.91	3.48224	0.225555	15.4386	9.00723e-54	3.51812e-52	C7_01510W_A	NA	MFS domain-containing protein [Source:UniProtKB/TrEMBL;Acc:Q5AGW0]
C7_02220C_A	463.835	3.42356	0.236986	14.4463	2.6463e-47	7.90714e-46	C7_02220C_A	NA	Protein kinase domain-containing protein [Source:UniProtKB/TrEMBL;Acc:A0A1D8PR30]
RSN1	1419.72	3.39864	0.228753	14.8572	6.24543e-50	2.0507e-48	C3_03490W_A	RSN1	Rsn1p [Source:UniProtKB/TrEMBL;Acc:Q5AEC1]
C1_13100W_A	1279.45	3.36283	0.154735	21.7328	1.005e-104	2.30995e-102	C1_13100W_A	NA	(orf19.4936.1) Putative adhesin-like protein, Spider biofilm induced
C7_03730C_A	507.165	3.35127	0.209514	15.9954	1.37514e-57	6.47074e-56	C7_03730C_A	NA	Ortholog of C. dubliniensis CD36 : Cd36_73400, C. parapsilosis CDC317 : CPAR2_703180, C. auris B8441 : B9J08_003875 and Candida tenuis NRRL Y-1498 : CANTEDRAFT_104803
C7_03380W_A	285.744	3.3427	0.323958	10.3183	5.82378e-25	5.38745e-24	C7_03380W_A	NA	COX assembly mitochondrial protein [Source:UniProtKB/TrEMBL;Acc:A0A1D8PRB8]
C6_01360W_A	227.165	3.33958	0.238216	14.0191	1.19062e-44	3.19064e-43	C6_01360W_A	NA	Protein of unknown function, ketoconazole-repressed
FRP2	1360.78	3.28619	0.217153	15.1331	9.80423e-52	3.48751e-50	C7_00100W_A	FRP2	FAD-binding FR-type domain-containing protein [Source:UniProtKB/TrEMBL;Acc:A0A1D8PQI6]
WSC1	915.221	3.28056	0.173569	18.9006	1.12709e-79	1.22463e-77	C3_04250W_A	WSC1	WSC domain-containing protein [Source:UniProtKB/TrEMBL;Acc:A0A1D8PJZ5]
HAP41	5307.37	3.24883	0.139443	23.2987	4.56595e-120	1.5159e-117	C4_05110C_A	HAP41	Hap4_Hap_bind domain-containing protein [Source:UniProtKB/TrEMBL;Acc:A0A1D8PM95]
RME1	229.312	3.23917	0.339516	9.54057	1.42051e-21	1.07455e-20	C1_07330W_A	RME1	C2H2-type domain-containing protein [Source:UniProtKB/TrEMBL;Acc:Q59WD1]
C3_01130C_A	2158.75	3.2387	0.177867	18.2085	4.41949e-74	3.71984e-72	C3_01130C_A	NA	ZZ-type domain-containing protein [Source:UniProtKB/TrEMBL;Acc:A0A1D8PJ35]
RNR3	328.715	3.23616	0.329406	9.82425	8.853e-23	7.21767e-22	CR_05570C_A	RNR3	Ribonucleoside-diphosphate reductase [Source:UniProtKB/TrEMBL;Acc:A0A1D8PT08]
C4_02740W_A	3157.03	3.2256	0.170649	18.9019	1.10046e-79	1.21784e-77	C4_02740W_A	NA	Protein of unknown function, flow model, rat catheter and Spider biofilm induced, Hap43-repressed
TRY4	563.444	3.20514	0.250567	12.7916	1.82788e-37	3.53509e-36	C3_05050W_A	TRY4	Transcriptional regulator of yeast form adherence 4 [Source:UniProtKB/Swiss-Prot;Acc:Q5ANC8]
CDR11	7993.55	3.20264	0.136028	23.5439	1.44937e-122	5.4134e-120	C3_04070C_A	CDR11	Cdr11p [Source:UniProtKB/TrEMBL;Acc:A0A1D8PK15]
C4_03710C_A	47.6	3.18774	0.499581	6.38082	1.76139e-10	6.21006e-10	C4_03710C_A	NA	EamA domain-containing protein [Source:UniProtKB/TrEMBL;Acc:A0A1D8PLV8]
C7_01430C_A	1053.99	3.17174	0.146907	21.5901	2.22512e-103	4.74904e-101	C7_01430C_A	NA	Protein of unknown function, transcript induced by benomyl or in azole-resistant strain overexpressing MDR1, Ssn6 colony morphology-related regulation, induced by NO, Hap43-repressed, rat catheter and flow model biofilm induced
C1_11320C_A	1434.39	3.15558	0.241821	13.0492	6.42005e-39	1.29179e-37	C1_11320C_A	NA	(orf19.670.2) Protein of unknown function, hypoxia, Hap43-repressed, ketoconazole induced, induced in oralpharyngeal candidasis, 16h flow model biofilm repressed, late-stage flow model biofilm induced, rat catheter and Spider biofilm induced
PUT1	1555.79	3.14684	0.268516	11.7194	1.0142e-31	1.44651e-30	C5_02600W_A	PUT1	Proline dehydrogenase [Source:UniProtKB/TrEMBL;Acc:A0A1D8PNH4]
HGT6	15226.2	3.1415	0.198599	15.8183	2.32763e-56	1.01532e-54	C2_01020W_A	HGT6	MFS domain-containing protein [Source:UniProtKB/TrEMBL;Acc:Q5AD47]
CR_03250C_A	1651.52	3.07169	0.244419	12.5673	3.19403e-36	5.74925e-35	CR_03250C_A	NA	Protein of unknown function, Hap43-repressed, transcript increased in azole-resistant strain overexpressing CDR1 and CDR2, possibly regulated by Tac1, induced by Mnl1 in weak acid stress, flow model biofilm induced, Spider biofilm induced
FCR1	2065.66	3.06136	0.17043	17.9626	3.82726e-72	2.97035e-70	C3_06850W_A	FCR1	Zn(2)-C6 fungal-type domain-containing protein [Source:UniProtKB/TrEMBL;Acc:Q5ADM4]
SEF1	1088.48	3.03747	0.195584	15.5302	2.16553e-54	8.86383e-53	CR_02190C_A	SEF1	Transcriptional regulatory protein SEF1 [Source:UniProtKB/Swiss-Prot;Acc:Q59UY7]
SUR2	1994.44	3.00467	0.164325	18.2849	1.09203e-74	9.45789e-73	C2_02860W_A	SUR2	Fatty acid hydroxylase domain-containing protein [Source:UniProtKB/TrEMBL;Acc:Q5A0J3]
PPR1	479.393	2.95025	0.212761	13.8665	1.01091e-43	2.54904e-42	C5_04970C_A	PPR1	Zn(2)-C6 fungal-type domain-containing protein [Source:UniProtKB/TrEMBL;Acc:A0A1D8PP34]
C2_08390W_A	1167.75	2.91604	0.179055	16.2857	1.24751e-59	6.48273e-58	C2_08390W_A	NA	Hydrolase_4 domain-containing protein [Source:UniProtKB/TrEMBL;Acc:Q59K70]
C6_02100W_A	7452.65	2.91392	0.212748	13.6965	1.06475e-42	2.54517e-41	C6_02100W_A	NA	Secreted potein, Hap43-repressed, fluconazole-induced, regulated by Tsa1, Tsa1B under H2O2 stress conditions, induced by Mnl1p under weak acid stress, Spider biofilm induced
C1_08610C_A	5632.2	2.88514	0.144571	19.9566	1.31443e-88	1.87024e-86	C1_08610C_A	NA	HIG1 domain-containing protein [Source:UniProtKB/TrEMBL;Acc:Q59QA9]
SIT1	2312.9	2.87992	0.200029	14.3975	5.36707e-47	1.56457e-45	C2_08050C_A	SIT1	Siderophore transporter [Source:UniProtKB/TrEMBL;Acc:Q5A2T6]
TRY5	356.583	2.86206	0.269764	10.6095	2.6926e-26	2.72267e-25	C6_01500C_A	TRY5	Transcriptional regulator of yeast form adherence 5 [Source:UniProtKB/Swiss-Prot;Acc:Q5A4K7]
UEC1	18.1946	2.86177	0.553906	5.16652	2.38495e-07	6.40272e-07	C4_01400W_A	UEC1	Uec1p [Source:UniProtKB/TrEMBL;Acc:A0A1D8PL98]
C3_02060W_A	28.687	2.83629	0.669647	4.2355	2.28041e-05	4.96819e-05	C3_02060W_A	NA	Ortholog(s) have extracellular region localization
CSA1	1225.62	2.82029	0.13702	20.583	3.89541e-94	7.05423e-92	C7_00090C_A	CSA1	Cell wall protein 1 [Source:UniProtKB/Swiss-Prot;Acc:G1UB63]
C1_13010W_A	782.572	2.81939	0.213628	13.1977	9.04582e-40	1.94453e-38	C1_13010W_A	NA	Ortholog(s) have mRNA binding, translation regulator activity and role in mitochondrial cytochrome c oxidase assembly, positive regulation of mitochondrial translational initiation
C6_01450C_A	1045.54	2.8159	0.302855	9.29783	1.43338e-20	1.00539e-19	C6_01450C_A	NA	Protein of unknown function, Cyr1-repressed, rat catheter and Spider biofilm induced
SEC5	564.225	2.81423	0.150758	18.6672	9.15088e-78	9.42856e-76	C6_04170C_A	SEC5	Exocyst complex component SEC5 [Source:UniProtKB/TrEMBL;Acc:A0A1D8PQC5]
C1_09310C_A	570.428	2.80484	0.180898	15.5051	3.20434e-54	1.28518e-52	C1_09310C_A	NA	Protein of unknown function, Spider biofilm induced
C1_06350W_A	926.781	2.79571	0.250428	11.1638	6.13385e-29	7.42022e-28	C1_06350W_A	NA	Protein of unknown function, rat catheter biofilm repressed
C3_06040W_A	50.4667	2.77969	0.433036	6.41906	1.37115e-10	4.88318e-10	C3_06040W_A	NA	CCCH zinc finger protein, Spider biofilm induced
C1_09550W_A	39.0425	2.77503	0.460411	6.02729	1.66733e-09	5.42405e-09	C1_09550W_A	NA	Protein of unknown function, transcript detected on high-resolution tiling arrays, rat catheter biofilm induced
C2_09880C_A	3329.81	2.77353	0.222251	12.4793	9.68523e-36	1.68253e-34	C2_09880C_A	NA	SWIRM domain-containing protein [Source:UniProtKB/TrEMBL;Acc:A0A1D8PII2]
YPI1	1000.47	2.75577	0.200668	13.733	6.44123e-43	1.56475e-41	C1_14190C_A	YPI1	Type 1 phosphatases regulator YPI1 [Source:UniProtKB/Swiss-Prot;Acc:Q59ZW4]
HMS1	1694.05	2.75094	0.141296	19.4693	1.999e-84	2.48875e-82	C5_00670C_A	HMS1	BHLH domain-containing protein [Source:UniProtKB/TrEMBL;Acc:A0A1D8PMZ4]
C5_00570W_A	1793.97	2.74698	0.113546	24.1928	2.6496e-129	1.218e-126	C5_00570W_A	NA	Phospholipid-transporting ATPase [Source:UniProtKB/TrEMBL;Acc:A0A1D8PMY6]
YOR1	3356.17	2.744	0.135827	20.2022	9.3644e-91	1.51248e-88	C2_09990C_A	YOR1	ATP-binding cassette transporter [Source:UniProtKB/TrEMBL;Acc:A0A1D8PIM2]
FTH1	294.004	2.74359	0.17236	15.9177	4.77253e-57	2.1939e-55	C1_09400C_A	FTH1	Fth1p [Source:UniProtKB/TrEMBL;Acc:A0A1D8PEK3]
C5_03970W_A	123.108	2.74045	0.267358	10.2501	1.18228e-24	1.0705e-23	C5_03970W_A	NA	Alpha/beta-HydrolasE superfamily protein, membrane-localized
RVS162	219.439	2.73669	0.209381	13.0704	4.86145e-39	9.84814e-38	C1_12730W_A	RVS162	RVS161-like protein RVS162 [Source:UniProtKB/Swiss-Prot;Acc:Q59PE4]
CNT	2245.72	2.73514	0.18767	14.5742	4.1018e-48	1.27669e-46	C2_06020W_A	CNT	Cntp [Source:UniProtKB/TrEMBL;Acc:A0A1D8PHJ7]
C1_01710W_A	1314.95	2.72873	0.165715	16.4665	6.38968e-61	3.53562e-59	C1_01710W_A	NA	Protein of unknown function, flow model biofilm induced, Spider biofilm induced
C7_00770W_A	205.256	2.71072	0.297917	9.09892	9.1234e-20	6.0782e-19	C7_00770W_A	NA	Protein of unknown function, induced by benomyl or in an azole-resistant strain overexpressing MDR1, induced by nitric oxide, Spider biofilm induced
CR_09620C_A	217.341	2.69896	0.221593	12.1798	3.98275e-34	6.4501e-33	CR_09620C_A	NA	PRELI/MSF1 domain-containing protein [Source:UniProtKB/TrEMBL;Acc:A0A1D8PU11]
C2_08330W_A	1041.64	2.67821	0.176486	15.1753	5.15697e-52	1.85651e-50	C2_08330W_A	NA	Glutaredoxin domain-containing protein [Source:UniProtKB/TrEMBL;Acc:A0A1D8PI40]
CR_07840C_A	326.74	2.67438	0.259319	10.3131	6.14879e-25	5.67931e-24	CR_07840C_A	NA	Protein of unknown function, flow model biofilm induced, Spider biofilm induced, induced by Mnl1 under weak acid stress, transcript detected in high-resolution tiling arrays
UGA3	2784.07	2.6617	0.108809	24.462	3.74618e-132	2.23872e-129	CR_09960C_A	UGA3	Zn(2)-C6 fungal-type domain-containing protein [Source:UniProtKB/TrEMBL;Acc:A0A1D8PU36]
RPM2	1969.12	2.65772	0.208313	12.7583	2.80395e-37	5.35348e-36	C1_04950C_A	RPM2	Ribonuclease P [Source:UniProtKB/TrEMBL;Acc:A0A1D8PDF0]
C4_03410W_A	463.961	2.64122	0.245628	10.7529	5.73981e-27	6.1034e-26	C4_03410W_A	NA	Mitochondrial 54S ribosomal protein YmL22 [Source:UniProtKB/TrEMBL;Acc:A0A1D8PLT6]
SPO72	1628.46	2.64055	0.129944	20.3207	8.44136e-92	1.4413e-89	C2_06010W_A	SPO72	Autophagy-related protein 2 [Source:UniProtKB/Swiss-Prot;Acc:Q59X11]
GCA2	360.027	2.62481	0.244683	10.7274	7.57063e-27	7.95115e-26	C1_10550C_A	GCA2	NtCtMGAM_N domain-containing protein [Source:UniProtKB/TrEMBL;Acc:A0A1D8PEW1]
COX17	102.321	2.61803	0.403794	6.48358	8.95701e-11	3.25393e-10	C2_01180W_A	COX17	Copper metallochaperone [Source:UniProtKB/TrEMBL;Acc:A0A1D8PGA3]
FLC1	1679.41	2.61477	0.10803	24.2043	2.0061e-129	9.99039e-127	C3_00980W_A	FLC1	TRP_N domain-containing protein [Source:UniProtKB/TrEMBL;Acc:A0A1D8PJ45]
COX19	343.367	2.61419	0.248298	10.5284	6.38934e-26	6.24921e-25	C1_13410W_A	COX19	Cytochrome c oxidase assembly protein COX19 [Source:UniProtKB/Swiss-Prot;Acc:Q5AL10]
PAN6	313.954	2.61417	0.268995	9.71828	2.51997e-22	1.99197e-21	CR_02580W_A	PAN6	Pantoate--beta-alanine ligase [Source:UniProtKB/TrEMBL;Acc:A0A1D8PS97]
ZCF16	868.6	2.59337	0.178859	14.4995	1.21957e-47	3.73752e-46	C3_04020C_A	ZCF16	Zn(2)-C6 fungal-type domain-containing protein [Source:UniProtKB/TrEMBL;Acc:A0A1D8PJX7]
C1_10580C_A	72.8858	2.57984	0.3675	7.01999	2.21886e-12	9.10083e-12	C1_10580C_A	NA	Protein of unknown function, Hap43-induced, rat catheter and Spider biofilm induced
FRE9	155.885	2.56877	0.200523	12.8104	1.43473e-37	2.78376e-36	C2_05070W_A	FRE9	FAD-binding FR-type domain-containing protein [Source:UniProtKB/TrEMBL;Acc:Q59ZI1]
C7_00870W_A	297.012	2.55409	0.24404	10.4659	1.23945e-25	1.19467e-24	C7_00870W_A	NA	Amidohydro-rel domain-containing protein [Source:UniProtKB/TrEMBL;Acc:A0A1D8PQQ8]
FMP45	318.084	2.53854	0.247133	10.272	9.42613e-25	8.56088e-24	C7_02240W_A	FMP45	Fmp45p [Source:UniProtKB/TrEMBL;Acc:A0A1D8PR25]
C2_07640W_A	2148.89	2.53676	0.261047	9.71765	2.53564e-22	2.00171e-21	C2_07640W_A	NA	SH3 domain-containing protein [Source:UniProtKB/TrEMBL;Acc:Q59U90]
C1_06190C_A	472.105	2.5138	0.339664	7.40085	1.35319e-13	6.03484e-13	C1_06190C_A	NA	Predicted ORF of unknown function, overlaps TLO34/orf19.2661
RAD16	3447.68	2.50543	0.154857	16.179	7.09223e-59	3.52769e-57	C1_02810W_A	RAD16	DNA repair protein [Source:UniProtKB/TrEMBL;Acc:Q5AI84]
C2_04400W_A	1050.79	2.49857	0.133925	18.6565	1.11828e-77	1.13269e-75	C2_04400W_A	NA	Protein of unknown function, mutants are viable, rat catheter and Spider biofilm induced
CR_03260W_A	844.701	2.49228	0.269794	9.23773	2.51788e-20	1.72556e-19	CR_03260W_A	NA	(orf19.2397.3) Putative aminotransferase, Hap43-repressed, homozygous Tn insertion decreases colony wrinkling in filament-inducing conditions, does not block true hypha formation in liquid media, rat catheter and Spider biofilm induced
C5_01730W_A	84.8625	2.48664	0.299634	8.29892	1.05064e-16	5.59092e-16	C5_01730W_A	NA	Ortholog of C. dubliniensis CD36 : Cd36_51590, C. parapsilosis CDC317 : CPAR2_303610, C. auris B8441 : B9J08_001456 and Candida tenuis NRRL Y-1498 : CANTEDRAFT_135127
STE11	1418.04	2.47895	0.13089	18.9392	5.41949e-80	6.11073e-78	C2_03770C_A	STE11	Mitogen-activated protein kinase kinase kinase [Source:UniProtKB/TrEMBL;Acc:A0A1D8PGY4]
IMG2	44.4723	2.47848	0.411667	6.02058	1.7379e-09	5.64747e-09	C4_05020W_A	IMG2	Mitochondrial 54S ribosomal protein IMG2 [Source:UniProtKB/TrEMBL;Acc:A0A1D8PM86]
ARG3	138.892	2.47737	0.399129	6.20694	5.40277e-10	1.83187e-09	C6_03230W_A	ARG3	Ornithine transcarbamylase [Source:UniProtKB/TrEMBL;Acc:Q5ABU0]
C6_00810C_A	172.426	2.45989	0.267237	9.2049	3.41995e-20	2.31982e-19	C6_00810C_A	NA	Protein of unknown function, Hap43-repressed gene
C3_07070C_A	575.81	2.45214	0.313844	7.81324	5.57364e-15	2.68614e-14	C3_07070C_A	NA	Protein of unknown function, Sef1, Sfu1, and Hap43 regulated, rat catheter and Spider biofilm induced
MSU1	197.079	2.45125	0.272292	9.00231	2.21015e-19	1.43097e-18	C2_08550C_A	MSU1	RNB domain-containing protein [Source:UniProtKB/TrEMBL;Acc:A0A1D8PI61]
C2_00920W_A	107.697	2.45123	0.280919	8.72575	2.64413e-18	1.5833e-17	C2_00920W_A	NA	Protein of unknown function, rat catheter biofilm induced
C3_06140W_A	139.315	2.44727	0.284966	8.58794	8.85405e-18	5.07791e-17	C3_06140W_A	NA	Protein of unknown function, Spider biofilm induced, Hap43-repressed
ADH5	5201.92	2.44306	0.248526	9.83017	8.34789e-23	6.82448e-22	CR_02070C_A	ADH5	PKS_ER domain-containing protein [Source:UniProtKB/TrEMBL;Acc:A0A1D8PS45]
CLN3	360.156	2.43553	0.233091	10.4489	1.48304e-25	1.42257e-24	C5_01100C_A	CLN3	G1/S-specific cyclin CLN3 [Source:UniProtKB/Swiss-Prot;Acc:Q5A1N6]
C3_02270W_A	33.8496	2.43231	0.417548	5.82523	5.70337e-09	1.76232e-08	C3_02270W_A	NA	(orf19.1618.1) Ortholog of C. dubliniensis CD36 : Cd36_82240, C. parapsilosis CDC317 : CPAR2_405130, C. auris B8441 : B9J08_002633 and Candida tenuis NRRL Y-1498 : CANTEDRAFT_127317
CR_09490W_A	284.088	2.42858	0.150812	16.1033	2.41692e-58	1.1648e-56	CR_09490W_A	NA	Ortholog(s) have DNA binding, chromatin binding, histone deacetylase activity and role in chromosome segregation, gene silencing by RNA, histone deacetylation, negative regulation of transcription by RNA polymerase II
C5_03510C_A	1402.36	2.42818	0.168343	14.424	3.65342e-47	1.08083e-45	C5_03510C_A	NA	Protein of unknown function, mRNA binds to She3, Hap43-repressed, rat catheter and flow model biofilm induced
CR_03120W_A	952.499	2.42694	0.183839	13.2015	8.60174e-40	1.85574e-38	CR_03120W_A	NA	Ortholog of S. cerevisiae Mpm1, a mitochondrial intermembrane space protein of unknown function, Hap43-repressed, Spider biofilm induced
C1_05440C_A	530.403	2.41498	0.278572	8.66917	4.35276e-18	2.57037e-17	C1_05440C_A	NA	FHA domain-containing protein [Source:UniProtKB/TrEMBL;Acc:A0A1D8PDJ0]
MDM34	3468.26	2.40464	0.227435	10.5728	3.9827e-26	3.94703e-25	C1_06230C_A	MDM34	Mitochondrial distribution and morphology protein 34 [Source:UniProtKB/Swiss-Prot;Acc:Q59MC8]
SHA3	4374.62	2.40017	0.124672	19.252	1.35907e-82	1.62436e-80	C1_02120C_A	SHA3	Protein kinase domain-containing protein [Source:UniProtKB/TrEMBL;Acc:Q59VY9]
KGD1	9843.46	2.39801	0.10008	23.961	7.09752e-127	3.02963e-124	C3_00880W_A	KGD1	Transket_pyr domain-containing protein [Source:UniProtKB/TrEMBL;Acc:A0A1D8PJ26]
TPO3	6288.73	2.39314	0.211029	11.3403	8.28186e-30	1.08062e-28	C1_08790W_A	TPO3	MFS domain-containing protein [Source:UniProtKB/TrEMBL;Acc:A0A1D8PEG8]
SAP2	425.899	2.38039	0.197349	12.0619	1.67929e-33	2.63397e-32	CR_07800W_A	SAP2	Candidapepsin-2 [Source:UniProtKB/Swiss-Prot;Acc:P0DJ06]
SST2	136.256	2.37311	0.271801	8.73106	2.52301e-18	1.51533e-17	C5_02160W_A	SST2	GTPase-activating protein [Source:UniProtKB/TrEMBL;Acc:A0A1D8PNF8]
C3_05360C_A	2163.46	2.37147	0.179168	13.236	5.43874e-40	1.18189e-38	C3_05360C_A	NA	Lon protease homolog 2, peroxisomal [Source:UniProtKB/Swiss-Prot;Acc:Q59YV0]
BEM1	712.082	2.37009	0.118238	20.0451	2.22913e-89	3.50561e-87	C4_01410W_A	BEM1	Phosphatidylinositol-3-phosphate-binding protein [Source:UniProtKB/TrEMBL;Acc:A0A1D8PLB6]
NCE103	615.668	2.35851	0.14909	15.8194	2.2876e-56	1.0052e-54	C3_01300C_A	NCE103	Carbonic anhydrase [Source:UniProtKB/Swiss-Prot;Acc:Q5AJ71]
XKS1	1758.71	2.35777	0.135928	17.3457	2.12522e-67	1.44322e-65	C4_05300W_A	XKS1	Xylulokinase [Source:UniProtKB/TrEMBL;Acc:A0A1D8PMB3]
CDR1	10187.1	2.35436	0.138355	17.0168	6.1672e-65	3.92076e-63	C3_05220W_A	CDR1	Pleiotropic ABC efflux transporter of multiple drugs CDR1 [Source:UniProtKB/Swiss-Prot;Acc:Q5ANA3]
SLD1	744.234	2.34942	0.2244	10.4698	1.18934e-25	1.14822e-24	C3_02680C_A	SLD1	Delta 8-(E)-sphingolipid desaturase [Source:UniProtKB/Swiss-Prot;Acc:Q5AEK8]
YPT53	554.297	2.33975	0.21179	11.0475	2.25405e-28	2.64641e-27	C1_05350W_A	YPT53	Rab family GTPase [Source:UniProtKB/TrEMBL;Acc:Q5A2B1]
C7_01990C_A	402.353	2.334	0.200027	11.6684	1.84863e-31	2.62409e-30	C7_01990C_A	NA	Putative allantoate permease, Gcn4-regulated, Spider biofilm induced
PUF3	977.56	2.33032	0.165145	14.1108	3.26025e-45	8.89645e-44	C4_05370W_A	PUF3	PUM-HD domain-containing protein [Source:UniProtKB/TrEMBL;Acc:A0A1D8PMA5]
C2_02220C_A	56.4184	2.32845	0.376602	6.18277	6.2987e-10	2.12062e-09	C2_02220C_A	NA	Protein of unknown function, F-12/CO2 early biofilm induced
COX11	1196.46	2.32559	0.219843	10.5784	3.75156e-26	3.7428e-25	C4_04310W_A	COX11	Cox11p [Source:UniProtKB/TrEMBL;Acc:Q59PA0]
CCC2	1200.35	2.31608	0.124786	18.5603	6.73019e-77	6.59337e-75	C5_03020W_A	CCC2	Cu(2+)-transporting P-type ATPase [Source:UniProtKB/TrEMBL;Acc:Q5AG51]
C3_04170W_A	42.0422	2.30638	0.370637	6.22273	4.8857e-10	1.6608e-09	C3_04170W_A	NA	Predicted ORF from Assembly 19, removed from Assembly 20, subsequently reinstated in Assembly 21 based on comparative genome analysis
C4_00810C_A	120.697	2.303	0.368823	6.2442	4.25972e-10	1.4538e-09	C4_00810C_A	NA	tRNA N6-adenosine threonylcarbamoyltransferase, mitochondrial [Source:UniProtKB/TrEMBL;Acc:A0A1D8PL67]
VHR1	531.635	2.2987	0.246704	9.31765	1.18943e-20	8.39199e-20	CR_00630W_A	VHR1	Transcriptional activator of genes involved in biotin metabolism, required for survival and proliferation in macrophages, expression upregulated during growth in the mouse cecum, Spider biofilm induced
C5_02740W_A	314.154	2.29536	0.242378	9.47016	2.79428e-21	2.08733e-20	C5_02740W_A	NA	FAD-binding FR-type domain-containing protein [Source:UniProtKB/TrEMBL;Acc:Q5AG85]
DCK1	4230.6	2.28851	0.144337	15.8553	1.29162e-56	5.80354e-55	C2_04050C_A	DCK1	DOCKER domain-containing protein [Source:UniProtKB/TrEMBL;Acc:A0A1D8PH11]
C6_00380C_A	159.609	2.28751	0.2863	7.98993	1.35013e-15	6.71803e-15	C6_00380C_A	NA	Protein of unknown function, Spider biofilm induced
BIO5	237.7	2.286	0.208104	10.9849	4.51718e-28	5.18132e-27	CR_01900C_A	BIO5	Hnm3p [Source:UniProtKB/TrEMBL;Acc:A0A1D8PS37]
HOL1	205.103	2.28199	0.216626	10.5342	6.00699e-26	5.89454e-25	C1_03000W_A	HOL1	MFS domain-containing protein [Source:UniProtKB/TrEMBL;Acc:A0A1D8PCW2]
C1_06840C_A	225.985	2.27912	0.233885	9.74464	1.94474e-22	1.55371e-21	C1_06840C_A	NA	(orf19.6225.1) Ortholog(s) have role in mitochondrial cytochrome c oxidase assembly and extrinsic component of matrix side of mitochondrial inner membrane, mitochondrial matrix localization
C2_04280W_A	604.625	2.26219	0.185635	12.1862	3.6803e-34	5.97649e-33	C2_04280W_A	NA	Protein kinase domain-containing protein [Source:UniProtKB/TrEMBL;Acc:A0A1D8PH46]
EDC1	186.473	2.26204	0.270322	8.36796	5.86243e-17	3.17049e-16	C2_02190C_A	EDC1	Enhancer of mRNA-decapping protein 1 [Source:UniProtKB/Swiss-Prot;Acc:Q5ALP1]
PHHB	595.311	2.26023	0.184574	12.2457	1.77153e-34	2.93259e-33	C2_00480C_A	PHHB	4a-hydroxytetrahydrobiopterin dehydratase [Source:UniProtKB/TrEMBL;Acc:Q5ACY8]
DNM1	2359.15	2.25891	0.122621	18.4219	8.77227e-76	8.32113e-74	C3_05520C_A	DNM1	Dynamin-related GTPase [Source:UniProtKB/TrEMBL;Acc:A0A1D8PKC9]
C3_01090W_A	136.037	2.24968	0.211261	10.6489	1.76503e-26	1.80924e-25	C3_01090W_A	NA	(orf19.2511.2) Ortholog of C. parapsilosis CDC317 : CPAR2_103040, Candida tenuis NRRL Y-1498 : CANTEDRAFT_116324, Debaryomyces hansenii CBS767 : DEHA2G01980g and Pichia stipitis Pignal : PICST_45936
CR_10420W_A	1519.78	2.24445	0.129831	17.2875	5.8432e-67	3.83725e-65	CR_10420W_A	NA	Protein with a mitochondrial distribution and morphology domain, possibly an essential gene, disruptants not obtained by UAU1 method, rat catheter and Spider biofilm induced
MAL2	1298.13	2.24262	0.163655	13.7034	9.69371e-43	2.33587e-41	CR_10790W_A	MAL2	Aamy domain-containing protein [Source:UniProtKB/TrEMBL;Acc:A0A1D8PUB9]
TPS2	9580.73	2.24216	0.213335	10.51	7.76708e-26	7.58433e-25	C1_03380W_A	TPS2	Glyco_transf_20 domain-containing protein [Source:UniProtKB/TrEMBL;Acc:Q5AI14]
C3_01900C_A	383.039	2.23432	0.140861	15.8619	1.16393e-56	5.26943e-55	C3_01900C_A	NA	FYVE-type domain-containing protein [Source:UniProtKB/TrEMBL;Acc:A0A1D8PJA2]
TPK1	1097.5	2.21496	0.161265	13.7349	6.27613e-43	1.53086e-41	C1_10220C_A	TPK1	Tpk1p [Source:UniProtKB/TrEMBL;Acc:Q5AP71]
C2_05380W_A	537.609	2.20991	0.149521	14.7799	1.9732e-49	6.37397e-48	C2_05380W_A	NA	DUF4050 domain-containing protein [Source:UniProtKB/TrEMBL;Acc:A0A1D8PHD9]
C1_09020W_A	856.201	2.20189	0.138177	15.9352	3.60791e-57	1.67138e-55	C1_09020W_A	NA	Putative reductase or dehydrogenase, Hap43-repressed gene, alkaline repressed
SRB8	526.908	2.19749	0.126329	17.395	9.00994e-68	6.26086e-66	C4_05090C_A	SRB8	Mediator complex subunit 12 [Source:UniProtKB/TrEMBL;Acc:A0A1D8PM80]
CHO2	529.531	2.19461	0.135296	16.2207	3.59831e-59	1.83791e-57	CR_02540W_A	CHO2	Phosphatidylethanolamine N-methyltransferase [Source:UniProtKB/Swiss-Prot;Acc:Q59LV5]
HWP2	62.0076	2.18979	0.369779	5.92189	3.18258e-09	1.00418e-08	C4_03510C_A	HWP2	Hyphal wall protein 2 [Source:UniProtKB/Swiss-Prot;Acc:Q59PF9]
ZCF31	1070.9	2.18861	0.151372	14.4585	2.21612e-47	6.65505e-46	C3_04640W_A	ZCF31	Zn(2)-C6 fungal-type domain-containing protein [Source:UniProtKB/TrEMBL;Acc:Q5ANI0]
UCF1	7339.75	2.18816	0.260607	8.39639	4.60411e-17	2.52887e-16	C2_08290C_A	UCF1	Respiratory growth induced protein 1 [Source:UniProtKB/Swiss-Prot;Acc:Q59KG2]
C1_01140C_A	2764.82	2.18651	0.218426	10.0103	1.37315e-23	1.1706e-22	C1_01140C_A	NA	CBM21 domain-containing protein [Source:UniProtKB/TrEMBL;Acc:Q5A932]
C2_04790C_A	437.33	2.1853	0.191994	11.3821	5.13547e-30	6.78973e-29	C2_04790C_A	NA	Mitochondrial 37S ribosomal protein MRP51 [Source:UniProtKB/TrEMBL;Acc:A0A1D8PH91]
PLB3	1558.81	2.18202	0.157322	13.8697	9.66597e-44	2.44762e-42	CR_09690C_A	PLB3	Lysophospholipase [Source:UniProtKB/TrEMBL;Acc:A0A1D8PU17]
GSC1	6940.1	2.18015	0.0949922	22.9508	1.44522e-116	3.92573e-114	C1_02420C_A	GSC1	1,3-beta-D-glucan-UDP glucosyltransferase [Source:UniProtKB/TrEMBL;Acc:A0A1D8PCT0]
AIM36	506.696	2.17871	0.203059	10.7294	7.40639e-27	7.79236e-26	C2_02280W_A	AIM36	Altered inheritance of mitochondria protein 36, mitochondrial [Source:UniProtKB/Swiss-Prot;Acc:Q5ALN1]
C5_02680W_A	256.412	2.17765	0.19488	11.1743	5.44681e-29	6.61588e-28	C5_02680W_A	NA	Protein of unknown function, flow model biofilm induced, Spider biofilm induced
C6_01260W_A	33.8584	2.17634	0.309723	7.02674	2.11422e-12	8.70151e-12	C6_01260W_A	NA	Protein of unknown function, overlaps retrotransposon Tca13, ciclopirox olamine induced
EAP1	732.005	2.17561	0.20218	10.7607	5.27571e-27	5.62994e-26	C2_09530W_A	EAP1	Cell wall adhesin EAP1 [Source:UniProtKB/Swiss-Prot;Acc:G1UBC2]
C4_05900C_A	883.041	2.17477	0.230019	9.45478	3.23703e-21	2.40006e-20	C4_05900C_A	NA	Protein of unknown function, Rgt1, Hap43-repressed, flow model biofilm induced, Spider biofilm induced
COE2	168.481	2.16008	0.261799	8.25093	1.57173e-16	8.26818e-16	C7_01590C_A	COE2	Mitochondrial protein required for expression of respiratory chain complex IV (cytochrome c oxidase)
CYC1	2187.96	2.15481	0.117303	18.3697	2.29888e-75	2.08153e-73	C2_10110W_A	CYC1	Cytochrome c [Source:UniProtKB/Swiss-Prot;Acc:P53698]
C1_11510C_A	1137.54	2.15106	0.141576	15.1937	3.8956e-52	1.41092e-50	C1_11510C_A	NA	J domain-containing protein [Source:UniProtKB/TrEMBL;Acc:A0A1D8PF96]
BUL4	148.978	2.15085	0.209255	10.2786	8.79977e-25	8.04089e-24	C1_12190W_A	BUL4	Bul4p [Source:UniProtKB/TrEMBL;Acc:Q5A3M5]
KSP1	1665.86	2.13825	0.196606	10.8758	1.50359e-27	1.67016e-26	C1_07380C_A	KSP1	Protein kinase domain-containing protein [Source:UniProtKB/TrEMBL;Acc:Q59WD8]
PTC8	450.313	2.13615	0.193126	11.0609	1.94178e-28	2.28427e-27	C4_00960W_A	PTC8	Protein phosphatase [Source:UniProtKB/TrEMBL;Acc:Q5AME8]
RAS2	436.549	2.13608	0.190109	11.2361	2.71179e-29	3.41171e-28	C3_04480C_A	RAS2	Ras2p [Source:UniProtKB/TrEMBL;Acc:Q5ANJ9]
MNN42	861.384	2.13325	0.293719	7.26288	3.78923e-13	1.63498e-12	C2_03690C_A	MNN42	Protein of unknown function, repressed by Rim101, negatively modulates intracellular ATP levels during the development of azole resistance, induced by Ca(2+) in a calcineurin-dependent manner, Spider biofilm induced
C3_04790W_A	421.855	2.1231	0.14582	14.5598	5.06349e-48	1.56785e-46	C3_04790W_A	NA	Zinc finger protein orthologous to S. cerevisiae Itt1, repressed by adherence to polystyrene, Spider biofilm induced
C2_00640W_A	284.698	2.11627	0.181725	11.6454	2.42114e-31	3.39642e-30	C2_00640W_A	NA	Putative transcription factor with zinc finger DNA-binding motif
CCM1	209.373	2.11055	0.290487	7.26556	3.71498e-13	1.60526e-12	C6_03440W_A	CCM1	Mitochondrial group I intron splicing factor CCM1 [Source:UniProtKB/Swiss-Prot;Acc:Q5A8W9]
ALS1	58240.5	2.10768	0.0912462	23.0988	4.75694e-118	1.42137e-115	C6_03700W_A	ALS1	Agglutinin-like protein 1 [Source:UniProtKB/Swiss-Prot;Acc:Q5A8T4]
C2_02180W_A	323.443	2.10383	0.189644	11.0935	1.34837e-28	1.60196e-27	C2_02180W_A	NA	Zn(2+) transporter [Source:UniProtKB/TrEMBL;Acc:A0A1D8PGH6]
TOM70	1048.38	2.09953	0.187513	11.1967	4.2317e-29	5.22493e-28	C7_02640W_A	TOM70	Protein channel [Source:UniProtKB/TrEMBL;Acc:Q59LZ5]
NBP2	570.844	2.09881	0.228366	9.19054	3.90858e-20	2.64527e-19	C7_01410C_A	NBP2	SH3 domain-containing protein [Source:UniProtKB/TrEMBL;Acc:Q5AGV0]
CR_07140C_A	118.149	2.09818	0.37631	5.57566	2.46599e-08	7.22391e-08	CR_07140C_A	NA	Protein of unknown function, transcript regulated by Mig1 and Tup1, rat catheter biofilm induced
TES15	492.462	2.09134	0.156067	13.4003	6.01957e-41	1.36779e-39	C2_05950C_A	TES15	Tes15p [Source:UniProtKB/TrEMBL;Acc:Q59MF3]
SOK1	5684.79	2.08961	0.179481	11.6425	2.50651e-31	3.50795e-30	CR_06000W_A	SOK1	Sok1p [Source:UniProtKB/TrEMBL;Acc:A0A1D8PT45]
C4_07140W_A	423.178	2.08669	0.287575	7.25616	3.98226e-13	1.71332e-12	C4_07140W_A	NA	PRELI/MSF1 domain-containing protein [Source:UniProtKB/TrEMBL;Acc:Q5A107]
C3_00040W_A	266.352	2.08212	0.177344	11.7406	7.89647e-32	1.13984e-30	C3_00040W_A	NA	Protein of unknown function
C6_00980C_A	135.124	2.07774	0.222811	9.32511	1.10872e-20	7.85039e-20	C6_00980C_A	NA	Autophagy-related protein 15 [Source:UniProtKB/TrEMBL;Acc:A0A1D8PPI4]
C1_02490C_A	525.582	2.07308	0.155793	13.3066	2.11883e-40	4.7071e-39	C1_02490C_A	NA	Putative mitochondrial inner membrane protein with a predicted role in the assembly of respiratory complex III, Hap43p-repressed gene, S. cerevisiae ortholog FMP25 localizes to mitochondrion
RCF1	787.438	2.07296	0.213567	9.70639	2.83186e-22	2.22381e-21	C5_03800W_A	RCF1	Respiratory supercomplex factor 1, mitochondrial [Source:UniProtKB/Swiss-Prot;Acc:Q59N74]
C1_07920W_A	198.08	2.06963	0.200705	10.3118	6.23508e-25	5.75013e-24	C1_07920W_A	NA	(orf19.5064.1) Ortholog of C. dubliniensis CD36 : Cd36_07450, C. parapsilosis CDC317 : CPAR2_208450, Candida tenuis NRRL Y-1498 : CANTEDRAFT_116488 and Debaryomyces hansenii CBS767 : DEHA2F26114g
MET10	2368.94	2.06707	0.156116	13.2406	5.11526e-40	1.11974e-38	C2_09140C_A	MET10	FAD-binding FR-type domain-containing protein [Source:UniProtKB/TrEMBL;Acc:A0A1D8PIF6]
RGT1	454.676	2.06382	0.117492	17.5656	4.5184e-69	3.21452e-67	C4_02540W_A	RGT1	Zn(2)-C6 fungal-type domain-containing protein [Source:UniProtKB/TrEMBL;Acc:A0A1D8PLL4]
RAX2	875.238	2.06372	0.133296	15.4822	4.57457e-54	1.82251e-52	C1_12510W_A	RAX2	Rax2p [Source:UniProtKB/TrEMBL;Acc:A0A1D8PFE5]
CLG1	1281.13	2.06241	0.207751	9.92731	3.16689e-23	2.6469e-22	CR_07240C_A	CLG1	Clg1p [Source:UniProtKB/TrEMBL;Acc:Q59RN8]
SNX4	469.8	2.06156	0.136429	15.1109	1.37349e-51	4.82822e-50	C2_01350C_A	SNX4	Sorting nexin-4 [Source:UniProtKB/Swiss-Prot;Acc:Q5AD77]
C1_03170C_A	104.856	2.06054	0.231274	8.9095	5.12644e-19	3.2248e-18	C1_03170C_A	NA	PXA domain-containing protein [Source:UniProtKB/TrEMBL;Acc:A0A1D8PCZ1]
STB5	505.681	2.05857	0.163042	12.626	1.51858e-36	2.78375e-35	C1_01200W_A	STB5	Zn(2)-C6 fungal-type domain-containing protein [Source:UniProtKB/TrEMBL;Acc:Q5A926]
ECM17	3217.74	2.05694	0.114196	18.0125	1.55583e-72	1.25644e-70	C2_06170C_A	ECM17	Assimilatory sulfite reductase (NADPH) [Source:UniProtKB/TrEMBL;Acc:A0A1D8PHL8]
PAM16	268.268	2.0558	0.204664	10.0448	9.68544e-24	8.32808e-23	C1_14150C_A	PAM16	Mitochondrial import inner membrane translocase subunit TIM16 [Source:UniProtKB/Swiss-Prot;Acc:Q59ZW9]
KCS1	299.457	2.05489	0.167457	12.2711	1.29443e-34	2.16076e-33	CR_05260C_A	KCS1	Kinase [Source:UniProtKB/TrEMBL;Acc:Q59KK0]
FGR14	619.44	2.05102	0.111586	18.3806	1.87721e-75	1.72588e-73	CR_05240C_A	FGR14	Reverse transcriptase domain-containing protein [Source:UniProtKB/TrEMBL;Acc:A0A1D8PSY7]
SSU1	897.483	2.0504	0.141534	14.4869	1.46514e-47	4.4445e-46	CR_09170C_A	SSU1	Sulfite efflux pump SSU1 [Source:UniProtKB/Swiss-Prot;Acc:Q5A3Z6]
C1_10230C_A	1096.27	2.04901	0.147866	13.8573	1.14992e-43	2.88735e-42	C1_10230C_A	NA	Ortholog of C. dubliniensis CD36 : Cd36_09630, C. parapsilosis CDC317 : CPAR2_805080, C. auris B8441 : B9J08_004031 and Candida tenuis NRRL Y-1498 : CANTEDRAFT_136811
HAC1	1446.24	2.04613	0.140722	14.5402	6.73999e-48	2.0762e-46	C1_06130C_A	HAC1	BZIP domain-containing protein [Source:UniProtKB/TrEMBL;Acc:A0A1D8PDR2]
SIP5	1281.29	2.0376	0.170834	11.9273	8.52455e-33	1.28653e-31	C1_05910W_A	SIP5	Protein SIP5 [Source:UniProtKB/Swiss-Prot;Acc:Q5AA26]
C3_06560W_A	1461.27	2.03329	0.179915	11.3014	1.29154e-29	1.65984e-28	C3_06560W_A	NA	Glucose-induced degradation complex subunit [Source:UniProtKB/TrEMBL;Acc:A0A1D8PKI1]
CAF17	303.247	2.03283	0.226567	8.97232	2.90341e-19	1.86567e-18	C3_03190C_A	CAF17	Putative transferase CAF17, mitochondrial [Source:UniProtKB/Swiss-Prot;Acc:Q5AEF0]
MSS4	1279.84	2.03055	0.0901083	22.5345	1.90484e-112	4.94928e-110	C3_01160W_A	MSS4	PIPK domain-containing protein [Source:UniProtKB/TrEMBL;Acc:A0A1D8PJ31]
COX15	1164.15	2.02742	0.205812	9.85082	6.79846e-23	5.58839e-22	C6_00720C_A	COX15	Cox15p [Source:UniProtKB/TrEMBL;Acc:A0A1D8PPE8]
C4_03000C_A	456.777	2.0189	0.156663	12.8869	5.33717e-38	1.05612e-36	C4_03000C_A	NA	Planktonic growth-induced gene
C2_01750C_A	1259.38	2.00879	0.247907	8.10298	5.36304e-16	2.7253e-15	C2_01750C_A	NA	Protein with a life-span regulatory factor domain, regulated by Sef1, Sfu1, and Hap43, flow model biofilm induced, Spider biofilm induced
IFR1	126.155	2.00755	0.224076	8.95924	3.26913e-19	2.09392e-18	C2_10180W_A	IFR1	PKS_ER domain-containing protein [Source:UniProtKB/TrEMBL;Acc:A0A1D8PIM0]
ATG9	444.331	2.00622	0.14142	14.1862	1.11476e-45	3.08417e-44	C3_05040C_A	ATG9	Autophagy-related protein 9 [Source:UniProtKB/Swiss-Prot;Acc:Q5ANC9]
CAT8	218.274	2.00154	0.171751	11.6537	2.1974e-31	3.10441e-30	C1_08190C_A	CAT8	Zn(2)-C6 fungal-type domain-containing protein [Source:UniProtKB/TrEMBL;Acc:Q5A766]
FGR23	180.437	2.00003	0.216452	9.24008	2.46305e-20	1.69381e-19	C3_02300W_A	FGR23	Filamentous growth regulator 23 [Source:UniProtKB/Swiss-Prot;Acc:Q5AJV5]
BUD5	1201.79	1.99918	0.165341	12.0912	1.17511e-33	1.8578e-32	CR_06910W_A	BUD5	Ras family guanine nucleotide exchange factor [Source:UniProtKB/TrEMBL;Acc:A0A1D8PTC8]
C5_00550C_A	76.8381	1.99492	0.254813	7.82897	4.91883e-15	2.37631e-14	C5_00550C_A	NA	Predicted ORF from Assembly 19, removed from Assembly 20, subsequently reinstated in Assembly 21 and merged with orf19.2224, based on comparative genome analysis, flow model biofilm repressed
RTA3	921.903	1.99261	0.168478	11.8271	2.82713e-32	4.1923e-31	C2_06460W_A	RTA3	Rta3p [Source:UniProtKB/TrEMBL;Acc:A0A1D8PHN5]
ATP9	27.5576	1.98981	0.519307	3.83166	0.000127281	0.000254817	CM_00140C	ATP9	ATP synthase subunit 9, mitochondrial [Source:UniProtKB/Swiss-Prot;Acc:Q9B8D5]
C7_02310C_A	96.0441	1.98658	0.225799	8.798	1.39275e-18	8.50162e-18	C7_02310C_A	NA	TPT domain-containing protein [Source:UniProtKB/TrEMBL;Acc:A0A1D8PR34]
C3_01340W_A	49.0608	1.98571	0.353346	5.61973	1.91253e-08	5.66647e-08	C3_01340W_A	NA	Ortholog of C. dubliniensis CD36 : Cd36_81270, C. parapsilosis CDC317 : CPAR2_502880, C. auris B8441 : B9J08_003308 and Candida tenuis NRRL Y-1498 : CANTEDRAFT_101483
ARV1	30.8115	1.98283	0.405247	4.89289	9.9364e-07	2.51184e-06	C3_04710W_A	ARV1	Protein ARV1 [Source:UniProtKB/Swiss-Prot;Acc:Q5ANH2]
C3_02290W_A	255.72	1.98216	0.239453	8.27785	1.25415e-16	6.63842e-16	C3_02290W_A	NA	DUF155 domain-containing protein [Source:UniProtKB/TrEMBL;Acc:A0A1D8PJF1]
GAP3	2442.06	1.98108	0.143651	13.791	2.88928e-43	7.19432e-42	C5_01800C_A	HIP1	Amino-acid permease GAP3 [Source:UniProtKB/Swiss-Prot;Acc:A0A1D8PN88]
ARG83	384.766	1.97813	0.163408	12.1055	9.88121e-34	1.57048e-32	C4_02530W_A	ARG83	Zn(2)-C6 fungal-type domain-containing protein [Source:UniProtKB/TrEMBL;Acc:A0A1D8PLL5]
C1_09780C_A	567.202	1.97458	0.151176	13.0615	5.46714e-39	1.10377e-37	C1_09780C_A	NA	Ferric oxidoreductase domain-containing protein [Source:UniProtKB/TrEMBL;Acc:Q5APC2]
MEF2	369.696	1.97331	0.25579	7.71455	1.2141e-14	5.75374e-14	C1_07000W_A	MEF2	Putative mitochondrial translation elongation factor, caspofungin induced
ECM22	2300.81	1.96996	0.247963	7.94457	1.94865e-15	9.61614e-15	CR_07530C_A	ECM22	Zn(2)-C6 fungal-type domain-containing protein [Source:UniProtKB/TrEMBL;Acc:Q59KX3]
PBN1	393.88	1.96252	0.162836	12.0522	1.88921e-33	2.94776e-32	C6_01370W_A	PBN1	Protein PBN1 [Source:UniProtKB/Swiss-Prot;Acc:Q5A4J4]
HAP42	1285.7	1.96036	0.175426	11.1748	5.41466e-29	6.59023e-28	C2_01700C_A	HAP42	Hap4_Hap_bind domain-containing protein [Source:UniProtKB/TrEMBL;Acc:A0A1D8PGE6]
C3_03380W_A	185.392	1.95914	0.174291	11.2406	2.57484e-29	3.24625e-28	C3_03380W_A	NA	Sef1p-, Sfu1p-, and Hap43p-regulated gene
ZCF25	46.9913	1.9576	0.301863	6.48506	8.86942e-11	3.22603e-10	C4_02220C_A	ZCF25	Zn(2)-C6 fungal-type domain-containing protein [Source:UniProtKB/TrEMBL;Acc:A0A1D8PLI4]
KTI11	12.8124	1.95525	0.596832	3.27604	0.00105272	0.00187849	C2_05620W_A	KTI11	DPH-type MB domain-containing protein [Source:UniProtKB/TrEMBL;Acc:A0A1D8PHF7]
FTR1	379.385	1.95205	0.392435	4.97419	6.55196e-07	1.69061e-06	C1_14130W_A	FTR1	High-affinity iron permease [Source:UniProtKB/TrEMBL;Acc:A0A1D8PFV0]
C4_00950C_A	611.415	1.94738	0.182342	10.6799	1.26468e-26	1.3121e-25	C4_00950C_A	NA	PNPLA domain-containing protein [Source:UniProtKB/TrEMBL;Acc:A0A1D8PL60]
CR_09610C_A	924.565	1.94727	0.218469	8.91326	4.95552e-19	3.12386e-18	CR_09610C_A	NA	Protein of unknown function, rat catheter and flow model biofilm induced
CCH1	1550.7	1.94487	0.140543	13.8382	1.49814e-43	3.74598e-42	C1_01100W_A	CCH1	EF-hand domain-containing protein [Source:UniProtKB/TrEMBL;Acc:Q5A936]
C1_06410W_A	202.575	1.94399	0.187417	10.3725	3.30619e-25	3.11637e-24	C1_06410W_A	NA	Ortholog of C. dubliniensis CD36 : Cd36_05990, C. auris B8441 : B9J08_000600, Candida tenuis NRRL Y-1498 : CANTEDRAFT_91852 and Debaryomyces hansenii CBS767 : DEHA2G15356g
C7_01500W_A	284.904	1.94359	0.23177	8.38587	5.03528e-17	2.75053e-16	C7_01500W_A	NA	Ortholog of C. dubliniensis CD36 : Cd36_71340, C. parapsilosis CDC317 : CPAR2_301350, C. auris B8441 : B9J08_004871 and Candida tenuis NRRL Y-1498 : CANTEDRAFT_114098
C5_00130C_A	366.093	1.94325	0.175463	11.075	1.65892e-28	1.96312e-27	C5_00130C_A	NA	Mitochondrial 54S ribosomal protein YmL38/YmL34 [Source:UniProtKB/TrEMBL;Acc:A0A1D8PMU5]
C3_03820C_A	170.086	1.94068	0.221799	8.7497	2.13915e-18	1.28737e-17	C3_03820C_A	NA	Ortholog(s) have role in protein insertion into mitochondrial inner membrane from matrix and integral component of mitochondrial inner membrane localization
C3_01230C_A	51.0343	1.93974	0.375342	5.16793	2.36702e-07	6.35743e-07	C3_01230C_A	NA	Ortholog of C. dubliniensis CD36 : Cd36_81190, C. parapsilosis CDC317 : CPAR2_503840, Debaryomyces hansenii CBS767 : DEHA2A09042g and Pichia stipitis Pignal : PICST_42519
C2_08170W_A	111.343	1.93929	0.249645	7.7682	7.96082e-15	3.80591e-14	C2_08170W_A	NA	Steryl deacetylase [Source:UniProtKB/TrEMBL;Acc:Q5A2U7]
ZCF18	356.571	1.93862	0.222977	8.69423	3.49194e-18	2.06817e-17	C6_01790C_A	ZCF18	Zn(2)-C6 fungal-type domain-containing protein [Source:UniProtKB/TrEMBL;Acc:A0A1D8PPQ3]
C1_11080W_A	1637.17	1.93404	0.154381	12.5277	5.26939e-36	9.31654e-35	C1_11080W_A	NA	6PF2K domain-containing protein [Source:UniProtKB/TrEMBL;Acc:Q59WJ3]
C4_05340W_A	227.061	1.9336	0.213423	9.05992	1.30541e-19	8.62954e-19	C4_05340W_A	NA	TPR_REGION domain-containing protein [Source:UniProtKB/TrEMBL;Acc:A0A1D8PMB5]
SAP30	51.1194	1.93272	0.353837	5.46217	4.70337e-08	1.35132e-07	C2_00460W_A	SAP30	Peptidase A1 domain-containing protein [Source:UniProtKB/TrEMBL;Acc:A0A1D8PG34]
C4_03370C_A	76.7089	1.9282	0.302781	6.36831	1.91127e-10	6.71078e-10	C4_03370C_A	NA	Ortholog of C. parapsilosis CDC317 : CPAR2_403360, Debaryomyces hansenii CBS767 : DEHA2D00814g, Pichia stipitis Pignal : PICST_32156 and Candida guilliermondii ATCC 6260 : PGUG_04611
C2_10090C_A	233.691	1.92764	0.275428	6.9987	2.5834e-12	1.05526e-11	C2_10090C_A	NA	Mitochondrial group I intron splicing factor CCM1 [Source:UniProtKB/TrEMBL;Acc:A0A1D8PIL7]
CEK2	37.8578	1.92502	0.327001	5.88689	3.93524e-09	1.23061e-08	CR_05940W_A	CEK2	Mitogen-activated protein kinase [Source:UniProtKB/TrEMBL;Acc:A0A1D8PT38]
PCL5	500.625	1.92338	0.206067	9.33376	1.02179e-20	7.26067e-20	C5_05190W_A	PCL5	Cyclin N-terminal domain-containing protein [Source:UniProtKB/TrEMBL;Acc:Q5AK08]
C3_02080W_A	319.359	1.91983	0.149811	12.815	1.3511e-37	2.63003e-36	C3_02080W_A	NA	Protein transport protein SEC23 [Source:UniProtKB/TrEMBL;Acc:A0A1D8PJC6]
NUE2	197.299	1.91567	0.197216	9.71354	2.64008e-22	2.07867e-21	C1_03930W_A	NUE2	Mitochondrial protein required for expression of mitochondrial respiratory chain complex I (NADH:ubiquinone oxidoreductase)
C3_06940W_A	1266.55	1.91402	0.145489	13.1558	1.57688e-39	3.30647e-38	C3_06940W_A	NA	Ribonuclease H [Source:UniProtKB/TrEMBL;Acc:Q5ADN4]
MSS51	798.07	1.90869	0.212506	8.98179	2.6639e-19	1.71731e-18	CR_10010C_A	MSS51	YL1_C domain-containing protein [Source:UniProtKB/TrEMBL;Acc:A0A1D8PU44]
HEM1	866.832	1.90293	0.293662	6.47999	9.17276e-11	3.32422e-10	CR_02000C_A	HEM1	5-aminolevulinate synthase, mitochondrial [Source:UniProtKB/Swiss-Prot;Acc:O94069]
ERG6	1174.43	1.8997	0.227849	8.33753	7.58599e-17	4.07313e-16	C3_02150C_A	ERG6	Sterol 24-C-methyltransferase [Source:UniProtKB/Swiss-Prot;Acc:O74198]
PBR1	152.833	1.89829	0.291263	6.51745	7.15115e-11	2.61698e-10	C1_06370C_A	PBR1	Pbr1p [Source:UniProtKB/TrEMBL;Acc:Q5AAN7]
C2_00700W_A	2205.24	1.89615	0.168377	11.2613	2.03652e-29	2.58392e-28	C2_00700W_A	NA	AAA domain-containing protein [Source:UniProtKB/TrEMBL;Acc:Q5AD10]
C1_12140W_A	215.903	1.89189	0.187552	10.0873	6.28646e-24	5.49238e-23	C1_12140W_A	NA	CoA_binding domain-containing protein [Source:UniProtKB/TrEMBL;Acc:Q5A3M0]
C6_01250W_A	23.6424	1.88432	0.345076	5.46061	4.74509e-08	1.36199e-07	C6_01250W_A	NA	Protein of unknown function, induced by nitric oxide independent of Yhb1p
C2_01680C_A	883.44	1.88117	0.10723	17.5433	6.69118e-69	4.7043e-67	C2_01680C_A	NA	FYVE-type domain-containing protein [Source:UniProtKB/TrEMBL;Acc:A0A1D8PGH2]
C1_12950W_A	417.521	1.87873	0.142411	13.1923	9.71112e-40	2.06525e-38	C1_12950W_A	NA	Protein of unknown function, repressed in ssr1 mutant, Spider biofilm induced
C2_04330C_A	283.703	1.8744	0.159191	11.7745	5.28229e-32	7.68052e-31	C2_04330C_A	NA	S. cerevisiae ortholog Env9 has similarity to oxidoreductases and is proposed to have vacuolar functions, found in lipid particles, hyphal-induced expression
C1_07050C_A	366.238	1.8731	0.176887	10.5893	3.34243e-26	3.3514e-25	C1_07050C_A	NA	ATP-dependent 5'-3' DNA helicase [Source:UniProtKB/TrEMBL;Acc:Q5AAW1]
KCH1	242.984	1.8726	0.176827	10.59	3.3148e-26	3.33018e-25	C7_01620C_A	KCH1	Kch1p [Source:UniProtKB/TrEMBL;Acc:Q5AGX5]
QDR3	217.51	1.86931	0.202751	9.21972	2.97868e-20	2.02971e-19	C6_01290C_A	QDR3	MFS antiporter QDR3 [Source:UniProtKB/Swiss-Prot;Acc:Q59XM0]
C3_01780C_A	41.7479	1.86735	0.41931	4.45338	8.45274e-06	1.94059e-05	C3_01780C_A	NA	CHCH domain-containing protein [Source:UniProtKB/TrEMBL;Acc:A0A1D8PJ94]
ZCF2	2367.89	1.86187	0.169768	10.9671	5.49837e-28	6.27066e-27	C1_05340C_A	ZCF2	Zn(2)-C6 fungal-type domain-containing protein [Source:UniProtKB/TrEMBL;Acc:A0A1D8PDI4]
CR_03660C_A	107.754	1.86073	0.274493	6.77878	1.21193e-11	4.68046e-11	CR_03660C_A	NA	Has domain(s) with predicted RNA methyltransferase activity and role in RNA processing
MSH3	308.395	1.85999	0.133967	13.884	7.92391e-44	2.02365e-42	C2_08680W_A	MSH3	DNA mismatch repair protein MSH3 [Source:UniProtKB/Swiss-Prot;Acc:Q59Y41]
PNG2	2431.73	1.85751	0.20781	8.93853	3.9438e-19	2.50193e-18	C2_05660W_A	PNG2	Png2p [Source:UniProtKB/TrEMBL;Acc:A0A1D8PHH2]
SLN1	1528.82	1.85301	0.103748	17.8606	2.3885e-71	1.80679e-69	CR_01000C_A	SLN1	Histidine protein kinase SLN1 [Source:UniProtKB/Swiss-Prot;Acc:Q5A872]
UTR2	1304.74	1.85108	0.13995	13.2267	6.15104e-40	1.33183e-38	C3_01730C_A	UTR2	Extracellular glycosidase UTR2 [Source:UniProtKB/Swiss-Prot;Acc:Q5AJC0]
C6_03200W_A	236.996	1.84909	0.204544	9.04007	1.56572e-19	1.02935e-18	C6_03200W_A	NA	Ortholog of C. dubliniensis CD36 : Cd36_63860, C. parapsilosis CDC317 : CPAR2_601140, C. auris B8441 : B9J08_000407 and Candida tenuis NRRL Y-1498 : CANTEDRAFT_92714
C3_00620C_A	160.488	1.84744	0.204816	9.01999	1.88105e-19	1.22319e-18	C3_00620C_A	NA	(orf19.5394.1) Ortholog(s) have role in mitochondrial cytochrome c oxidase assembly and integral component of mitochondrial inner membrane, mitochondrial intermembrane space localization
PPS1	181.263	1.8421	0.221906	8.30127	1.03002e-16	5.48612e-16	C4_05940W_A	PPS1	Pps1p [Source:UniProtKB/TrEMBL;Acc:A0A1D8PMG3]
C6_04510C_A	118.102	1.84136	0.277902	6.62592	3.45092e-11	1.29215e-10	C6_04510C_A	NA	tRNA(Ile)-2-lysyl-cytidine synthase [Source:UniProtKB/TrEMBL;Acc:A0A1D8PQF2]
C6_02790C_A	544.21	1.83967	0.246057	7.47662	7.62592e-14	3.43684e-13	C6_02790C_A	NA	Putative transcriptional regulator of ribonucleotide reductase genes, Spider biofilm induced
SAM51	376.393	1.83807	0.152686	12.0382	2.23681e-33	3.45405e-32	C5_00640C_A	SAM51	Sam51p [Source:UniProtKB/TrEMBL;Acc:A0A1D8PN01]
IPT1	1205.13	1.83669	0.192289	9.55171	1.27577e-21	9.7245e-21	C1_09120W_A	IPT1	Inositolphosphotransferase [Source:UniProtKB/TrEMBL;Acc:A0A1D8PEJ5]
C1_13390W_A	101.427	1.83594	0.219713	8.3561	6.48276e-17	3.49648e-16	C1_13390W_A	NA	Protein of unknown function, rat catheter biofilm induced
CLU1	1433.37	1.83335	0.189644	9.66732	4.15098e-22	3.22159e-21	C1_04970W_A	CLU1	Clustered mitochondria protein homolog [Source:UniProtKB/Swiss-Prot;Acc:Q59MA9]
YAK1	1233.01	1.83157	0.200981	9.11316	8.00186e-20	5.33695e-19	C2_04660C_A	YAK1	Protein kinase domain-containing protein [Source:UniProtKB/TrEMBL;Acc:A0A1D8PH81]
HGT4	1609.56	1.82981	0.21695	8.43427	3.33271e-17	1.84924e-16	C3_04930C_A	HGT4	MFS domain-containing protein [Source:UniProtKB/TrEMBL;Acc:Q5ANE1]
BUD23	101.664	1.82938	0.278738	6.56309	5.27052e-11	1.95147e-10	C5_01060C_A	BUD23	18S rRNA (Guanine1575-N7)-methyltransferase [Source:UniProtKB/TrEMBL;Acc:Q5A1M9]
IFF4	226.879	1.82726	0.231742	7.88489	3.14819e-15	1.5358e-14	CR_00610W_A	IFF4	Cell wall protein IFF4 [Source:UniProtKB/Swiss-Prot;Acc:Q5AAL9]
C1_07980C_A	1176.33	1.82639	0.208561	8.75713	2.00289e-18	1.20658e-17	C1_07980C_A	NA	Ortholog of S. cerevisiae Sae3, meiosis specific protein involved in DMC1-dependent meiotic recombination in S. cerevisiae, Spider biofilm induced
FTH2	396.051	1.82186	0.129839	14.0317	9.97262e-45	2.68452e-43	CR_01270C_A	FTH2	Fth2p [Source:UniProtKB/TrEMBL;Acc:A0A1D8PRX4]
CR_07700W_A	302.942	1.8206	0.197768	9.20577	3.39232e-20	2.30369e-19	CR_07700W_A	NA	Protein kinase domain-containing protein [Source:UniProtKB/TrEMBL;Acc:A0A1D8PTJ6]
CPA2	294.812	1.82051	0.196088	9.28415	1.63005e-20	1.13799e-19	CR_01330W_A	CPA2	Carbamoyl-phosphate synthase (Glutamine-hydrolyzing) [Source:UniProtKB/TrEMBL;Acc:Q5A8A6]
AUR1	930.597	1.81837	0.167359	10.8651	1.68994e-27	1.8702e-26	C5_01240W_A	AUR1	Inositol phosphorylceramide synthase [Source:UniProtKB/Swiss-Prot;Acc:O13332]
UGA33	225.897	1.81756	0.266296	6.82534	8.77174e-12	3.44415e-11	CR_09200C_A	UGA33	Zn(2)-C6 fungal-type domain-containing protein [Source:UniProtKB/TrEMBL;Acc:A0A1D8PTY5]
ECM25	217.286	1.81489	0.169224	10.7248	7.78898e-27	8.16613e-26	C1_13310W_A	ECM25	Rho-GAP domain-containing protein [Source:UniProtKB/TrEMBL;Acc:A0A1D8PFN0]
VPH2	129.095	1.81378	0.26732	6.78506	1.16038e-11	4.49413e-11	C1_12260W_A	VPH2	Vph2p [Source:UniProtKB/TrEMBL;Acc:A0A1D8PFF4]
GEF2	562.447	1.80775	0.16395	11.0262	2.85667e-28	3.32777e-27	CR_02350C_A	GEF2	Gef2p [Source:UniProtKB/TrEMBL;Acc:A0A1D8PS75]
SEC14	730.16	1.80569	0.137327	13.1489	1.72701e-39	3.6086e-38	C5_00480C_A	SEC14	SEC14 cytosolic factor [Source:UniProtKB/Swiss-Prot;Acc:P46250]
C3_01220W_A	98.1818	1.8039	0.233929	7.71131	1.24528e-14	5.88285e-14	C3_01220W_A	NA	Fungal_trans domain-containing protein [Source:UniProtKB/TrEMBL;Acc:Q5AJ63]
C3_02210C_A	482.493	1.80204	0.138917	12.972	1.76308e-38	3.53563e-37	C3_02210C_A	NA	Non-catalytic subunit of N-terminal acetyltransferase of the NatC type, flow model biofilm repressed
C3_01290W_A	17.1685	1.80072	0.524262	3.43477	0.000593059	0.00109963	C3_01290W_A	NA	Ortholog of Candida albicans WO-1 : CAWG_02462
C2_01870C_A	275.252	1.80036	0.17755	10.14	3.6715e-24	3.2409e-23	C2_01870C_A	NA	Fungal_trans domain-containing protein [Source:UniProtKB/TrEMBL;Acc:A0A1D8PGH3]
C5_03290C_A	100.888	1.8002	0.274788	6.55124	5.70618e-11	2.10625e-10	C5_03290C_A	NA	37S ribosomal protein mrp10, mitochondrial [Source:UniProtKB/TrEMBL;Acc:A0A1D8PNP0]
C3_00630W_A	886.015	1.79541	0.108459	16.5538	1.50201e-61	8.6308e-60	C3_00630W_A	NA	Rav1p_C domain-containing protein [Source:UniProtKB/TrEMBL;Acc:Q5A7S2]
C7_03460W_A	24.0841	1.79504	0.493145	3.63998	0.000272657	0.000526121	C7_03460W_A	NA	Ortholog of Candida albicans WO-1 : CAWG_05678
FCY21	1000.71	1.79131	0.264207	6.77995	1.2022e-11	4.64705e-11	C2_09950W_A	FCY21	Purine-cytosine permease [Source:UniProtKB/TrEMBL;Acc:A0A1D8PIH2]
RBR3	483.011	1.78553	0.151136	11.8141	3.30257e-32	4.87312e-31	C7_03290C_A	RBR3	Cell wall protein RBR3 [Source:UniProtKB/Swiss-Prot;Acc:Q5A5M7]
CR_09700W_A	203.971	1.78381	0.182242	9.78817	1.26561e-22	1.02069e-21	CR_09700W_A	NA	MFS domain-containing protein [Source:UniProtKB/TrEMBL;Acc:A0A1D8PU21]
MEF1	790.41	1.7834	0.246876	7.22384	5.05395e-13	2.1635e-12	C1_13060C_A	MEF1	Elongation factor G, mitochondrial [Source:UniProtKB/Swiss-Prot;Acc:Q5AL45]
PGA49	221.91	1.78337	0.193667	9.2084	3.31032e-20	2.25057e-19	C4_05920C_A	PGA49	Predicted GPI-anchored protein 49 [Source:UniProtKB/Swiss-Prot;Acc:Q59QA5]
BUB3	1085.93	1.77915	0.191092	9.31044	1.27299e-20	8.96042e-20	C5_03240W_A	BUB3	Bub3p [Source:UniProtKB/TrEMBL;Acc:Q59QR8]
ALG13	49.2408	1.77884	0.318456	5.58583	2.32582e-08	6.82332e-08	C1_00810W_A	ALG13	UDP-N-acetylglucosamine transferase subunit ALG13 [Source:UniProtKB/Swiss-Prot;Acc:Q5ABE5]
SCS7	1253.43	1.77544	0.210991	8.41479	3.93615e-17	2.17197e-16	C4_04590W_A	SCS7	Ceramide very long chain fatty acid hydroxylase [Source:UniProtKB/TrEMBL;Acc:Q5A668]
OCT1	792.107	1.77523	0.181072	9.80396	1.08254e-22	8.77783e-22	C6_00340C_A	OCT1	Mitochondrial intermediate peptidase [Source:UniProtKB/Swiss-Prot;Acc:Q59RK9]
C1_05980W_A	326.305	1.77191	0.12535	14.1358	2.28659e-45	6.29708e-44	C1_05980W_A	NA	Phosphatidylinositol 4-kinase [Source:UniProtKB/TrEMBL;Acc:Q5AA37]
C2_05770W_A	304.813	1.76436	0.190398	9.2667	1.91988e-20	1.32485e-19	C2_05770W_A	NA	Zn(2)-C6 fungal-type domain-containing protein [Source:UniProtKB/TrEMBL;Acc:A0A1D8PHG0]
C2_01510C_A	142.123	1.76244	0.21797	8.08569	6.18113e-16	3.12244e-15	C2_01510C_A	NA	CMP/dCMP-type deaminase domain-containing protein [Source:UniProtKB/TrEMBL;Acc:A0A1D8PGE9]
ERV1	161.248	1.76186	0.297419	5.92382	3.14544e-09	9.93507e-09	CR_03010C_A	ERV1	Sulfhydryl oxidase [Source:UniProtKB/TrEMBL;Acc:A0A1D8PSD6]
C1_04780C_A	292.559	1.761	0.181273	9.7146	2.61275e-22	2.05986e-21	C1_04780C_A	NA	Protein kinase domain-containing protein [Source:UniProtKB/TrEMBL;Acc:A0A1D8PDD9]
C6_03550C_A	1214.97	1.76053	0.162899	10.8075	3.17324e-27	3.45415e-26	C6_03550C_A	NA	Ortholog(s) have DNA binding activity, role in rDNA heterochromatin assembly, termination of RNA polymerase I transcription and nucleolus, rDNA heterochromatin localization
C3_00410C_A	53.3737	1.7568	0.305671	5.74737	9.0641e-09	2.7594e-08	C3_00410C_A	NA	Ortholog of Candida albicans WO-1 : CAWG_02376
C2_00530W_A	23.506	1.75643	0.507932	3.45799	0.000544217	0.00101284	C2_00530W_A	NA	Ortholog of Candida albicans WO-1 : CAWG_03833
C5_01610W_A	67.3683	1.7543	0.299014	5.86694	4.43916e-09	1.38385e-08	C5_01610W_A	NA	PseudoU_synth_1 domain-containing protein [Source:UniProtKB/TrEMBL;Acc:Q59N30]
RTT101	194.368	1.7516	0.174673	10.0279	1.14965e-23	9.87117e-23	C1_06040W_A	RTT101	CULLIN_2 domain-containing protein [Source:UniProtKB/TrEMBL;Acc:A0A1D8PDR1]
C1_10170W_A	44.4314	1.75046	0.295757	5.91859	3.24709e-09	1.02345e-08	C1_10170W_A	NA	Putative adhesin-like protein, Hap43-repressed, rat catheter and Spider biofilm induced
C5_04960W_A	2335.56	1.75043	0.195244	8.96532	3.09389e-19	1.98594e-18	C5_04960W_A	NA	Protein of unknown function, induced in core caspofungin response, induced in ssr1 mutant, induced by nitric oxide independent of Yhb1, Spider biofilm induced
C3_03370C_A	448.049	1.74974	0.164232	10.6541	1.66837e-26	1.71604e-25	C3_03370C_A	NA	Protein of unknown function, flow model biofilm induced, Spider biofilm induced, regulated by Sef1, Sfu1, and Hap43
CR_02510W_A	1756.6	1.7449	0.168518	10.3544	3.99709e-25	3.76168e-24	CR_02510W_A	NA	C2H2 transcription factor, induced by Mnl1 under weak acid stress
TFC4	608.91	1.74488	0.16612	10.5037	8.30651e-26	8.0835e-25	C3_02830W_A	TFC4	Transcription factor TFIIIC subunit [Source:UniProtKB/TrEMBL;Acc:A0A1D8PJI4]
FGR27	736.201	1.74223	0.138547	12.575	2.89713e-36	5.23059e-35	C5_03680W_A	FGR27	Filamentous growth regulator 27 [Source:UniProtKB/Swiss-Prot;Acc:Q59NX5]
CR_02410W_A	612.07	1.74204	0.124662	13.9741	2.24451e-44	5.9089e-43	CR_02410W_A	NA	Ortholog of C. dubliniensis CD36 : Cd36_65640 and Candida albicans WO-1 : CAWG_01583
MCU1	89.631	1.74113	0.262982	6.62074	3.57406e-11	1.33408e-10	C1_13520C_A	MCU1	Mcu1p [Source:UniProtKB/TrEMBL;Acc:Q5AKZ4]
CR_06270W_A	24.5665	1.73724	0.397589	4.36943	1.24571e-05	2.80074e-05	CR_06270W_A	NA	Predicted protein of unknown funtion, overlaps orf19.3879.1, which is a region annotated as blocked reading frame
C3_07430W_A	892.368	1.73685	0.140293	12.3802	3.34523e-35	5.71175e-34	C3_07430W_A	NA	Acid phosphatase [Source:UniProtKB/TrEMBL;Acc:A0A1D8PKR9]
PRC3	622.931	1.73622	0.243576	7.12805	1.01799e-12	4.27214e-12	C1_05770C_A	PRC3	Carboxypeptidase [Source:UniProtKB/TrEMBL;Acc:A0A1D8PDM9]
C1_05160C_A	2660.57	1.73605	0.28888	6.00958	1.85999e-09	6.02144e-09	C1_05160C_A	NA	Putative phosphatidyl synthase, stationary phase enriched protein, transcript repressed by yeast-hypha switch, Hap43-repressed, rat catheter, Spider and flow model biofilm induced
TAC1	668.466	1.73542	0.142044	12.2175	2.50693e-34	4.1045e-33	C5_01840C_A	TAC1	Zn(2)-C6 fungal-type domain-containing protein [Source:UniProtKB/TrEMBL;Acc:A0A1D8PN96]
C5_02310C_A	211.572	1.7323	0.171379	10.108	5.09086e-24	4.47396e-23	C5_02310C_A	NA	Planktonic growth-induced gene
C7_03280C_A	927.415	1.73226	0.218944	7.91185	2.53582e-15	1.24214e-14	C7_03280C_A	NA	DUF2415 domain-containing protein [Source:UniProtKB/TrEMBL;Acc:A0A1D8PRB2]
C3_05420W_A	349.767	1.73209	0.12594	13.7534	4.86128e-43	1.20046e-41	C3_05420W_A	NA	Protein kinase domain-containing protein [Source:UniProtKB/TrEMBL;Acc:A0A1D8PK98]
SKN1	1421.11	1.72982	0.164985	10.4847	1.01552e-25	9.82001e-25	C3_05810C_A	SKN1	GH16 domain-containing protein [Source:UniProtKB/TrEMBL;Acc:A0A1D8PKE1]
CR_02800C_A	262.878	1.72966	0.273389	6.32673	2.50413e-10	8.70039e-10	CR_02800C_A	NA	Protein of unknown function, mutation confers hypersensitivity to amphotericin B, flow model biofilm induced
GYP8	625.645	1.72875	0.205232	8.42339	3.65755e-17	2.02197e-16	C5_02910C_A	GYP8	Oxidant-induced cell-cycle arrest protein 5 [Source:UniProtKB/TrEMBL;Acc:A0A1D8PNL4]
ROT1	213.228	1.72795	0.163239	10.5854	3.48348e-26	3.48115e-25	C1_00770C_A	ROT1	Protein ROT1 [Source:UniProtKB/Swiss-Prot;Acc:Q5ABP8]
C3_02920W_A	933.692	1.72718	0.21171	8.15825	3.39901e-16	1.74806e-15	C3_02920W_A	NA	mRNA stability protein [Source:UniProtKB/TrEMBL;Acc:Q5AEI3]
C5_00140C_A	174.031	1.72491	0.209884	8.21838	2.06269e-16	1.07562e-15	C5_00140C_A	NA	Putative integral membrane protein of unknown function, clade-associated gene expression, Spider biofilm induced
C3_05320W_A	1180.35	1.72335	0.0996801	17.2888	5.71309e-67	3.79349e-65	C3_05320W_A	NA	Protein of unknown function, Hog1-repressed, Spider biofilm induced
HRR25	2937.41	1.72118	0.123237	13.9664	2.49784e-44	6.51839e-43	C6_02340W_A	HRR25	Protein kinase domain-containing protein [Source:UniProtKB/TrEMBL;Acc:Q59S64]
STP4	2233.51	1.72096	0.181834	9.46443	2.95159e-21	2.19934e-20	C2_03220C_A	STP4	Transcriptional regulator STP4 [Source:UniProtKB/Swiss-Prot;Acc:Q5AH87]
C7_03760W_A	171.504	1.72017	0.21496	8.00226	1.22153e-15	6.08828e-15	C7_03760W_A	NA	Ortholog of C. dubliniensis CD36 : Cd36_73420, C. auris B8441 : B9J08_004732, Debaryomyces hansenii CBS767 : DEHA2A05456g and Pichia stipitis Pignal : PICST_30999
CYM1	772.753	1.7198	0.1295	13.2803	3.0124e-40	6.64284e-39	C3_06230W_A	CYM1	Mitochondrial presequence protease [Source:UniProtKB/Swiss-Prot;Acc:Q5A301]
MSB2	1728.78	1.71691	0.119821	14.329	1.44176e-46	4.1623e-45	C2_01780W_A	MSB2	Msb2p [Source:UniProtKB/TrEMBL;Acc:A0A1D8PGF8]
C3_00400C_A	549.44	1.71633	0.193308	8.87872	6.76354e-19	4.21909e-18	C3_00400C_A	NA	PNPLA domain-containing protein [Source:UniProtKB/TrEMBL;Acc:A0A1D8PIX8]
C5_00330C_A	879.234	1.71609	0.181313	9.46482	2.94079e-21	2.19403e-20	C5_00330C_A	NA	Ortholog(s) have role in fermentation, protein maturation
C2_08690C_A	139.586	1.71096	0.338562	5.05361	4.33529e-07	1.13382e-06	C2_08690C_A	NA	AB hydrolase-1 domain-containing protein [Source:UniProtKB/TrEMBL;Acc:A0A1D8PIA5]
SOD5	590.754	1.70997	0.252868	6.76227	1.35843e-11	5.20718e-11	C2_00680C_A	SOD5	Cell surface Cu-only superoxide dismutase 5 [Source:UniProtKB/Swiss-Prot;Acc:Q5AD07]
C2_05490W_A	30.733	1.70669	0.429851	3.97043	7.17431e-05	0.000147688	C2_05490W_A	NA	Ortholog of C. dubliniensis CD36 : Cd36_19950, C. parapsilosis CDC317 : CPAR2_104135, Candida tenuis NRRL Y-1498 : cten_CGOB_00075 and Debaryomyces hansenii CBS767 : DEHA2F07964g
STE4	113.431	1.7064	0.225037	7.58277	3.38244e-14	1.56209e-13	C2_04210W_A	STE4	WD_REPEATS_REGION domain-containing protein [Source:UniProtKB/TrEMBL;Acc:A0A1D8PH43]
C1_13460W_A	10.5541	1.70537	0.714088	2.38818	0.0169319	0.0253216	C1_13460W_A	NA	Ortholog of Candida albicans WO-1 : CAWG_00105
HST2	125.492	1.70399	0.211573	8.05393	8.01774e-16	4.02301e-15	CR_01800C_A	HST2	NAD-dependent protein deacetylase HST2 [Source:UniProtKB/Swiss-Prot;Acc:Q5A985]
HGT1	28090.3	1.70321	0.250008	6.81261	9.58453e-12	3.74605e-11	C1_01980W_A	HGT1	High-affinity glucose transporter 1 [Source:UniProtKB/Swiss-Prot;Acc:A0A1D8PCL1]
FZO1	1504.64	1.70315	0.101542	16.7728	3.85869e-63	2.32925e-61	C4_04260C_A	FZO1	Dynamin-type G domain-containing protein [Source:UniProtKB/TrEMBL;Acc:Q59P94]
RAX1	783.881	1.70218	0.121678	13.9893	1.81258e-44	4.83571e-43	C3_04490W_A	RAX1	RGS domain-containing protein [Source:UniProtKB/TrEMBL;Acc:Q5ANJ8]
C1_02320C_A	1378.29	1.70008	0.127036	13.3827	7.63408e-41	1.72808e-39	C1_02320C_A	NA	6PF2K domain-containing protein [Source:UniProtKB/TrEMBL;Acc:A0A1D8PCP7]
CR_04490C_A	191.755	1.69947	0.199234	8.53003	1.46313e-17	8.3194e-17	CR_04490C_A	NA	Palmitoyl-protein hydrolase 1 [Source:UniProtKB/TrEMBL;Acc:Q5A6L4]
LYP1	161.843	1.69936	0.233924	7.26456	3.74259e-13	1.61602e-12	CR_05020W_A	LYP1	AA_permease domain-containing protein [Source:UniProtKB/TrEMBL;Acc:Q59QM3]
C1_03450C_A	1255.82	1.69863	0.160139	10.6072	2.75751e-26	2.7836e-25	C1_03450C_A	NA	Protein kinase-related protein, required for normal sensitivity to caspofungin
KRE1	497.131	1.69824	0.168036	10.1065	5.17202e-24	4.53862e-23	CR_03790C_A	KRE1	Protein KRE1 [Source:UniProtKB/Swiss-Prot;Acc:P0CY22]
SGF11	57.7562	1.69555	0.314662	5.38847	7.10602e-08	2.01737e-07	C3_05790C_A	SGF11	SAGA-associated factor 11 [Source:UniProtKB/Swiss-Prot;Acc:Q5A4H4]
C2_03910C_A	367.73	1.69469	0.13702	12.3682	3.88548e-35	6.61528e-34	C2_03910C_A	NA	alpha-1,2-Mannosidase [Source:UniProtKB/TrEMBL;Acc:A0A1D8PH01]
HNM1	945.221	1.69352	0.190638	8.88344	6.48266e-19	4.05658e-18	C2_01210C_A	HNM1	Hnm1p [Source:UniProtKB/TrEMBL;Acc:A0A1D8PGA9]
BUD2	600.759	1.69222	0.13568	12.4721	1.05992e-35	1.83597e-34	C5_00490C_A	BUD2	GTPase activating protein BUD2 [Source:UniProtKB/Swiss-Prot;Acc:Q5A506]
ALT1	1380.36	1.69028	0.145133	11.6464	2.39285e-31	3.36463e-30	C3_03480C_A	ALT1	Aminotran_1_2 domain-containing protein [Source:UniProtKB/TrEMBL;Acc:A0A1D8PJP4]
C1_05180C_A	123.236	1.68856	0.204231	8.26788	1.36359e-16	7.1859e-16	C1_05180C_A	NA	NADH dehydrogenase [ubiquinone] 1 beta subcomplex subunit 7 [Source:UniProtKB/TrEMBL;Acc:A0A1D8PDI3]
CWH8	223.94	1.68714	0.197473	8.54362	1.30081e-17	7.41055e-17	C1_02250W_A	CWH8	Dolichyldiphosphatase [Source:UniProtKB/TrEMBL;Acc:Q59VX6]
BRO1	469.23	1.68277	0.161215	10.438	1.66217e-25	1.59184e-24	C3_01750C_A	BRO1	Vacuolar protein-sorting protein BRO1 [Source:UniProtKB/Swiss-Prot;Acc:Q5AJC1]
SNU114	291.299	1.68235	0.14002	12.0151	2.96183e-33	4.5501e-32	C2_04640C_A	SNU114	Tr-type G domain-containing protein [Source:UniProtKB/TrEMBL;Acc:A0A1D8PH71]
CYT2	183.299	1.67994	0.193564	8.67899	3.99285e-18	2.3625e-17	C4_02130W_A	CYT2	Cytochrome c heme lyase [Source:UniProtKB/TrEMBL;Acc:Q5AMR8]
C2_00490W_A	821.073	1.67975	0.148831	11.2863	1.53348e-29	1.95814e-28	C2_00490W_A	NA	MHD domain-containing protein [Source:UniProtKB/TrEMBL;Acc:A0A1D8PG39]
C1_07220W_A	1591.46	1.67902	0.107078	15.6804	2.05849e-55	8.60246e-54	C1_07220W_A	NA	Protein of unknown function, Plc1p-regulated, expression induced early upon infection of reconstituted human epithelium (RHE), while expression of the C. dubliniensis ortholog is not, mutant is viable, Spider biofilm induced
ITR1	677.937	1.6783	0.251083	6.68423	2.32143e-11	8.78584e-11	C2_04940C_A	ITR1	MFS domain-containing protein [Source:UniProtKB/TrEMBL;Acc:A0A1D8PH98]
C6_03240W_A	20.0608	1.67779	0.524599	3.19823	0.00138275	0.00243182	C6_03240W_A	NA	3Beta_HSD domain-containing protein [Source:UniProtKB/TrEMBL;Acc:Q5ABT9]
UTP15	190.252	1.67594	0.246944	6.78672	1.14711e-11	4.44559e-11	C2_08670C_A	UTP15	WD_REPEATS_REGION domain-containing protein [Source:UniProtKB/TrEMBL;Acc:Q59Y40]
MP65	5494.59	1.67505	0.149785	11.183	4.93761e-29	6.04655e-28	C2_10030C_A	MP65	Cell surface mannoprotein MP65 [Source:UniProtKB/Swiss-Prot;Acc:Q59XX2]
MRPL3	452.223	1.67438	0.197649	8.47149	2.4227e-17	1.36072e-16	C1_07910C_A	MRPL3	Mitochondrial 54S ribosomal protein YmL3 [Source:UniProtKB/TrEMBL;Acc:Q5A798]
AMS1	2254.39	1.67033	0.169395	9.86056	6.17057e-23	5.07925e-22	C4_02360W_A	AMS1	Alpha-mann_mid domain-containing protein [Source:UniProtKB/TrEMBL;Acc:Q5AF38]
CR_01790C_A	277.916	1.66732	0.147239	11.3239	9.99286e-30	1.29258e-28	CR_01790C_A	NA	DNA_MISMATCH_REPAIR_2 domain-containing protein [Source:UniProtKB/TrEMBL;Acc:A0A1D8PS25]
GZF3	1046.18	1.66629	0.178263	9.34738	8.98448e-21	6.45328e-20	CR_02850C_A	GZF3	Transcriptional regulator GZF3 [Source:UniProtKB/Swiss-Prot;Acc:Q5A201]
C7_03480W_A	640.652	1.66599	0.15754	10.575	3.89125e-26	3.86924e-25	C7_03480W_A	NA	SEC7 domain-containing protein [Source:UniProtKB/TrEMBL;Acc:A0A1D8PRB9]
C3_04370C_A	225.271	1.6644	0.210059	7.9235	2.30922e-15	1.13486e-14	C3_04370C_A	NA	Urb2 domain-containing protein [Source:UniProtKB/TrEMBL;Acc:Q5ANL8]
CR_09040W_A	177.667	1.66278	0.227507	7.30868	2.69785e-13	1.17767e-12	CR_09040W_A	NA	Protein of unknown function, Spider biofilm induced
FUN31	744.161	1.66074	0.168246	9.87091	5.56567e-23	4.60034e-22	C3_06620W_A	FUN31	Protein kinase domain-containing protein [Source:UniProtKB/TrEMBL;Acc:A0A1D8PKQ6]
PDR6	794.753	1.66021	0.151343	10.9699	5.33505e-28	6.09604e-27	C2_00370W_A	PDR6	Pdr6p [Source:UniProtKB/TrEMBL;Acc:A0A1D8PG38]
C2_08030W_A	161.308	1.65862	0.250485	6.62161	3.55315e-11	1.3271e-10	C2_08030W_A	NA	Ortholog of Spathaspora passalidarum NRRL Y-27907 : spas_CGOB_00067 and Candida albicans WO-1 : CAWG_05895
PSY2	179.035	1.65604	0.153918	10.7593	5.36034e-27	5.71005e-26	C1_02280C_A	PSY2	SMK-1 domain-containing protein [Source:UniProtKB/TrEMBL;Acc:A0A1D8PCN8]
CR_05710C_A	76.2401	1.65206	0.292129	5.65524	1.55625e-08	4.63847e-08	CR_05710C_A	NA	Ortholog of Candida albicans WO-1 : CAWG_01892
ATF1	191.136	1.64986	0.213817	7.7162	1.19845e-14	5.68409e-14	C3_04340W_A	ATF1	Atf1p [Source:UniProtKB/TrEMBL;Acc:A0A1D8PJW9]
MSF1	553.816	1.64883	0.168882	9.76322	1.61938e-22	1.29898e-21	C2_00850W_A	MSF1	Phenylalanyl-tRNA synthetase [Source:UniProtKB/TrEMBL;Acc:Q5AD28]
IRA2	2290.83	1.64493	0.122566	13.4208	4.5656e-41	1.04137e-39	C1_12450C_A	IRA2	Ras-GAP domain-containing protein [Source:UniProtKB/TrEMBL;Acc:A0A1D8PFE8]
CR_06650C_A	57.0495	1.64464	0.345177	4.76464	1.89192e-06	4.65082e-06	CR_06650C_A	NA	DUF1773 domain-containing protein [Source:UniProtKB/TrEMBL;Acc:Q59Q01]
MVB12	216.653	1.64314	0.167534	9.80779	1.0423e-22	8.47454e-22	CR_04790W_A	MVB12	Mvb12p [Source:UniProtKB/TrEMBL;Acc:A0A1D8PSU3]
PHR1	7253.78	1.64034	0.162145	10.1165	4.66735e-24	4.10782e-23	C4_04530C_A	PHR1	pH-responsive protein 1 [Source:UniProtKB/Swiss-Prot;Acc:P43076]
CR_03690W_A	423.402	1.63701	0.159269	10.2783	8.83074e-25	8.05435e-24	CR_03690W_A	NA	Has domain(s) with predicted hydrolase activity and role in cellular process
C1_13240W_A	447.502	1.6369	0.159261	10.2781	8.84145e-25	8.05435e-24	C1_13240W_A	NA	Protein of unknown function, Spider biofilm induced
SSY1	508.382	1.63649	0.144901	11.2939	1.40723e-29	1.80464e-28	C2_04060C_A	SSY1	AA_permease domain-containing protein [Source:UniProtKB/TrEMBL;Acc:A0A1D8PH27]
C1_12120W_A	255.294	1.63309	0.146054	11.1815	5.02454e-29	6.14042e-28	C1_12120W_A	NA	Protein kinase domain-containing protein [Source:UniProtKB/TrEMBL;Acc:Q5A3L7]
C6_03180C_A	843.732	1.63074	0.138875	11.7425	7.7157e-32	1.11644e-30	C6_03180C_A	NA	Arrestin_C domain-containing protein [Source:UniProtKB/TrEMBL;Acc:A0A1D8PQ35]
C2_03110W_A	152.465	1.62856	0.208963	7.79352	6.51702e-15	3.1332e-14	C2_03110W_A	NA	Protein of unknown function, upregulated in a cyr1 or ras1 null mutant, induced by nitric oxide
C1_06420C_A	314.423	1.62723	0.145568	11.1785	5.19658e-29	6.33771e-28	C1_06420C_A	NA	Putative cohesin complex subunit, expression downregulated in an ssr1 null mutant
C1_06140C_A	17.5039	1.62708	0.59666	2.72698	0.00639177	0.0102736	C1_06140C_A	NA	Dubious open reading frame, only conserved in Candida dubliniensis, induced by alpha pheromone in SpiderM medium, mRNA binds She3, Spider biofilm induced, flow model biofilm repressed
OYE32	704.659	1.62323	0.294012	5.52098	3.37117e-08	9.77018e-08	C4_06780C_A	OYE32	Oxidored_FMN domain-containing protein [Source:UniProtKB/TrEMBL;Acc:A0A1D8PMP0]
LAP3	167.29	1.62315	0.173777	9.34045	9.5929e-21	6.86553e-20	CR_04480C_A	LAP3	Cysteine proteinase 1, mitochondrial [Source:UniProtKB/TrEMBL;Acc:Q5A6L5]
C5_02810W_A	108.226	1.61907	0.267127	6.06106	1.35226e-09	4.4426e-09	C5_02810W_A	NA	U6 snRNA-associated Sm-like protein LSm8 [Source:UniProtKB/TrEMBL;Acc:A0A1D8PNJ9]
C7_02420C_A	155.208	1.61682	0.162642	9.94094	2.76221e-23	2.32166e-22	C7_02420C_A	NA	Reverse transcriptase domain-containing protein [Source:UniProtKB/TrEMBL;Acc:A0A1D8PR32]
TLO11	38.8956	1.61205	0.305784	5.27184	1.35061e-07	3.71947e-07	C5_00010W_A	TLO11	Tlo11p [Source:UniProtKB/TrEMBL;Acc:A0A1D8PMU7]
ROM2	2484	1.60983	0.107597	14.9617	1.30708e-50	4.41306e-49	C2_03240C_A	ROM2	Rho family guanine nucleotide exchange factor [Source:UniProtKB/TrEMBL;Acc:Q5AH90]
C5_03410C_A	122.293	1.6058	0.252259	6.36567	1.94435e-10	6.81493e-10	C5_03410C_A	NA	Mitochondrial 54S ribosomal protein YmL20 [Source:UniProtKB/TrEMBL;Acc:Q59QT4]
CR_05140W_A	64.4237	1.60538	0.257682	6.23009	4.66176e-10	1.58649e-09	CR_05140W_A	NA	Very-long-chain (3R)-3-hydroxyacyl-CoA dehydratase [Source:UniProtKB/TrEMBL;Acc:Q59QN4]
C2_00760C_A	740.75	1.60296	0.155961	10.2779	8.86012e-25	8.05907e-24	C2_00760C_A	NA	Proten of unknown function, transcript positively regulated by Sfu1, Hap43 repressed, Spider biofilm induced
C2_08530C_A	30.4562	1.59848	0.413689	3.86397	0.00011156	0.000225306	C2_08530C_A	NA	Putative asparagine synthase [Source:UniProtKB/TrEMBL;Acc:A0A1D8PIA3]
CR_09410W_A	332.636	1.59821	0.142475	11.2175	3.3478e-29	4.16801e-28	CR_09410W_A	NA	Protein with a nischarin related domain and leucine rich repeats, Spider biofilm induced
IFH1	873.061	1.598	0.186445	8.57085	1.02722e-17	5.87434e-17	C5_02650C_A	IFH1	Transcriptional regulator IFH1 [Source:UniProtKB/Swiss-Prot;Acc:Q5AG97]
CR_00470W_A	1113.45	1.59294	0.116615	13.6598	1.76467e-42	4.20146e-41	CR_00470W_A	NA	Reverse transcriptase domain-containing protein [Source:UniProtKB/TrEMBL;Acc:A0A1D8PRQ0]
C7_01040C_A	334.361	1.59291	0.129014	12.3468	5.06799e-35	8.57969e-34	C7_01040C_A	NA	Ortholog(s) have ubiquitin ligase complex localization
MID1	328.436	1.5919	0.144137	11.0443	2.33586e-28	2.73708e-27	C5_03990W_A	MID1	Mid1p [Source:UniProtKB/TrEMBL;Acc:A0A1D8PNU4]
LIP1	43.6277	1.59017	0.296123	5.36995	7.87595e-08	2.22959e-07	C1_09580C_A	LIP1	Triacylglycerol lipase [Source:UniProtKB/TrEMBL;Acc:A0A1D8PER6]
C6_03730C_A	354.305	1.59002	0.210397	7.55725	4.11677e-14	1.8939e-13	C6_03730C_A	NA	Mitochondrial 37S ribosomal protein MRP4 [Source:UniProtKB/TrEMBL;Acc:A0A1D8PQ89]
ZCF13	638.315	1.58769	0.104842	15.1435	8.35868e-52	2.99111e-50	C5_03330C_A	ZCF13	Zn(2)-C6 fungal-type domain-containing protein [Source:UniProtKB/TrEMBL;Acc:A0A1D8PNM8]
C2_04300C_A	175.061	1.58242	0.185832	8.51531	1.66144e-17	9.42904e-17	C2_04300C_A	NA	Protein of unknown function, Spider biofilm induced
CR_02620C_A	968.809	1.58218	0.130439	12.1297	7.35408e-34	1.1814e-32	CR_02620C_A	NA	NADH-ubiquinone oxidoreductase [Source:UniProtKB/TrEMBL;Acc:Q5A222]
HAP31	105.587	1.5811	0.219291	7.21005	5.593e-13	2.38401e-12	CR_04290W_A	HAP31	CBFD_NFYB_HMF domain-containing protein [Source:UniProtKB/TrEMBL;Acc:Q5A6N7]
CHS2	1594.12	1.58077	0.158186	9.99311	1.6338e-23	1.38885e-22	CR_09020C_A	CHS2	Chitin synthase [Source:UniProtKB/TrEMBL;Acc:A0A1D8PTV3]
C2_06530W_A	37.0802	1.57769	0.371303	4.24906	2.14671e-05	4.69057e-05	C2_06530W_A	NA	CDT1_C domain-containing protein [Source:UniProtKB/TrEMBL;Acc:Q59Q35]
IDP2	708.539	1.5773	0.186963	8.43642	3.27197e-17	1.8206e-16	CR_02360W_A	IDP2	Isocitrate dehydrogenase [NADP] [Source:UniProtKB/TrEMBL;Acc:A0A1D8PS79]
C7_03230C_A	17.915	1.57634	0.468031	3.36802	0.000757089	0.0013798	C7_03230C_A	NA	Protein of unknown function, transcript detected on high-resolution tiling arrays, Spider biofilm induced
C1_13560W_A	161.026	1.57345	0.168516	9.33705	9.90512e-21	7.05518e-20	C1_13560W_A	NA	SsDNA endodeoxyribonuclease [Source:UniProtKB/TrEMBL;Acc:Q5AKY8]
REG1	4264.57	1.57333	0.184803	8.51356	1.68672e-17	9.56344e-17	C2_01200C_A	REG1	DUF1752 domain-containing protein [Source:UniProtKB/TrEMBL;Acc:A0A1D8PGA2]
C4_05440C_A	942.179	1.57209	0.171964	9.14194	6.13425e-20	4.12354e-19	C4_05440C_A	NA	Protein of unknown function, Spider biofilm induced
LIP4	243.881	1.57138	0.244666	6.42257	1.33997e-10	4.77731e-10	C6_04490W_A	LIP4	Lipase 4 [Source:UniProtKB/Swiss-Prot;Acc:Q9P8W1]
YML6	204.481	1.57058	0.262667	5.97938	2.23987e-09	7.17719e-09	C7_00950W_A	YML6	Mitochondrial 54S ribosomal protein YmL6 [Source:UniProtKB/TrEMBL;Acc:A0A1D8PQQ9]
HYR4	340.33	1.57014	0.169307	9.27392	1.79429e-20	1.24249e-19	CR_00760C_A	HYR4	Hyphally regulated cell wall protein 4 [Source:UniProtKB/Swiss-Prot;Acc:Q5A849]
HHT1	2073.86	1.56985	0.137189	11.443	2.54964e-30	3.41629e-29	C3_07090W_A	HHT1	Histone H3.3 [Source:UniProtKB/Swiss-Prot;Acc:Q5ADQ0]
C3_03460C_A	283.237	1.56704	0.186645	8.39581	4.62703e-17	2.53913e-16	C3_03460C_A	NA	Protein of unknown function, upregulated by fluphenazine treatment or in an azole-resistant strain that overexpresses CDR1 and CDR2, transcript possibly regulated by Tac1
FRP3	2281.94	1.56469	0.147735	10.5912	3.27457e-26	3.29997e-25	C2_06680W_A	FRP3	Putative ammonium permease [Source:UniProtKB/TrEMBL;Acc:A0A1D8PHP8]
RCY1	127.89	1.56469	0.186725	8.37967	5.3076e-17	2.894e-16	C5_01720C_A	RCY1	F-box domain-containing protein [Source:UniProtKB/TrEMBL;Acc:A0A1D8PNB6]
CR_10140W_A	2745.49	1.56126	0.118856	13.1358	2.05291e-39	4.2304e-38	CR_10140W_A	NA	Putative NADH-ubiquinone oxidoreductase, identified in detergent-resistant membrane fraction (possible lipid raft component), predicted N-terminal acetylation, repressed by nitric oxide
LEA1	92.728	1.56025	0.243222	6.41494	1.40883e-10	5.00842e-10	C4_05750C_A	LEA1	U2 small nuclear ribonucleoprotein A' [Source:UniProtKB/Swiss-Prot;Acc:Q5A449]
PGA54	503.933	1.56023	0.181254	8.60793	7.43906e-18	4.31191e-17	C4_03070W_A	PGA54	Predicted GPI-anchored protein 54 [Source:UniProtKB/Swiss-Prot;Acc:Q5AFC2]
C7_01720W_A	215.462	1.55742	0.162431	9.58819	8.96397e-22	6.88543e-21	C7_01720W_A	NA	Sulfhydryl oxidase [Source:UniProtKB/TrEMBL;Acc:Q5AGY6]
C1_09110W_A	139.545	1.55716	0.168797	9.22503	2.83471e-20	1.93382e-19	C1_09110W_A	NA	Protein of unknown function, Spider biofilm induced
GAP1	1345.03	1.55488	0.181445	8.56943	1.03998e-17	5.94163e-17	C5_02790C_A	GAP1	Amino-acid permease GAP1 [Source:UniProtKB/Swiss-Prot;Acc:Q5AG77]
LYS22	180.435	1.55331	0.268522	5.78465	7.26621e-09	2.22453e-08	C2_04460W_A	LYS22	Homocitrate synthase [Source:UniProtKB/TrEMBL;Acc:Q59TC4]
C6_03000C_A	45.5282	1.55169	0.350425	4.42802	9.51043e-06	2.17008e-05	C6_03000C_A	NA	Protein with a predicted double-strand break repair domain, Hap43-repressed gene
HAP43	790.816	1.55112	0.151805	10.2179	1.64932e-24	1.4755e-23	C1_11210C_A	HAP43	BZIP domain-containing protein [Source:UniProtKB/TrEMBL;Acc:A0A1D8PF19]
C7_03880C_A	126.452	1.55023	0.251327	6.16818	6.90796e-10	2.31531e-09	C7_03880C_A	NA	Protein required for virulence in reconstituted human epithelium (RHE) model of ex vivo infection, decreased transcription is observed upon fluphenazine treatment, induced upon adherence to polystyrene
C2_02170W_A	218.93	1.54754	0.176407	8.77255	1.74664e-18	1.05861e-17	C2_02170W_A	NA	Possible vacuolar protein, Hap43-induced gene
NUP60	536.655	1.54734	0.126256	12.2556	1.56851e-34	2.61098e-33	C4_06350C_A	NUP60	FG-nucleoporin [Source:UniProtKB/TrEMBL;Acc:A0A1D8PMK3]
C2_06090W_A	367.618	1.54728	0.144452	10.7113	9.00431e-27	9.4073e-26	C2_06090W_A	NA	Ortholog of C. dubliniensis CD36 : Cd36_20490, C. parapsilosis CDC317 : CPAR2_104180, C. auris B8441 : B9J08_001215 and Candida tenuis NRRL Y-1498 : CANTEDRAFT_116074
CYC3	374.119	1.54629	0.220103	7.02528	2.13634e-12	8.78649e-12	C5_01130W_A	CYC3	Cytochrome c heme lyase [Source:UniProtKB/TrEMBL;Acc:A0A1D8PN32]
C5_01490C_A	420.095	1.53973	0.146215	10.5306	6.24476e-26	6.11782e-25	C5_01490C_A	NA	ABC1 domain-containing protein [Source:UniProtKB/TrEMBL;Acc:A0A1D8PN63]
TGL99	361.108	1.53907	0.178089	8.64215	5.51652e-18	3.22571e-17	C1_13510C_A	TGL99	Abhydro_lipase domain-containing protein [Source:UniProtKB/TrEMBL;Acc:A0A1D8PFN1]
C6_03370W_A	4051.25	1.53885	0.26575	5.79058	7.01431e-09	2.15293e-08	C6_03370W_A	NA	Protein of unknown function, Plc1-regulated, induced by Mnl1 under weak acid stress, flow model biofilm induced
DML1	147.692	1.53837	0.191808	8.02034	1.0545e-15	5.26899e-15	C3_06600C_A	DML1	Protein DML1 [Source:UniProtKB/Swiss-Prot;Acc:Q5A2W2]
MIG1	1736.38	1.53829	0.158033	9.73399	2.15958e-22	1.71846e-21	C5_02940C_A	MIG1	Transcription factor [Source:UniProtKB/TrEMBL;Acc:A0A1D8PNL1]
ATG13	408.472	1.53824	0.134772	11.4136	3.57471e-30	4.74721e-29	CR_02910W_A	ATG13	Autophagy-related protein 13 [Source:UniProtKB/Swiss-Prot;Acc:Q5A1Z5]
C5_01710C_A	56.3991	1.53778	0.373424	4.11805	3.821e-05	8.12031e-05	C5_01710C_A	NA	Ortholog of C. dubliniensis CD36 : Cd36_51610, C. parapsilosis CDC317 : CPAR2_303630, C. auris B8441 : B9J08_001459 and Candida tenuis NRRL Y-1498 : CANTEDRAFT_135125
CAN2	1347.63	1.53548	0.142818	10.7513	5.84318e-27	6.18032e-26	C6_01060C_A	CAN2	Probable lysine/arginine permease CAN2 [Source:UniProtKB/Swiss-Prot;Acc:Q59WU0]
MSM1	162.588	1.5339	0.206473	7.42909	1.09351e-13	4.90232e-13	C5_04650C_A	MSM1	Methionine--tRNA ligase [Source:UniProtKB/TrEMBL;Acc:A0A1D8PP08]
PXA1	1561.85	1.53074	0.187663	8.15685	3.43888e-16	1.76704e-15	CR_00330C_A	PXA1	ABC transporter domain-containing protein [Source:UniProtKB/TrEMBL;Acc:A0A1D8PRN3]
SLY41	985.77	1.5291	0.126566	12.0814	1.32466e-33	2.08869e-32	C6_00590W_A	SLY41	Sly41p [Source:UniProtKB/TrEMBL;Acc:A0A1D8PPF3]
MNN26	656.795	1.52601	0.126113	12.1003	1.05194e-33	1.66748e-32	C7_03600W_A	MNN26	Alpha-1,2-mannosyltransferase MNN26 [Source:UniProtKB/Swiss-Prot;Acc:Q59R28]
CR_00700W_A	44.8622	1.52326	0.324844	4.6892	2.74275e-06	6.61483e-06	CR_00700W_A	NA	Ortholog of C. dubliniensis CD36 : Cd36_25800, C. auris B8441 : B9J08_002156, Candida tenuis NRRL Y-1498 : CANTEDRAFT_116265 and Debaryomyces hansenii CBS767 : DEHA2E17380g
C1_05990C_A	185.832	1.52195	0.183638	8.28779	1.1537e-16	6.1176e-16	C1_05990C_A	NA	Has domain(s) with predicted 2-dehydropantoate 2-reductase activity, NADP binding, oxidoreductase activity, oxidoreductase activity, acting on the CH-OH group of donors, NAD or NADP as acceptor activity
C4_04940W_A	53.9377	1.52074	0.26608	5.71535	1.0948e-08	3.31267e-08	C4_04940W_A	NA	Ortholog of C. dubliniensis CD36 : Cd36_44580
MET3	411.325	1.5204	0.18999	8.00251	1.21907e-15	6.0811e-15	C1_13870W_A	MET3	Sulfate adenylyltransferase [Source:UniProtKB/Swiss-Prot;Acc:Q9Y872]
RGS2	451.36	1.51882	0.267937	5.66857	1.43996e-08	4.30905e-08	CR_06590C_A	RGS2	RGS domain-containing protein [Source:UniProtKB/TrEMBL;Acc:A0A1D8PT93]
C1_05900W_A	1190.52	1.51637	0.134767	11.2518	2.26918e-29	2.86694e-28	C1_05900W_A	NA	Protein of unknown function, mRNA binds to She3, Hap43 repressed gene, Spider biofilm induced
ARE2	681.567	1.51619	0.136811	11.0823	1.52856e-28	1.81243e-27	C2_06940C_A	ARE2	O-acyltransferase [Source:UniProtKB/TrEMBL;Acc:Q59Z52]
C6_02420W_A	301.867	1.51483	0.238761	6.34456	2.23058e-10	7.77709e-10	C6_02420W_A	NA	GP-PDE domain-containing protein [Source:UniProtKB/TrEMBL;Acc:Q59S57]
SNX41	436.526	1.51355	0.191027	7.92323	2.31422e-15	1.13638e-14	C2_01310W_A	SNX41	Sorting nexin-41 [Source:UniProtKB/Swiss-Prot;Acc:Q5AD73]
C1_01610C_A	282.517	1.50955	0.301064	5.01403	5.33009e-07	1.3855e-06	C1_01610C_A	NA	Protein YOP1 [Source:UniProtKB/TrEMBL;Acc:A0A1D8PCI8]
C2_01720C_A	117.008	1.50799	0.256599	5.87685	4.18136e-09	1.30621e-08	C2_01720C_A	NA	COX assembly mitochondrial protein [Source:UniProtKB/TrEMBL;Acc:Q5ALU3]
C2_08630C_A	663.447	1.50638	0.135758	11.0961	1.31052e-28	1.5601e-27	C2_08630C_A	NA	Ortholog(s) have RNA polymerase II C-terminal domain phosphoserine binding, RNA polymerase II complex binding, chromatin binding activity
C2_04450W_A	18.0774	1.50632	0.43578	3.45662	0.000547004	0.00101771	C2_04450W_A	NA	Protein of unknown function, Hap43-repressed, rat catheter biofilm repressed
CWC22	277.696	1.5034	0.192877	7.79458	6.46217e-15	3.10933e-14	C2_10100W_A	CWC22	Pre-mRNA-splicing factor CWC22 [Source:UniProtKB/Swiss-Prot;Acc:Q59XY0]
C4_05590W_A	1470.99	1.50319	0.134661	11.1627	6.20492e-29	7.49103e-28	C4_05590W_A	NA	Ortholog of S. cerevisiae : YPR117W, C. glabrata CBS138 : CAGL0D04510g, C. dubliniensis CD36 : Cd36_45200, C. parapsilosis CDC317 : CPAR2_500480 and C. auris B8441 : B9J08_005034
C1_10120C_A	879.334	1.5014	0.147175	10.2014	1.95361e-24	1.73991e-23	C1_10120C_A	NA	Transcription initiation factor IIE subunit beta [Source:UniProtKB/TrEMBL;Acc:Q5AP83]
CR_00310C_A	286.609	1.49953	0.171693	8.73375	2.46376e-18	1.48123e-17	CR_00310C_A	NA	Protein of unknown function, Hap43-induced gene, upregulated in a cyr1 null mutant, Spider biofilm induced
C1_03280W_A	740.264	1.4982	0.160508	9.33407	1.0188e-20	7.24806e-20	C1_03280W_A	NA	37S ribosomal protein S24, mitochondrial [Source:UniProtKB/TrEMBL;Acc:Q5AI30]
FGR13	166.363	1.49687	0.169052	8.85449	8.40657e-19	5.18984e-18	CR_05250C_A	FGR13	Fgr13p [Source:UniProtKB/TrEMBL;Acc:Q59KP9]
RSM22	256.183	1.49687	0.354033	4.22805	2.35728e-05	5.13004e-05	C1_05500W_A	RSM22	Mitochondrial 37S ribosomal protein RSM22 [Source:UniProtKB/TrEMBL;Acc:Q5A2C7]
ZCF6	187.102	1.49472	0.190815	7.83336	4.7502e-15	2.2967e-14	C2_01880C_A	ZCF6	Zn(2)-C6 fungal-type domain-containing protein [Source:UniProtKB/TrEMBL;Acc:A0A1D8PGF3]
SNX3	221.913	1.48993	0.189042	7.8815	3.2347e-15	1.57672e-14	C1_08340C_A	SNX3	Sorting nexin-3 [Source:UniProtKB/Swiss-Prot;Acc:Q5A748]
TUF1	2005.59	1.48911	0.218704	6.80881	9.84078e-12	3.83117e-11	C1_00590W_A	TUF1	Elongation factor Tu [Source:UniProtKB/TrEMBL;Acc:Q5ABC3]
C1_02390W_A	180.15	1.48693	0.254634	5.83946	5.23695e-09	1.62408e-08	C1_02390W_A	NA	DRMBL domain-containing protein [Source:UniProtKB/TrEMBL;Acc:A0A1D8PCQ2]
TEL1	604.954	1.4869	0.135016	11.0128	3.31434e-28	3.83105e-27	C6_03010W_A	TEL1	Serine/threonine-protein kinase TEL1 [Source:UniProtKB/Swiss-Prot;Acc:Q5ABX0]
C2_03560C_A	270.063	1.48578	0.293752	5.05793	4.23828e-07	1.1099e-06	C2_03560C_A	NA	Mitochondrial 54S ribosomal protein YmL35 [Source:UniProtKB/TrEMBL;Acc:Q5AHD3]
CR_00600C_A	142.338	1.4846	0.206958	7.17341	7.31505e-13	3.09595e-12	CR_00600C_A	NA	DUF2013 domain-containing protein [Source:UniProtKB/TrEMBL;Acc:A0A1D8PRQ5]
C4_04300C_A	73.783	1.48395	0.239401	6.19859	5.69719e-10	1.92788e-09	C4_04300C_A	NA	Ortholog of C. dubliniensis CD36 : Cd36_43970, C. parapsilosis CDC317 : CPAR2_401720, C. auris B8441 : B9J08_000295 and Candida tenuis NRRL Y-1498 : CANTEDRAFT_102588
PET9	9561.81	1.48246	0.150207	9.86944	5.64802e-23	4.66196e-22	C5_00590W_A	PET9	ADP/ATP carrier protein [Source:UniProtKB/TrEMBL;Acc:Q5A516]
CR_02060W_A	74.8459	1.48003	0.315464	4.6916	2.71078e-06	6.5453e-06	CR_02060W_A	NA	Protein of unknown function, Spider biofilm induced
SHY1	526.419	1.47949	0.170521	8.67634	4.08714e-18	2.4159e-17	C1_09760C_A	SHY1	SURF1-like protein [Source:UniProtKB/TrEMBL;Acc:Q5APC5]
C2_09570C_A	164.028	1.47887	0.197647	7.4824	7.29747e-14	3.30126e-13	C2_09570C_A	NA	Cytochrome b5 heme-binding domain-containing protein [Source:UniProtKB/TrEMBL;Acc:A0A1D8PIF4]
C1_13530W_A	285.599	1.4775	0.179193	8.24532	1.6472e-16	8.63481e-16	C1_13530W_A	NA	Pseudogene, has lysine motifs associated with chitin binding
C1_06320W_A	252.536	1.47689	0.220972	6.68362	2.33112e-11	8.81693e-11	C1_06320W_A	NA	Has domain(s) with predicted phosphatidylinositol binding activity and role in cell communication
BEM2	1889.79	1.47643	0.0926073	15.9429	3.19132e-57	1.48995e-55	C7_01550W_A	BEM2	Bem2p [Source:UniProtKB/TrEMBL;Acc:Q5AGW7]
C7_01020C_A	142.607	1.47198	0.233817	6.29547	3.06474e-10	1.05866e-09	C7_01020C_A	NA	Mitochondrial 37S ribosomal protein MRPS16 [Source:UniProtKB/TrEMBL;Acc:A0A1D8PQR2]
C6_00490W_A	336.134	1.47192	0.163925	8.97925	2.72618e-19	1.75557e-18	C6_00490W_A	NA	AB hydrolase-1 domain-containing protein [Source:UniProtKB/TrEMBL;Acc:A0A1D8PPD3]
RMD9	977.314	1.46781	0.177407	8.27371	1.29849e-16	6.85492e-16	C3_06700C_A	RMD9	Protein RMD9, mitochondrial [Source:UniProtKB/Swiss-Prot;Acc:Q5A2V2]
C7_01660C_A	703.881	1.467	0.135222	10.8489	2.01921e-27	2.21816e-26	C7_01660C_A	NA	Protein transport protein SEC23 [Source:UniProtKB/TrEMBL;Acc:Q5AGY0]
C1_12870C_A	67.5999	1.46518	0.277519	5.27957	1.29485e-07	3.57414e-07	C1_12870C_A	NA	Ortholog of Candida albicans WO-1 : CAWG_00155
C1_08910C_A	66.8103	1.46313	0.261822	5.58828	2.29326e-08	6.73441e-08	C1_08910C_A	NA	Ortholog of C. dubliniensis CD36 : Cd36_08410, C. parapsilosis CDC317 : CPAR2_301700, C. auris B8441 : B9J08_004186 and Candida tenuis NRRL Y-1498 : cten_CGOB_00267
C3_05510W_A	125.565	1.46293	0.201168	7.27219	3.53715e-13	1.53174e-12	C3_05510W_A	NA	Oxidant-induced cell-cycle arrest protein 5 [Source:UniProtKB/TrEMBL;Acc:A0A1D8PK81]
PMC1	2072.63	1.4607	0.123778	11.8009	3.8606e-32	5.6825e-31	C3_01250W_A	PMC1	Calcium-transporting ATPase [Source:UniProtKB/TrEMBL;Acc:Q5AJ65]
CR_01170W_A	1678.89	1.45696	0.102511	14.2127	7.63863e-46	2.1331e-44	CR_01170W_A	NA	HECT domain-containing protein [Source:UniProtKB/TrEMBL;Acc:Q5A892]
C3_05380W_A	185.64	1.4566	0.198151	7.35095	1.96807e-13	8.66706e-13	C3_05380W_A	NA	Predicted MFS membrane transporter, member of the proton coupled folate transporter/heme carrier protein family, virulence-group-correlated expression, Spider biofilm induced
PEX11	341.033	1.45617	0.154074	9.45113	3.35206e-21	2.48227e-20	C6_04310W_A	PEX11	Pex11p [Source:UniProtKB/TrEMBL;Acc:A0A1D8PQD7]
CR_09030C_A	54.4628	1.45617	0.343774	4.23582	2.27715e-05	4.96288e-05	CR_09030C_A	NA	(orf19.7299.1) Ortholog of Candida albicans WO-1 : CAWG_02179
SUV3	204.544	1.45533	0.262689	5.54014	3.02229e-08	8.7932e-08	C2_04350C_A	SUV3	ATP-dependent RNA helicase SUV3, mitochondrial [Source:UniProtKB/Swiss-Prot;Acc:Q59TB2]
RIM15	1890.85	1.45513	0.169283	8.59584	8.26573e-18	4.76336e-17	C7_00740W_A	RIM15	Protein kinase [Source:UniProtKB/TrEMBL;Acc:A0A1D8PQP3]
HIS7	418.649	1.45462	0.17017	8.54805	1.25181e-17	7.14499e-17	C7_03720C_A	HIS7	Imidazole glycerol phosphate synthase hisHF [Source:UniProtKB/TrEMBL;Acc:A0A1D8PRE9]
C4_06230C_A	700.782	1.45417	0.141347	10.288	7.98433e-25	7.30695e-24	C4_06230C_A	NA	Apyrase [Source:UniProtKB/TrEMBL;Acc:Q5A1A4]
C5_00390C_A	189.136	1.45306	0.190848	7.61369	2.66388e-14	1.23886e-13	C5_00390C_A	NA	Protein of unknown function, transcript repressed upon yeast-hyphal switch, fluconazole-induced, Hap43-repressed, flow model biofilm induced
CR_06570C_A	192.58	1.4524	0.227546	6.3829	1.73764e-10	6.12994e-10	CR_06570C_A	NA	Protein of unknown function, Spider biofilm induced
C7_00840C_A	249.393	1.44934	0.155085	9.34548	9.14759e-21	6.56255e-20	C7_00840C_A	NA	Tyrosine/serine/threonine protein phosphatase [Source:UniProtKB/TrEMBL;Acc:A0A1D8PQQ6]
YHB4	267.317	1.44733	0.210399	6.879	6.02747e-12	2.39337e-11	CR_10570C_A	YHB4	Nitric oxide dioxygenase [Source:UniProtKB/TrEMBL;Acc:A0A1D8PU81]
DIP5	8435.05	1.44705	0.168295	8.5983	8.09062e-18	4.66694e-17	C1_02530C_A	DIP5	AA_permease domain-containing protein [Source:UniProtKB/TrEMBL;Acc:A0A1D8PCR4]
C2_07440C_A	733.853	1.44659	0.1315	11.0007	3.79128e-28	4.37388e-27	C2_07440C_A	NA	Abhydro_lipase domain-containing protein [Source:UniProtKB/TrEMBL;Acc:A0A1D8PI33]
ADH3	32.9131	1.4461	0.330508	4.3754	1.2121e-05	2.73341e-05	C2_04470W_A	ADH3	Adh3p [Source:UniProtKB/TrEMBL;Acc:A0A1D8PH64]
QCR2	1546.03	1.44349	0.124087	11.6329	2.80555e-31	3.90815e-30	C5_03350W_A	QCR2	Cytochrome b-c1 complex subunit 2, mitochondrial [Source:UniProtKB/Swiss-Prot;Acc:P83782]
AIM23	109.705	1.43679	0.207192	6.93461	4.07356e-12	1.64151e-11	C3_05440C_A	AIM23	Altered inheritance of mitochondria protein 23, mitochondrial [Source:UniProtKB/Swiss-Prot;Acc:Q59YU1]
NDH51	2036.8	1.43347	0.152333	9.41011	4.95612e-21	3.62963e-20	C2_04550C_A	HIS7	NADH dehydrogenase [ubiquinone] flavoprotein 1, mitochondrial [Source:UniProtKB/TrEMBL;Acc:Q59TD5]
CR_06980W_A	59.203	1.43313	0.293663	4.8802	1.0598e-06	2.6723e-06	CR_06980W_A	NA	Yae1_N domain-containing protein [Source:UniProtKB/TrEMBL;Acc:A0A1D8PTD6]
ENP1	144.193	1.42978	0.369581	3.86865	0.000109441	0.000221325	C7_03700C_A	ENP1	SnoRNA-binding rRNA-processing protein [Source:UniProtKB/TrEMBL;Acc:A0A1D8PRE0]
CR_05040W_A	14.8009	1.42934	0.499726	2.86024	0.0042332	0.00696328	CR_05040W_A	NA	(orf19.647.3) Protein of unknown function, Spider biofilm induced
YSY6	53.5586	1.42766	0.264269	5.40232	6.57836e-08	1.87112e-07	C3_02530W_A	YSY6	Stress-associated endoplasmic reticulum protein [Source:UniProtKB/TrEMBL;Acc:A0A1D8PJJ9]
MAE1	412.756	1.42456	0.187158	7.61151	2.70903e-14	1.25692e-13	C6_01670W_A	MAE1	Malate dehydrogenase (Oxaloacetate-decarboxylating) [Source:UniProtKB/TrEMBL;Acc:Q5A4M2]
UBR1	1758.02	1.42245	0.0897784	15.844	1.54734e-56	6.90068e-55	C4_02970C_A	UBR1	E3 ubiquitin-protein ligase [Source:UniProtKB/TrEMBL;Acc:A0A1D8PLP8]
SSU81	364.976	1.42222	0.1972	7.21205	5.51161e-13	2.35267e-12	C1_09140C_A	SSU81	High osmolarity signaling protein SHO1 [Source:UniProtKB/Swiss-Prot;Acc:Q5AQ36]
YKT6	375.052	1.42199	0.140797	10.0996	5.54761e-24	4.86107e-23	C1_02860C_A	YKT6	Palmitoyltransferase [Source:UniProtKB/TrEMBL;Acc:Q5AI79]
C6_03390W_A	101.904	1.42028	0.250398	5.67206	1.41087e-08	4.22625e-08	C6_03390W_A	NA	Mitochondrial dicarboxylate transporter, possibly an essential gene, disruptants not obtained by UAU1 method
ERF4	79.1798	1.41969	0.247842	5.72821	1.01499e-08	3.07897e-08	C5_01170W_A	ERF4	Ras modification protein ERF4 [Source:UniProtKB/Swiss-Prot;Acc:Q5A1U8]
C5_00780C_A	183.525	1.41552	0.182417	7.75982	8.50498e-15	4.05633e-14	C5_00780C_A	NA	Restriction of telomere capping protein 4 [Source:UniProtKB/TrEMBL;Acc:A0A1D8PN02]
CPA1	203.531	1.41395	0.241219	5.86169	4.58178e-09	1.42608e-08	C4_01550C_A	CPA1	Carbamoyl-phosphate synthase arginine-specific small chain [Source:UniProtKB/Swiss-Prot;Acc:Q5AML6]
AXL2	410.794	1.41311	0.164128	8.60976	7.32118e-18	4.24771e-17	C4_04170C_A	AXL2	Axl2p [Source:UniProtKB/TrEMBL;Acc:A0A1D8PM01]
RRD1	252.054	1.413	0.257876	5.47939	4.26793e-08	1.22857e-07	C3_07080W_A	RRD1	Serine/threonine-protein phosphatase 2A activator 1 [Source:UniProtKB/Swiss-Prot;Acc:Q5ADP9]
AHR1	943.442	1.41236	0.118272	11.9417	7.17716e-33	1.0886e-31	C3_06000W_A	AHR1	Adhesion and hyphal regulator 1 [Source:UniProtKB/Swiss-Prot;Acc:Q5A4F3]
CDC27	211.132	1.41171	0.167816	8.41223	4.02278e-17	2.21772e-16	CR_01230C_A	CDC27	TPR_REGION domain-containing protein [Source:UniProtKB/TrEMBL;Acc:A0A1D8PRX3]
C1_08630W_A	286.966	1.41024	0.205449	6.8642	6.68648e-12	2.64625e-11	C1_08630W_A	NA	Ortholog(s) have RNA binding activity, role in mRNA processing, mitochondrial translation and mitochondrion localization
MET4	234.242	1.40768	0.200427	7.0234	2.16539e-12	8.89373e-12	C4_04000W_A	MET4	BZIP domain-containing protein [Source:UniProtKB/TrEMBL;Acc:Q5A5T7]
C4_03770W_A	93.9974	1.4065	0.271532	5.17986	2.2205e-07	5.97735e-07	C4_03770W_A	NA	Ortholog(s) have protein-macromolecule adaptor activity and role in proteasome regulatory particle assembly
MSS116	407.194	1.40607	0.28027	5.01683	5.25322e-07	1.36611e-06	C1_08810C_A	MSS116	ATP-dependent RNA helicase MSS116, mitochondrial [Source:UniProtKB/Swiss-Prot;Acc:Q5APM7]
CR_09990W_A	590.682	1.40572	0.119301	11.783	4.77802e-32	6.98128e-31	CR_09990W_A	NA	BTB domain-containing protein [Source:UniProtKB/TrEMBL;Acc:A0A1D8PU32]
GIR2	279.043	1.4053	0.147052	9.55644	1.21873e-21	9.30159e-21	C7_01420W_A	GIR2	RWD domain-containing protein [Source:UniProtKB/TrEMBL;Acc:Q5AGV1]
C3_04620C_A	120.633	1.40513	0.233003	6.03052	1.63437e-09	5.32089e-09	C3_04620C_A	NA	Ortholog of C. dubliniensis CD36 : Cd36_84570, C. parapsilosis CDC317 : CPAR2_404420, C. auris B8441 : B9J08_003958 and Candida tenuis NRRL Y-1498 : CANTEDRAFT_115339
EXO84	523.385	1.40461	0.142787	9.83707	7.79443e-23	6.38075e-22	C6_01280W_A	EXO84	Exocyst complex component EXO84 [Source:UniProtKB/Swiss-Prot;Acc:Q59XM1]
ALS9	818.381	1.40419	0.183224	7.66378	1.80541e-14	8.45542e-14	C6_03710W_A	ALS9	Agglutinin-like protein 9 [Source:UniProtKB/Swiss-Prot;Acc:A0A1D8PQ86]
C5_03150W_A	1258.72	1.40364	0.193641	7.2487	4.20804e-13	1.80785e-12	C5_03150W_A	NA	Protein kinase domain-containing protein [Source:UniProtKB/TrEMBL;Acc:A0A1D8PNM0]
TIM22	283.778	1.40361	0.185767	7.55574	4.1647e-14	1.91301e-13	C2_08310W_A	TIM22	Mitochondrial import inner membrane translocase subunit TIM22 [Source:UniProtKB/Swiss-Prot;Acc:A0A1D8PI78]
SFI1	544.829	1.40223	0.1463	9.58463	9.27934e-22	7.11853e-21	C7_02980C_A	SFI1	Sfi1p [Source:UniProtKB/TrEMBL;Acc:A0A1D8PR88]
C2_05820W_A	104.577	1.40163	0.234748	5.97076	2.36148e-09	7.53456e-09	C2_05820W_A	NA	Protein of unknown function, Hap43-repressed gene
CR_01720W_A	386.075	1.40074	0.123177	11.3718	5.78144e-30	7.61011e-29	CR_01720W_A	NA	Predicted intermediate filament protein, required for nuclear and mitochondrial transmission to daughter buds in S. cerevisiae, Spider biofilm induced
PFA3	85.227	1.39913	0.222294	6.29406	3.09272e-10	1.06771e-09	C3_06990W_A	PFA3	Palmitoyltransferase PFA3 [Source:UniProtKB/Swiss-Prot;Acc:Q5ADN9]
MRPS9	340.378	1.39675	0.217096	6.43378	1.24465e-10	4.45658e-10	C1_12340C_A	MRPS9	37S ribosomal protein S9, mitochondrial [Source:UniProtKB/Swiss-Prot;Acc:O94150]
CR_04860C_A	100.81	1.39544	0.325425	4.28805	1.80253e-05	3.96523e-05	CR_04860C_A	NA	F-box domain-containing protein [Source:UniProtKB/TrEMBL;Acc:A0A1D8PSX4]
LOS1	828.269	1.39298	0.137514	10.1298	4.07644e-24	3.59304e-23	C7_04200C_A	LOS1	Exportin-T [Source:UniProtKB/Swiss-Prot;Acc:Q5A0E2]
PTK2	2010.94	1.39244	0.101306	13.7449	5.46216e-43	1.34329e-41	C6_01710C_A	PTK2	Protein kinase domain-containing protein [Source:UniProtKB/TrEMBL;Acc:Q5A4M7]
C2_04670W_A	48.112	1.39186	0.306636	4.53914	5.64852e-06	1.31961e-05	C2_04670W_A	NA	Protein of unknown function, transcript detected on high-resolution tiling arrays
C3_00940W_A	1437.97	1.39186	0.16956	8.20864	2.23712e-16	1.16253e-15	C3_00940W_A	NA	RING-type domain-containing protein [Source:UniProtKB/TrEMBL;Acc:Q5A9Y7]
C6_02720C_A	379.598	1.39118	0.141248	9.8492	6.90892e-23	5.67139e-22	C6_02720C_A	NA	Has domain(s) with predicted zinc ion binding activity and role in intracellular protein transport, vesicle-mediated transport
C1_12930C_A	55.5693	1.39109	0.278352	4.99757	5.80558e-07	1.50321e-06	C1_12930C_A	NA	MFS domain-containing protein [Source:UniProtKB/TrEMBL;Acc:Q5AL54]
C4_02960W_A	1298.03	1.38898	0.147976	9.38652	6.20162e-21	4.51962e-20	C4_02960W_A	NA	E3 ubiquitin-protein ligase [Source:UniProtKB/TrEMBL;Acc:Q5AFB1]
CR_03110W_A	134.04	1.3873	0.266609	5.20349	1.95576e-07	5.30051e-07	CR_03110W_A	NA	Glutamyl-tRNA synthetase [Source:UniProtKB/TrEMBL;Acc:A0A1D8PSE8]
C6_00020W_A	409.747	1.38501	0.241473	5.73565	9.71384e-09	2.95119e-08	C6_00020W_A	NA	Ortholog of Candida albicans WO-1 : CAWG_05352
RAD9	247.672	1.38486	0.142251	9.73527	2.13255e-22	1.70149e-21	C5_02610C_A	RAD9	BRCT domain-containing protein [Source:UniProtKB/TrEMBL;Acc:A0A1D8PNH8]
C2_00550W_A	81.1516	1.38451	0.266238	5.20028	1.98992e-07	5.39065e-07	C2_00550W_A	NA	Ortholog(s) have (R)-carnitine transmembrane transporter activity, choline transmembrane transporter activity, ethanolamine transmembrane transporter activity
ACS1	2951.44	1.38166	0.147812	9.34739	8.98345e-21	6.45328e-20	C2_10350C_A	ACS1	Acetyl-coenzyme A synthetase [Source:UniProtKB/TrEMBL;Acc:Q59XW4]
C1_12860C_A	206.661	1.38155	0.180143	7.66916	1.73131e-14	8.12752e-14	C1_12860C_A	NA	Protein of unknown function, induced by alpha pheromone in SpiderM medium
C2_07250C_A	40.1138	1.37758	0.301003	4.57663	4.72536e-06	1.11527e-05	C2_07250C_A	NA	INTRADIOL_DIOXYGENAS domain-containing protein [Source:UniProtKB/TrEMBL;Acc:Q59Z18]
C1_09570W_A	324.077	1.37732	0.144454	9.53465	1.5039e-21	1.13333e-20	C1_09570W_A	NA	Protein arginine methyltransferase NDUFAF7 [Source:UniProtKB/TrEMBL;Acc:Q5APE5]
C6_03430C_A	1102.42	1.37659	0.0963726	14.284	2.75139e-46	7.799e-45	C6_03430C_A	NA	Has domain(s) with predicted catalytic activity and role in metabolic process
C1_14030W_A	149.185	1.37617	0.179517	7.66596	1.77503e-14	8.31965e-14	C1_14030W_A	NA	Protein of unknown function, Spider biofilm induced
C5_03300C_A	505.856	1.37586	0.119043	11.5577	6.74903e-31	9.27177e-30	C5_03300C_A	NA	Protein of unknown function, rat catheter biofilm induced
MIA40	545.036	1.37489	0.182871	7.51834	5.54742e-14	2.52486e-13	C1_02880C_A	MIA40	Mitochondrial intermembrane space import and assembly protein 40 [Source:UniProtKB/Swiss-Prot;Acc:O94030]
C7_03590C_A	242.688	1.37454	0.239881	5.73008	1.0038e-08	3.04659e-08	C7_03590C_A	NA	Putative ember of the multi-drug and toxin extrusion (MATE) family of the multidrug/oligosaccharidyl-lipid/polysaccharide exporter superfamily, Spider biofilm induced
FCA1	299.324	1.37384	0.136153	10.0904	6.09307e-24	5.33121e-23	C6_00620W_A	FCA1	Cytosine deaminase [Source:UniProtKB/Swiss-Prot;Acc:P78594]
C2_02120W_A	242.386	1.37162	0.22521	6.09039	1.12636e-09	3.71475e-09	C2_02120W_A	NA	Mitochondrial transcription factor 1 [Source:UniProtKB/TrEMBL;Acc:Q5ALP7]
C2_10120W_A	249.393	1.37134	0.152261	9.00655	2.12639e-19	1.37823e-18	C2_10120W_A	NA	Phosducin domain-containing protein [Source:UniProtKB/TrEMBL;Acc:A0A1D8PIN9]
MNL1	832.937	1.37006	0.121452	11.2807	1.63433e-29	2.07803e-28	CR_07450C_A	MNL1	Transcriptional regulator MNL1 [Source:UniProtKB/Swiss-Prot;Acc:Q59RR3]
CR_03730C_A	613.673	1.36876	0.161055	8.49868	1.91756e-17	1.08276e-16	CR_03730C_A	NA	Predicted transmembrane transporter, rat catheter and Spider biofilm induced
CR_07540C_A	20.9769	1.3672	0.540583	2.52912	0.011435	0.0176304	CR_07540C_A	NA	Protein of unknown function, downregulated by fluphenazine treatment or in an azole-resistant strain that overexpresses CDR1 and CDR2
CR_10770W_A	330.02	1.36486	0.163949	8.32491	8.43912e-17	4.51497e-16	CR_10770W_A	NA	Predicted membrane transporter, member of the anion:cation symporter (ACS) family, major facilitator superfamily (MFS)
AAT1	563.124	1.36437	0.246918	5.5256	3.28367e-08	9.52121e-08	C2_05250C_A	AAT1	Aspartate transaminase [Source:UniProtKB/TrEMBL;Acc:A0A1D8PHC9]
SCO1	699.964	1.36412	0.189217	7.20929	5.62423e-13	2.39561e-12	CR_09300C_A	SCO1	Thioredoxin domain-containing protein [Source:UniProtKB/TrEMBL;Acc:A0A1D8PTX2]
C3_06540C_A	40.2453	1.36325	0.345008	3.95135	7.77107e-05	0.000159478	C3_06540C_A	NA	Ortholog of C. dubliniensis CD36 : Cd36_86510, C. parapsilosis CDC317 : CPAR2_206110, C. auris B8441 : B9J08_002384 and Candida tenuis NRRL Y-1498 : CANTEDRAFT_112184
C7_00030W_A	656.962	1.36193	0.15044	9.05297	1.39129e-19	9.18715e-19	C7_00030W_A	NA	Protein of unknown function, Spider biofilm repressed
C6_02660C_A	32.7014	1.36041	0.438262	3.10411	0.0019085	0.00328964	C6_02660C_A	NA	Amidase domain-containing protein [Source:UniProtKB/TrEMBL;Acc:A0A1D8PPY3]
C5_04050W_A	939.184	1.3585	0.103832	13.0836	4.08653e-39	8.31205e-38	C5_04050W_A	NA	SMP-LTD domain-containing protein [Source:UniProtKB/TrEMBL;Acc:A0A1D8PNV5]
SSN8	332.245	1.358	0.147161	9.22803	2.75654e-20	1.88479e-19	C3_05740C_A	SSN8	RNA polymerase II holoenzyme cyclin-like subunit [Source:UniProtKB/Swiss-Prot;Acc:Q5A4H9]
SSN3	258.664	1.35785	0.161869	8.38857	4.92082e-17	2.69293e-16	C2_04260W_A	SSN3	Serine/threonine-protein kinase SSN3 [Source:UniProtKB/Swiss-Prot;Acc:Q5AHK2]
C6_03800C_A	1009.51	1.35548	0.202819	6.68321	2.33767e-11	8.83611e-11	C6_03800C_A	NA	Putative membrane protein with a predicted role in zinc ion homeostasis, Hap43-induced, fluconazole-induced, rat catheter and Spider biofilm induced
CR_02300C_A	582.281	1.35359	0.152801	8.85857	8.10488e-19	5.02436e-18	CR_02300C_A	NA	VPS9 domain-containing protein [Source:UniProtKB/TrEMBL;Acc:A0A1D8PS60]
ATM1	355.246	1.3522	0.125582	10.7675	4.90376e-27	5.27066e-26	C6_04210C_A	ATM1	Iron-sulfur clusters transporter ATM1, mitochondrial [Source:UniProtKB/Swiss-Prot;Acc:Q59R09]
C1_03960C_A	430.669	1.35199	0.131412	10.2882	7.96618e-25	7.30152e-24	C1_03960C_A	NA	FHA domain-containing protein [Source:UniProtKB/TrEMBL;Acc:A0A1D8PD53]
SYG1	422.875	1.35184	0.230494	5.86498	4.49175e-09	1.39879e-08	C1_04760C_A	SYG1	Syg1p [Source:UniProtKB/TrEMBL;Acc:A0A1D8PDF2]
ZFU2	105.251	1.3518	0.175849	7.68729	1.50284e-14	7.07161e-14	C3_07200C_A	ZFU2	Zn(2)-C6 fungal-type domain-containing protein [Source:UniProtKB/TrEMBL;Acc:A0A1D8PKQ8]
C3_04080W_A	1185.61	1.35054	0.127198	10.6177	2.46667e-26	2.49845e-25	C3_04080W_A	NA	UCR_hinge domain-containing protein [Source:UniProtKB/TrEMBL;Acc:A0A1D8PJT8]
KOG1	1611.97	1.34979	0.127092	10.6206	2.39122e-26	2.42613e-25	C1_05460W_A	KOG1	Raptor_N domain-containing protein [Source:UniProtKB/TrEMBL;Acc:Q5A2C3]
AUT7	393.11	1.34906	0.229898	5.86805	4.40947e-09	1.37531e-08	C1_05700W_A	AUT7	Autophagy-related protein 8 [Source:UniProtKB/Swiss-Prot;Acc:P0C075]
SLF1	145.292	1.34785	0.192221	7.01196	2.35002e-12	9.62559e-12	C3_06780C_A	SLF1	HTH La-type RNA-binding domain-containing protein [Source:UniProtKB/TrEMBL;Acc:Q5ADL6]
FGR43	112.543	1.34696	0.215203	6.259	3.87456e-10	1.32311e-09	C1_09270W_A	FGR43	F-box domain-containing protein [Source:UniProtKB/TrEMBL;Acc:Q5APH8]
C4_04140W_A	132.857	1.34639	0.180119	7.47503	7.7184e-14	3.47328e-13	C4_04140W_A	NA	Endo/exonuclease/phosphatase domain-containing protein [Source:UniProtKB/TrEMBL;Acc:A0A1D8PM02]
C6_04240W_A	31.7599	1.34567	0.39168	3.43564	0.000591145	0.00109643	C6_04240W_A	NA	Alba domain-containing protein [Source:UniProtKB/TrEMBL;Acc:A0A1D8PQD1]
DUR4	66.8771	1.34553	0.331792	4.05535	5.00589e-05	0.00010515	C4_00480W_A	DUR4	Dur4p [Source:UniProtKB/TrEMBL;Acc:Q59UP3]
C4_01710C_A	995.179	1.34395	0.150546	8.9272	4.36914e-19	2.76589e-18	C4_01710C_A	NA	Protein of unknown function, Spider biofilm repressed
CR_09920W_A	3534.13	1.34308	0.16149	8.31681	9.03609e-17	4.8214e-16	CR_09920W_A	NA	AA_permease domain-containing protein [Source:UniProtKB/TrEMBL;Acc:A0A1D8PU37]
C3_06270C_A	83.4033	1.34185	0.237827	5.6421	1.67985e-08	4.99441e-08	C3_06270C_A	NA	Ortholog of Rad33, involved in nucleotide excision repair in S. cerevisiae, induced by Mnl1 under weak acid stress
C4_04130W_A	193.782	1.3406	0.23804	5.6318	1.78333e-08	5.28894e-08	C4_04130W_A	NA	Ortholog(s) have role in mitochondrial cytochrome c oxidase assembly and integral component of mitochondrial inner membrane, integral component of mitochondrial membrane localization
ZCF14	32.0886	1.33966	0.318449	4.20683	2.58976e-05	5.60942e-05	C5_03320C_A	ZCF14	Zn(2)-C6 fungal-type domain-containing protein [Source:UniProtKB/TrEMBL;Acc:A0A1D8PNN1]
MFG1	495.441	1.33908	0.140875	9.50543	1.99225e-21	1.49757e-20	C2_08730W_A	MFG1	Morphogenetic regulator of filamentous growth protein 1 [Source:UniProtKB/Swiss-Prot;Acc:Q59Y46]
ENA21	15422.7	1.33769	0.157555	8.4903	2.06112e-17	1.15982e-16	C7_02910W_A	ENA21	Cation_ATPase_C domain-containing protein [Source:UniProtKB/TrEMBL;Acc:Q5A5B0]
C7_03890C_A	1665.81	1.33605	0.117621	11.3589	6.69644e-30	8.79515e-29	C7_03890C_A	NA	B30.2/SPRY domain-containing protein [Source:UniProtKB/TrEMBL;Acc:A0A1D8PRG7]
AGC1	505.613	1.33339	0.205474	6.48936	8.62018e-11	3.13728e-10	C1_13400C_A	AGC1	Amino acid transporter [Source:UniProtKB/TrEMBL;Acc:Q5AL11]
C1_03360W_A	1813.47	1.33267	0.123644	10.7783	4.35848e-27	4.7271e-26	C1_03360W_A	NA	Chromatin-remodeling ATPase [Source:UniProtKB/TrEMBL;Acc:A0A1D8PCZ6]
C1_13330C_A	582.916	1.3315	0.160281	8.30728	9.79215e-17	5.22015e-16	C1_13330C_A	NA	PABS domain-containing protein [Source:UniProtKB/TrEMBL;Acc:Q5AL17]
VPS22	77.4729	1.3294	0.250253	5.31221	1.08301e-07	3.01587e-07	C5_01620C_A	VPS22	Vacuolar-sorting protein SNF8 [Source:UniProtKB/TrEMBL;Acc:Q59N31]
SSY5	800.507	1.32799	0.14722	9.02043	1.87346e-19	1.21959e-18	CR_08540C_A	SSY5	SPS-sensor serine protease component SSY5 [Source:UniProtKB/TrEMBL;Acc:Q5A341]
C1_04340C_A	106.983	1.3276	0.205673	6.45493	1.08269e-10	3.89768e-10	C1_04340C_A	NA	Ortholog(s) have role in phospholipid translocation, retrograde transport, endosome to Golgi and endosome membrane, trans-Golgi network membrane localization
C7_02160W_A	179.154	1.32673	0.192094	6.9067	4.96064e-12	1.98426e-11	C7_02160W_A	NA	DNA-directed RNA polymerase [Source:UniProtKB/TrEMBL;Acc:A0A1D8PR19]
FYV10	102.551	1.32611	0.230355	5.75683	8.57062e-09	2.61583e-08	C3_05850W_A	FYV10	Protein FYV10 [Source:UniProtKB/Swiss-Prot;Acc:Q5A4G9]
C2_02390W_A	1127.8	1.32571	0.241913	5.48011	4.25058e-08	1.22417e-07	C2_02390W_A	NA	Protein of unknown function, flow model biofilm induced, Spider biofilm induced, repressed by alpha pheromone in SpiderM medium
EHD3	702.369	1.32462	0.145304	9.11621	7.77968e-20	5.19476e-19	C1_03320C_A	EHD3	3-hydroxyisobutyryl-CoA hydrolase, mitochondrial [Source:UniProtKB/TrEMBL;Acc:Q5AI24]
C1_10240C_A	70.3236	1.32434	0.290015	4.56647	4.96013e-06	1.16792e-05	C1_10240C_A	NA	Bifunctional 4-hydroxy-4-methyl-2-oxoglutarate aldolase/oxaloacetate decarboxylase [Source:UniProtKB/TrEMBL;Acc:Q5AP69]
ATO1	992.557	1.32415	0.270844	4.88896	1.0137e-06	2.56038e-06	C3_00920W_A	ATO1	Ato1p [Source:UniProtKB/TrEMBL;Acc:A0A1D8PJ22]
C7_01670W_A	172.665	1.32277	0.24782	5.33762	9.41766e-08	2.64225e-07	C7_01670W_A	NA	Amidase [Source:UniProtKB/TrEMBL;Acc:Q5AGY1]
IPK1	279.641	1.31967	0.186615	7.07165	1.53107e-12	6.36277e-12	C4_03330W_A	IPK1	Inositol-pentakisphosphate 2-kinase [Source:UniProtKB/Swiss-Prot;Acc:Q59KN8]
C4_01860C_A	176.953	1.3184	0.247249	5.33226	9.69988e-08	2.7176e-07	C4_01860C_A	NA	Possible Golgi membrane protein, Hap43-repressed, hypha induced, flow model biofilm induced, Spider biofilm induced
C2_03500W_A	1263.2	1.3183	0.0943547	13.9718	2.31852e-44	6.07697e-43	C2_03500W_A	NA	Protein LST4 [Source:UniProtKB/TrEMBL;Acc:A0A1D8PGY3]
CDC4	1008.39	1.31716	0.105431	12.4931	8.13959e-36	1.43065e-34	CR_01680C_A	CDC4	SCF ubiquitin ligase complex subunit [Source:UniProtKB/TrEMBL;Acc:Q5A9A6]
BIO2	55.6508	1.3169	0.295582	4.45528	8.37833e-06	1.92573e-05	CR_01930C_A	BIO2	Biotin synthase [Source:UniProtKB/TrEMBL;Acc:A0A1D8PS33]
C2_05990C_A	230.486	1.31682	0.316712	4.15779	3.21344e-05	6.88878e-05	C2_05990C_A	NA	Predicted thioesterase/thiol ester dehydrase-isomerase, Spider biofilm induced
C6_01120C_A	24.7488	1.31359	0.373695	3.51514	0.000439528	0.000829634	C6_01120C_A	NA	Protein-S-isoprenylcysteine O-methyltransferase [Source:UniProtKB/TrEMBL;Acc:A0A1D8PPI7]
SWR1	1295.26	1.31338	0.143943	9.12433	7.21814e-20	4.84126e-19	C2_07560W_A	SWR1	Helicase SWR1 [Source:UniProtKB/Swiss-Prot;Acc:Q59U81]
CSO99	222.676	1.31228	0.15421	8.50975	1.74311e-17	9.87378e-17	C4_06510C_A	CSO99	Cso99p [Source:UniProtKB/TrEMBL;Acc:A0A1D8PML8]
RSM25	217.731	1.31154	0.256569	5.11184	3.19034e-07	8.46227e-07	C1_08920W_A	RSM25	37S ribosomal protein S25, mitochondrial [Source:UniProtKB/Swiss-Prot;Acc:Q5AQ57]
ZNC1	1568.89	1.31134	0.140235	9.35103	8.68015e-21	6.25724e-20	C5_01850C_A	ZNC1	Zn(2)-C6 fungal-type domain-containing protein [Source:UniProtKB/TrEMBL;Acc:A0A1D8PNA4]
DAC1	333.172	1.30969	0.166555	7.86345	3.73682e-15	1.81555e-14	C6_04600W_A	DAC1	N-acetylglucosamine-6-phosphate deacetylase [Source:UniProtKB/TrEMBL;Acc:A0A1D8PQG3]
C3_05250C_A	540.715	1.30935	0.195071	6.71213	1.91798e-11	7.31452e-11	C3_05250C_A	NA	Protein of unknown function, role in intracellular signal transduction, Spider biofilm induced
C1_04700C_A	471.283	1.30799	0.145779	8.97237	2.90193e-19	1.86567e-18	C1_04700C_A	NA	Peptide hydrolase [Source:UniProtKB/TrEMBL;Acc:A0A1D8PDD4]
C1_08040W_A	78.263	1.3063	0.274864	4.75253	2.00888e-06	4.92213e-06	C1_08040W_A	NA	(orf19.5076.1) Ortholog of C. parapsilosis CDC317 : CPAR2_804320, Candida tenuis NRRL Y-1498 : CANTEDRAFT_114112, Debaryomyces hansenii CBS767 : DEHA2G14938g and Candida guilliermondii ATCC 6260 : PGUG_02885
C2_00650W_A	635.308	1.30583	0.134959	9.67576	3.8223e-22	2.97036e-21	C2_00650W_A	NA	Ortholog of C. dubliniensis CD36 : Cd36_15600, C. parapsilosis CDC317 : CPAR2_213140, C. auris B8441 : B9J08_000687 and Debaryomyces hansenii CBS767 : DEHA2B02442g
URK1	306.733	1.30525	0.149644	8.7224	2.72362e-18	1.62601e-17	C3_04220C_A	URK1	Uridine kinase [Source:UniProtKB/TrEMBL;Acc:Q5ANN6]
C2_08740W_A	274.932	1.304	0.191457	6.81092	9.6977e-12	3.78533e-11	C2_08740W_A	NA	AAA domain-containing protein [Source:UniProtKB/TrEMBL;Acc:A0A1D8PIC8]
VPS15	288.156	1.30379	0.134325	9.70624	2.83616e-22	2.22427e-21	C6_01190C_A	VPS15	Non-specific serine/threonine protein kinase [Source:UniProtKB/TrEMBL;Acc:A0A1D8PPK3]
C6_01420C_A	983.47	1.30363	0.144284	9.03516	1.63761e-19	1.07189e-18	C6_01420C_A	NA	Oxidored_FMN domain-containing protein [Source:UniProtKB/TrEMBL;Acc:Q5A4J9]
C4_02520C_A	188.154	1.30311	0.22011	5.92025	3.21447e-09	1.0137e-08	C4_02520C_A	NA	BTB_2 domain-containing protein [Source:UniProtKB/TrEMBL;Acc:A0A1D8PLK4]
C3_06110C_A	516.632	1.30036	0.110219	11.798	3.99884e-32	5.87152e-31	C3_06110C_A	NA	NADH/NAD(+) kinase [Source:UniProtKB/TrEMBL;Acc:A0A1D8PKE0]
C1_09940W_A	38.8391	1.29896	0.338053	3.84247	0.000121802	0.000244504	C1_09940W_A	NA	(orf19.4861.1) Protein of unknown function
PTP2	3524.34	1.29854	0.249168	5.2115	1.8732e-07	5.09293e-07	C4_03890W_A	PTP2	Tyrosine protein phosphatase [Source:UniProtKB/TrEMBL;Acc:A0A1D8PLX9]
IRS4	696.281	1.29836	0.138468	9.3766	6.81317e-21	4.94721e-20	C3_03660W_A	IRS4	Increased rDNA silencing protein 4 [Source:UniProtKB/Swiss-Prot;Acc:Q59SR6]
C1_03120W_A	854.405	1.29731	0.159925	8.11197	4.9805e-16	2.53306e-15	C1_03120W_A	NA	FAS1 domain-containing protein CaO19.3004 [Source:UniProtKB/Swiss-Prot;Acc:Q5AI48]
C1_11560C_A	124.973	1.29622	0.230113	5.63298	1.7712e-08	5.25818e-08	C1_11560C_A	NA	EngB-type G domain-containing protein [Source:UniProtKB/TrEMBL;Acc:A0A1D8PF73]
CR_06470W_A	629.179	1.29318	0.139393	9.2772	1.73983e-20	1.20898e-19	CR_06470W_A	NA	RING-type domain-containing protein [Source:UniProtKB/TrEMBL;Acc:A0A1D8PT95]
C3_05460W_A	198.539	1.29202	0.177545	7.27713	3.40998e-13	1.47881e-12	C3_05460W_A	NA	Aa_trans domain-containing protein [Source:UniProtKB/TrEMBL;Acc:A0A1D8PKB2]
C2_02040W_A	434.354	1.29137	0.13333	9.6855	3.47507e-22	2.7111e-21	C2_02040W_A	NA	Protein of unknown function, Hap43-repressed gene
C1_05750C_A	630.16	1.28938	0.118052	10.9222	9.03188e-28	1.01647e-26	C1_05750C_A	NA	Ortholog(s) have histone demethylase activity (H3-trimethyl-K4 specific) activity
C2_02440W_A	390.849	1.28842	0.146928	8.7691	1.80104e-18	1.09048e-17	C2_02440W_A	NA	CNH domain-containing protein [Source:UniProtKB/TrEMBL;Acc:A0A1D8PGN0]
CTF1	634.9	1.28635	0.115783	11.11	1.12185e-28	1.33815e-27	C2_01890W_A	CTF1	Zn(2)-C6 fungal-type domain-containing protein [Source:UniProtKB/TrEMBL;Acc:A0A1D8PGH7]
C2_10050W_A	2631.67	1.28593	0.191603	6.71144	1.92711e-11	7.34467e-11	C2_10050W_A	NA	Ubiquitinyl hydrolase 1 [Source:UniProtKB/TrEMBL;Acc:A0A1D8PIM4]
MPT5	528.572	1.2852	0.101762	12.6294	1.45331e-36	2.68055e-35	C1_13570W_A	MPT5	PUM-HD domain-containing protein [Source:UniProtKB/TrEMBL;Acc:A0A1D8PFN4]
DFI1	1098.28	1.28411	0.154376	8.31811	8.93741e-17	4.77301e-16	C7_00360W_A	DFI1	Cell-surface associated glycoprotein DFI1 [Source:UniProtKB/Swiss-Prot;Acc:Q5AFI4]
HSM3	368.274	1.28384	0.198429	6.47005	9.79717e-11	3.53977e-10	C7_03450C_A	HSM3	DNA mismatch repair protein HSM3 [Source:UniProtKB/Swiss-Prot;Acc:Q59PP0]
ZCF32	175.599	1.28166	0.188798	6.7885	1.13305e-11	4.39397e-11	C3_04770C_A	ZCF32	Zn(2)-C6 fungal-type domain-containing protein [Source:UniProtKB/TrEMBL;Acc:Q5ANG4]
TAZ1	216.953	1.28064	0.255585	5.01064	5.42501e-07	1.40956e-06	C2_09350W_A	TAZ1	Tafazzin family protein [Source:UniProtKB/TrEMBL;Acc:A0A1D8PIG7]
C2_08340C_A	136.011	1.27918	0.409405	3.12449	0.00178115	0.00308885	C2_08340C_A	NA	Ortholog of C. dubliniensis CD36 : Cd36_22470, Candida tropicalis NEW ASSEMBLY : CTRG1_01829, Candida tropicalis MYA-3404 : CTRG_01829 and Candida albicans WO-1 : CAWG_05920
HRK1	1775.54	1.27732	0.158328	8.06761	7.16866e-16	3.60909e-15	C3_00550C_A	HRK1	Protein kinase domain-containing protein [Source:UniProtKB/TrEMBL;Acc:Q5A7Q8]
ALI1	333.859	1.27662	0.160208	7.96852	1.60581e-15	7.95054e-15	C3_01410C_A	ALI1	Complex1_30kDa domain-containing protein [Source:UniProtKB/TrEMBL;Acc:A0A1D8PJ73]
CYB2	1177.59	1.27636	0.218487	5.84179	5.16415e-09	1.60233e-08	C1_13630W_A	CYB2	Cyb2p [Source:UniProtKB/TrEMBL;Acc:Q5AKX8]
FAA2	277.245	1.27563	0.146153	8.72808	2.59044e-18	1.5527e-17	C3_05980C_A	FAA2	AMP-binding domain-containing protein [Source:UniProtKB/TrEMBL;Acc:A0A1D8PKD9]
CR_10750C_A	72.0112	1.27458	0.334568	3.80964	0.000139171	0.000277228	CR_10750C_A	NA	zf-LYAR domain-containing protein [Source:UniProtKB/TrEMBL;Acc:A0A1D8PUC3]
DFG16	470.735	1.27406	0.144636	8.80874	1.26565e-18	7.75747e-18	C2_03400C_A	DFG16	Dfg16p [Source:UniProtKB/TrEMBL;Acc:Q5AHB5]
C4_05970W_A	371.102	1.27242	0.152815	8.32654	8.32411e-17	4.46159e-16	C4_05970W_A	NA	BTB domain-containing protein [Source:UniProtKB/TrEMBL;Acc:A0A1D8PMG6]
C3_01950C_A	230.114	1.27054	0.16092	7.89546	2.89244e-15	1.41335e-14	C3_01950C_A	NA	Has domain(s) with predicted integral component of membrane localization
PUS1	180.074	1.2704	0.337153	3.76804	0.000164536	0.000325262	C6_02350C_A	PUS1	tRNA pseudouridine synthase 1 [Source:UniProtKB/Swiss-Prot;Acc:Q59S63]
CCE1	25.6236	1.27006	0.362384	3.50473	0.000457067	0.000861378	CR_00920W_A	CCE1	Ydc2-catalyt domain-containing protein [Source:UniProtKB/TrEMBL;Acc:Q5A864]
C2_00540W_A	820.796	1.26968	0.142204	8.9286	4.31448e-19	2.73418e-18	C2_00540W_A	NA	Protein with a multidrug and toxin extrusion protein domain, induced by Mnl1 under weak acid stress
C2_09870W_A	289.126	1.26431	0.151635	8.3379	7.56217e-17	4.06399e-16	C2_09870W_A	NA	Ortholog of S. pombe Stm1 G-protein coupled receptor, PQ-loop domains, constitutive expression independent of MTL or white-opaque status, Hap43-repressed
C7_02530C_A	467.71	1.26345	0.177582	7.11471	1.12144e-12	4.70298e-12	C7_02530C_A	NA	C2 NT-type domain-containing protein [Source:UniProtKB/TrEMBL;Acc:Q5AH76]
C3_06050C_A	174.546	1.26207	0.277065	4.55512	5.2355e-06	1.22696e-05	C3_06050C_A	NA	Ortholog(s) have mitochondrial ribosome binding activity and role in inner mitochondrial membrane organization, positive regulation of mitochondrial translation, protein insertion into mitochondrial inner membrane from matrix
POL5	262.594	1.25998	0.177841	7.08484	1.39207e-12	5.80533e-12	C6_03120W_A	POL5	DNA-directed DNA polymerase [Source:UniProtKB/TrEMBL;Acc:A0A1D8PQ25]
TOK1	610.396	1.2596	0.0996533	12.6399	1.2728e-36	2.36219e-35	C4_00670W_A	TOK1	Tok1p [Source:UniProtKB/TrEMBL;Acc:A0A1D8PL65]
EFR3	789.788	1.25959	0.129687	9.7125	2.66715e-22	2.09722e-21	C1_09360C_A	EFR3	Protein EFR3 [Source:UniProtKB/Swiss-Prot;Acc:Q5APG7]
C1_08780W_A	1917.79	1.2586	0.156278	8.05361	8.03854e-16	4.03006e-15	C1_08780W_A	NA	Alkaline phosphatase [Source:UniProtKB/TrEMBL;Acc:Q5APN0]
CR_09480W_A	437.542	1.25774	0.111374	11.2929	1.42257e-29	1.8204e-28	CR_09480W_A	NA	WD_REPEATS_REGION domain-containing protein [Source:UniProtKB/TrEMBL;Acc:A0A1D8PU02]
YHM2	818.484	1.25758	0.104787	12.0013	3.49673e-33	5.35807e-32	C6_00600C_A	YHM2	Yhm2p [Source:UniProtKB/TrEMBL;Acc:Q59NH3]
C4_00500W_A	439.358	1.25642	0.113536	11.0663	1.82789e-28	2.15453e-27	C4_00500W_A	NA	HECT domain-containing protein [Source:UniProtKB/TrEMBL;Acc:A0A1D8PL41]
C6_01490C_A	80.9795	1.25505	0.323047	3.88503	0.000102318	0.000207624	C6_01490C_A	NA	Ortholog of Candida albicans WO-1 : CAWG_05215
PEP7	235.021	1.25427	0.183369	6.84012	7.91284e-12	3.11715e-11	C4_00350W_A	PEP7	Pep7p [Source:UniProtKB/TrEMBL;Acc:Q59UQ8]
C7_02930C_A	386.759	1.25396	0.140803	8.90577	5.30174e-19	3.33157e-18	C7_02930C_A	NA	PDCD2_C domain-containing protein [Source:UniProtKB/TrEMBL;Acc:Q5A5B2]
C1_11720W_A	42.4862	1.25348	0.341551	3.66997	0.000242579	0.000471431	C1_11720W_A	NA	Ortholog of Candida albicans WO-1 : CAWG_00265
PXA2	983.948	1.25313	0.202619	6.18465	6.22405e-10	2.09904e-09	C1_12100C_A	PXA2	ABC transporter domain-containing protein [Source:UniProtKB/TrEMBL;Acc:A0A1D8PFB0]
CR_01370C_A	387.108	1.25057	0.192002	6.51331	7.35115e-11	2.68688e-10	CR_01370C_A	NA	Mitochondrial 37S ribosomal protein MRPS28 [Source:UniProtKB/TrEMBL;Acc:A0A1D8PRY0]
MNN14	713.182	1.24932	0.133899	9.33033	1.0554e-20	7.4906e-20	C3_05610W_A	MNN14	Putative alpha-1,3-mannosyltransferase MNN14 [Source:UniProtKB/Swiss-Prot;Acc:Q59YS7]
C1_11690W_A	701.817	1.24873	0.142419	8.76802	1.81839e-18	1.09987e-17	C1_11690W_A	NA	GATA-type domain-containing protein [Source:UniProtKB/TrEMBL;Acc:Q59TU4]
SAP155	679.721	1.24829	0.150614	8.28799	1.15179e-16	6.11287e-16	CR_05120W_A	SAP155	Regulatory subunit of PP2A-like protein phosphatase Sit4p, involved in cell wall maintenance, regulation of hyphal growth, and virulence
FAA21	1103.84	1.24773	0.172974	7.21341	5.45662e-13	2.33086e-12	C3_02810C_A	FAA21	AMP-binding domain-containing protein [Source:UniProtKB/TrEMBL;Acc:A0A1D8PJI7]
C1_04960C_A	749.026	1.24737	0.141174	8.8357	9.9472e-19	6.12198e-18	C1_04960C_A	NA	F-box domain-containing protein [Source:UniProtKB/TrEMBL;Acc:A0A1D8PDG3]
ASG1	458.471	1.24253	0.166914	7.44416	9.75636e-14	4.38047e-13	CR_02560C_A	ASG1	Activator of stress genes protein 1 [Source:UniProtKB/Swiss-Prot;Acc:Q59LV8]
C1_07400C_A	267.171	1.24168	0.184434	6.73238	1.66906e-11	6.37743e-11	C1_07400C_A	NA	Ortholog of C. dubliniensis CD36 : Cd36_06910, C. parapsilosis CDC317 : CPAR2_208560, C. auris B8441 : B9J08_001617 and Candida tenuis NRRL Y-1498 : CANTEDRAFT_95854
GSL1	192.624	1.24161	0.193611	6.4129	1.42779e-10	5.07281e-10	C1_05600W_A	GSL1	1,3-beta-D-glucan-UDP glucosyltransferase [Source:UniProtKB/TrEMBL;Acc:A0A1D8PDL5]
DAL81	308.506	1.24067	0.143255	8.66054	4.69533e-18	2.76719e-17	CR_01030W_A	DAL81	Zn(2)-C6 fungal-type domain-containing protein [Source:UniProtKB/TrEMBL;Acc:Q5A876]
CR_07670W_A	226.035	1.23693	0.200054	6.18297	6.29079e-10	2.12035e-09	CR_07670W_A	NA	Nfu_N domain-containing protein [Source:UniProtKB/TrEMBL;Acc:Q59N44]
C2_00620C_A	84.35	1.23327	0.277077	4.451	8.54728e-06	1.96079e-05	C2_00620C_A	NA	Protein-lysine N-methyltransferase [Source:UniProtKB/TrEMBL;Acc:Q5AD01]
C3_00730W_A	466.758	1.2275	0.123253	9.95918	2.29961e-23	1.93556e-22	C3_00730W_A	NA	PUM-HD domain-containing protein [Source:UniProtKB/TrEMBL;Acc:A0A1D8PJ46]
C3_00910W_A	152.505	1.22636	0.187626	6.53619	6.31057e-11	2.31931e-10	C3_00910W_A	NA	Ortholog of C. dubliniensis CD36 : Cd36_80830, Debaryomyces hansenii CBS767 : DEHA2F17930g, Candida tropicalis NEW ASSEMBLY : CTRG1_04030 and Candida tropicalis MYA-3404 : CTRG_04030
C5_02560C_A	541.664	1.22545	0.123954	9.88635	4.77128e-23	3.95467e-22	C5_02560C_A	NA	Protein kinase domain-containing protein [Source:UniProtKB/TrEMBL;Acc:Q5AGB0]
DAL5	52.3429	1.22497	0.347635	3.52373	0.000425522	0.000805231	C3_03120C_A	DAL5	Allantoate permease [Source:UniProtKB/TrEMBL;Acc:Q5AEF9]
C6_03220W_A	73.9378	1.22458	0.269921	4.53683	5.71063e-06	1.33308e-05	C6_03220W_A	NA	Ortholog of C. dubliniensis CD36 : Cd36_63840, C. parapsilosis CDC317 : CPAR2_601510, Debaryomyces hansenii CBS767 : DEHA2A06270g and Pichia stipitis Pignal : PICST_31363
C2_05270W_A	286.003	1.22306	0.236439	5.17284	2.30563e-07	6.19535e-07	C2_05270W_A	NA	Transportin or cytosolic karyopherin beta, Spider biofilm induced
C1_00520W_A	246.282	1.22282	0.191847	6.37392	1.8426e-10	6.47729e-10	C1_00520W_A	NA	Phosphoglycerate mutase [Source:UniProtKB/TrEMBL;Acc:Q5ABB4]
SIR2	171.221	1.22252	0.170265	7.18013	6.96471e-13	2.95185e-12	C2_01330C_A	SIR2	NAD-dependent histone deacetylase SIR2 [Source:UniProtKB/Swiss-Prot;Acc:O59923]
HGT5	1052.66	1.22125	0.17539	6.96306	3.32958e-12	1.34807e-11	C3_05270C_A	HGT5	MFS domain-containing protein [Source:UniProtKB/TrEMBL;Acc:Q5AN98]
DUR32	64.1052	1.22004	0.294052	4.14906	3.33841e-05	7.14043e-05	C1_13800C_A	DUR32	Dur32p [Source:UniProtKB/TrEMBL;Acc:Q5AKW0]
ENA2	20248	1.21813	0.21541	5.65493	1.55908e-08	4.64031e-08	C1_00390W_A	ENA2	Cation_ATPase_N domain-containing protein [Source:UniProtKB/TrEMBL;Acc:Q5ABA1]
C5_05360C_A	1063.05	1.21747	0.10339	11.7755	5.22015e-32	7.60869e-31	C5_05360C_A	NA	Hydrolase [Source:UniProtKB/TrEMBL;Acc:Q5AJY9]
MNT2	312.203	1.21713	0.167385	7.2714	3.55771e-13	1.53953e-12	C3_01830C_A	MNT2	Glycolipid 2-alpha-mannosyltransferase 2 [Source:UniProtKB/Swiss-Prot;Acc:P46592]
CUP2	425.771	1.21684	0.110445	11.0176	3.14241e-28	3.63934e-27	C1_13640W_A	CUP2	Copper-fist domain-containing protein [Source:UniProtKB/TrEMBL;Acc:Q5AKX6]
C1_12710C_A	262.677	1.21657	0.127551	9.53789	1.45771e-21	1.09991e-20	C1_12710C_A	NA	EAF domain-containing protein [Source:UniProtKB/TrEMBL;Acc:A0A1D8PFG3]
C2_04180C_A	431.162	1.2165	0.17391	6.99501	2.65243e-12	1.08271e-11	C2_04180C_A	NA	Putative mitochondrial carrier family transporter, rat catheter biofilm induced
C2_06510W_A	203.586	1.21613	0.168936	7.19878	6.0753e-13	2.58222e-12	C2_06510W_A	NA	Ortholog of C. dubliniensis CD36 : Cd36_20860, C. parapsilosis CDC317 : CPAR2_104250, C. auris B8441 : B9J08_003191 and Candida tenuis NRRL Y-1498 : CANTEDRAFT_115100
CR_07830C_A	569.267	1.21609	0.229173	5.30643	1.11796e-07	3.10163e-07	CR_07830C_A	NA	Protein of unknown function, induced by Mnl1 under weak acid stress, flow model biofilm induced, Spider biofilm induced
C6_02940C_A	302.203	1.21474	0.180245	6.73939	1.5905e-11	6.08893e-11	C6_02940C_A	NA	Protein of unknown function, Spider biofilm repressed
RER2	367.249	1.21447	0.134408	9.03577	1.62857e-19	1.06714e-18	C5_05330C_A	RER2	Alkyl transferase [Source:UniProtKB/TrEMBL;Acc:Q5AJZ3]
C5_01140C_A	436.294	1.21165	0.216008	5.60926	2.0319e-08	5.99342e-08	C5_01140C_A	NA	Mitochondrial group I intron splicing factor CCM1 [Source:UniProtKB/TrEMBL;Acc:A0A1D8PN34]
C1_11850W_A	3483.38	1.21161	0.184744	6.55831	5.44211e-11	2.0125e-10	C1_11850W_A	NA	Protein of unknown function, Hap43-repressed gene, mRNA binds to She3, repressed in hyphae, Efg1 and Efh1 regulated, 5'-UTR intron, induced by Mnl1 under weak acid stress, rat catheter biofilm induced
C2_02840C_A	261.112	1.2111	0.165163	7.33276	2.25455e-13	9.89947e-13	C2_02840C_A	NA	UPF0507 protein C2_02840C_A [Source:UniProtKB/Swiss-Prot;Acc:Q5A0J0]
C7_03610C_A	435.13	1.21058	0.137886	8.77959	1.64071e-18	9.97444e-18	C7_03610C_A	NA	Has domain(s) with predicted metal ion binding activity
PGA55	375.875	1.21018	0.106059	11.4104	3.70913e-30	4.9148e-29	C2_08980C_A	PGA55	Probable GPI-anchored adhesin-like protein PGA55 [Source:UniProtKB/Swiss-Prot;Acc:Q59SG9]
RFX1	459.252	1.20925	0.177588	6.80931	9.80674e-12	3.82041e-11	CR_06110C_A	RFX1	Transcriptional regulator RFX1 [Source:UniProtKB/Swiss-Prot;Acc:Q59V88]
BPH1	706.051	1.20616	0.146619	8.22651	1.92753e-16	1.00778e-15	C1_06520C_A	BPH1	Bph1p [Source:UniProtKB/TrEMBL;Acc:A0A1D8PDU1]
C3_07650C_A	53.8497	1.20516	0.36805	3.27445	0.00105867	0.00188854	C3_07650C_A	NA	Protein of unknown function, Spider biofilm induced
C1_02240W_A	756.344	1.2048	0.107307	11.2276	2.98519e-29	3.73994e-28	C1_02240W_A	NA	Importin N-terminal domain-containing protein [Source:UniProtKB/TrEMBL;Acc:Q59VX7]
C2_08700C_A	228.605	1.20175	0.176223	6.81949	9.13647e-12	3.5803e-11	C2_08700C_A	NA	Ortholog of S. cereviae Sna4 vacuolar outer membrane protein that plays a role in sensitivity to NA+, induced by Mnl1 under weak acid stress
IFK2	519.661	1.20023	0.182576	6.57387	4.90242e-11	1.81968e-10	C2_03620W_A	IFK2	Ifk2p [Source:UniProtKB/TrEMBL;Acc:Q5AHE0]
MTW1	72.3544	1.19933	0.223458	5.36714	7.9994e-08	2.26132e-07	C2_09840W_A	MTW1	MIND complex subunit [Source:UniProtKB/TrEMBL;Acc:Q59YF9]
C3_01790C_A	267.222	1.19691	0.138783	8.62438	6.44384e-18	3.7496e-17	C3_01790C_A	NA	Protein with a predicted SWI/SNF-related matrix-associated actin-dependent regulator of chromatin subfamily domain, Hap43-repressed gene
C3_03760W_A	381.367	1.19599	0.13926	8.58819	8.83473e-18	5.07657e-17	C3_03760W_A	NA	Diacylglycerol O-acyltransferase [Source:UniProtKB/TrEMBL;Acc:Q59SS8]
C7_02430C_A	112.46	1.19588	0.187079	6.39241	1.63295e-10	5.77769e-10	C7_02430C_A	NA	Ortholog of C. dubliniensis CD36 : Cd36_83910, Candida tropicalis NEW ASSEMBLY : CTRG1_05087, Candida tropicalis MYA-3404 : CTRG_05087 and Candida albicans WO-1 : CAWG_00654
C3_01660W_A	102.916	1.19093	0.196855	6.0498	1.45029e-09	4.74899e-09	C3_01660W_A	NA	Protein of unknown function, transcript detected on high-resolution tiling arrays
ARF1	611.206	1.19041	0.191735	6.2086	5.34581e-10	1.81412e-09	CR_08700C_A	ARF1	ADP-ribosylation factor [Source:UniProtKB/Swiss-Prot;Acc:P22274]
CIC1	109.475	1.19036	0.404144	2.94538	0.0032256	0.00539647	C6_01170W_A	CIC1	Cic1p [Source:UniProtKB/TrEMBL;Acc:A0A1D8PPJ1]
IAH1	294.959	1.19034	0.194623	6.11613	9.58777e-10	3.17961e-09	CR_10780C_A	IAH1	SGNH_hydro domain-containing protein [Source:UniProtKB/TrEMBL;Acc:A0A1D8PUB6]
PTR3	244.28	1.18957	0.199027	5.97691	2.27415e-09	7.27145e-09	C1_01880C_A	PTR3	Ptr3p [Source:UniProtKB/TrEMBL;Acc:A0A1D8PCM3]
SFL1	1786.51	1.18943	0.182935	6.50194	7.92926e-11	2.89287e-10	CR_05990C_A	SFL1	Transcription factor SFL1 [Source:UniProtKB/Swiss-Prot;Acc:Q5A287]
RAD5	363.939	1.18573	0.174984	6.7762	1.23375e-11	4.75518e-11	C2_00350W_A	RAD5	DNA repair protein RAD5 [Source:UniProtKB/Swiss-Prot;Acc:Q5ACX1]
C1_01180C_A	88.4007	1.18525	0.228252	5.19274	2.07225e-07	5.60097e-07	C1_01180C_A	NA	HORMA domain-containing protein [Source:UniProtKB/TrEMBL;Acc:Q5A928]
C1_01890C_A	919.03	1.1845	0.122915	9.6368	5.59037e-22	4.32746e-21	C1_01890C_A	NA	UBX domain-containing protein [Source:UniProtKB/TrEMBL;Acc:A0A1D8PCP0]
C4_04670C_A	364.054	1.18353	0.140157	8.44427	3.05947e-17	1.70554e-16	C4_04670C_A	NA	Endo/exonuclease/phosphatase domain-containing protein [Source:UniProtKB/TrEMBL;Acc:A0A1D8PM47]
CHR1	276.886	1.18314	0.294216	4.02134	5.78691e-05	0.000120707	C1_12600C_A	CHR1	Predicted DEAD-box ATP-dependent RNA helicase, functional homolog of S. cerevisiae Rok1, Hap43-induced, Spider biofilm induced
C1_05400C_A	107.91	1.18118	0.209319	5.64295	1.67157e-08	4.97228e-08	C1_05400C_A	NA	RF_PROK_I domain-containing protein [Source:UniProtKB/TrEMBL;Acc:Q5A2B6]
C1_04820C_A	132.967	1.17883	0.252277	4.67276	2.97184e-06	7.14389e-06	C1_04820C_A	NA	Ribosomal protein [Source:UniProtKB/TrEMBL;Acc:Q59VH3]
CHS4	1805	1.17801	0.122781	9.59441	8.4397e-22	6.49108e-21	C3_05700W_A	CHS4	Chs4p [Source:UniProtKB/TrEMBL;Acc:A0A1D8PK97]
C1_00920W_A	483.562	1.17798	0.151333	7.78405	7.02365e-15	3.36325e-14	C1_00920W_A	NA	Ortholog(s) have phosphatidylinositol-4,5-bisphosphate binding, phosphatidylserine binding activity and role in endocytosis, site selection
ERF2	84.5452	1.17752	0.21642	5.44088	5.30168e-08	1.51811e-07	C1_03920C_A	ERF2	Palmitoyltransferase ERF2 [Source:UniProtKB/Swiss-Prot;Acc:Q59QL0]
C3_02690C_A	259.175	1.17706	0.147634	7.97283	1.55082e-15	7.69106e-15	C3_02690C_A	NA	Dolichol kinase [Source:UniProtKB/TrEMBL;Acc:A0A1D8PJH3]
BNI4	654.413	1.17626	0.10245	11.4813	1.63816e-30	2.21987e-29	C1_03860C_A	BNI4	Bni4p [Source:UniProtKB/TrEMBL;Acc:A0A1D8PD43]
ABZ1	658.012	1.17604	0.128211	9.17266	4.61492e-20	3.11625e-19	C4_05290W_A	ABZ1	p-aminobenzoic acid synthase [Source:UniProtKB/TrEMBL;Acc:A0A1D8PMB0]
ZCF15	504.331	1.17555	0.119997	9.79646	1.16604e-22	9.42932e-22	C4_02490W_A	ZCF15	Zn(2)-C6 fungal-type domain-containing protein [Source:UniProtKB/TrEMBL;Acc:Q5AF55]
C1_09210C_A	594.913	1.17517	0.1347	8.72437	2.67671e-18	1.5996e-17	C1_09210C_A	NA	MFS domain-containing protein [Source:UniProtKB/TrEMBL;Acc:A0A1D8PEJ7]
MON1	154.9	1.17508	0.182963	6.42249	1.34062e-10	4.77731e-10	CR_03960C_A	MON1	Vacuolar fusion protein MON1 [Source:UniProtKB/Swiss-Prot;Acc:Q5A723]
RCE1	132.854	1.17506	0.179278	6.5544	5.58652e-11	2.06335e-10	C4_04570W_A	RCE1	CAAX prenyl protease [Source:UniProtKB/TrEMBL;Acc:A0A1D8PM34]
C3_02070C_A	11.7493	1.17318	0.520607	2.25349	0.0242281	0.0351937	C3_02070C_A	NA	TauD domain-containing protein [Source:UniProtKB/TrEMBL;Acc:A0A1D8PJC8]
ZCF27	349.036	1.17222	0.115375	10.1601	2.98693e-24	2.64443e-23	C4_01380W_A	ZCF27	Zn(2)-C6 fungal-type domain-containing protein [Source:UniProtKB/TrEMBL;Acc:A0A1D8PLA4]
C1_12610W_A	182.88	1.17186	0.18447	6.3526	2.11712e-10	7.39876e-10	C1_12610W_A	NA	RNase III domain-containing protein [Source:UniProtKB/TrEMBL;Acc:Q59M32]
HAL9	965.871	1.17019	0.111401	10.5043	8.25451e-26	8.04714e-25	C5_01830C_A	HAL9	Zn(2)-C6 fungal-type domain-containing protein [Source:UniProtKB/TrEMBL;Acc:A0A1D8PNC6]
PRM9	50.1837	1.16992	0.316863	3.6922	0.000222326	0.000433058	C3_01040C_A	PRM9	Prm9p [Source:UniProtKB/TrEMBL;Acc:A0A1D8PJ28]
C5_00160W_A	138.155	1.16905	0.240521	4.8605	1.17089e-06	2.93754e-06	C5_00160W_A	NA	Ortholog of C. dubliniensis CD36 : Cd36_50190, C. parapsilosis CDC317 : CPAR2_302680, C. auris B8441 : B9J08_004528 and Candida tenuis NRRL Y-1498 : CANTEDRAFT_109949
TLO5	65.2604	1.16877	0.262409	4.454	8.42841e-06	1.93594e-05	C2_00010W_A	TLO5	Tlo5p [Source:UniProtKB/TrEMBL;Acc:A0A1D8PFZ1]
SNM1	53.2731	1.16656	0.298074	3.91366	9.09085e-05	0.000185543	C5_01390C_A	SNM1	Snm1p [Source:UniProtKB/TrEMBL;Acc:A0A1D8PN53]
MED14	361.526	1.16101	0.130707	8.88251	6.53684e-19	4.08621e-18	C5_03160W_A	MED14	Mediator of RNA polymerase II transcription subunit 14 [Source:UniProtKB/Swiss-Prot;Acc:Q5AG31]
ZCF24	173.366	1.16084	0.179345	6.47268	9.6281e-11	3.48079e-10	C1_02010C_A	ZCF24	Zn(2)-C6 fungal-type domain-containing protein [Source:UniProtKB/TrEMBL;Acc:A0A1D8PCM7]
C5_00820W_A	266.8	1.15937	0.264097	4.38995	1.13374e-05	2.56444e-05	C5_00820W_A	NA	MRP-L46 domain-containing protein [Source:UniProtKB/TrEMBL;Acc:Q59X93]
C3_01720C_A	1701.03	1.15867	0.111679	10.3751	3.22e-25	3.03992e-24	C3_01720C_A	NA	Coatomer subunit alpha [Source:UniProtKB/TrEMBL;Acc:A0A1D8PJB0]
OCA5	520.272	1.15634	0.202459	5.71149	1.11993e-08	3.38527e-08	C3_07290W_A	OCA5	Oxidant-induced cell-cycle arrest protein 5 [Source:UniProtKB/Swiss-Prot;Acc:Q5ADS3]
C5_05230C_A	2610.79	1.15407	0.131153	8.79938	1.3757e-18	8.40612e-18	C5_05230C_A	NA	Ubiquinol--cytochrome-c reductase subunit [Source:UniProtKB/TrEMBL;Acc:A0A1D8PP59]
C3_04970C_A	907.615	1.14997	0.111624	10.3023	6.88277e-25	6.31819e-24	C3_04970C_A	NA	U-box domain-containing protein [Source:UniProtKB/TrEMBL;Acc:Q5AND8]
C6_02460C_A	292.533	1.14935	0.198269	5.79691	6.75493e-09	2.07545e-08	C6_02460C_A	NA	Ortholog(s) have mRNA binding, ribosome binding activity and role in mitochondrial respiratory chain complex III assembly, positive regulation of mitochondrial translation
CIRT4B	256.004	1.14829	0.246514	4.65813	3.19098e-06	7.65835e-06	CR_02810W_A	CIRT4B	HTH CENPB-type domain-containing protein [Source:UniProtKB/TrEMBL;Acc:A0A1D8PSB5]
AFG3	1440.47	1.1472	0.152656	7.51493	5.69414e-14	2.58966e-13	C3_01760W_A	AFG3	AAA domain-containing protein [Source:UniProtKB/TrEMBL;Acc:Q5AJC2]
C3_04720C_A	428.059	1.14705	0.130592	8.78342	1.58581e-18	9.66035e-18	C3_04720C_A	NA	Protein of unknown function, Spider biofilm induced
UBP8	95.7356	1.14704	0.242411	4.73181	2.22525e-06	5.42557e-06	C2_10140W_A	UBP8	Ubiquitin carboxyl-terminal hydrolase [Source:UniProtKB/TrEMBL;Acc:A0A1D8PIP6]
GNP3	244.718	1.14687	0.157551	7.27933	3.35481e-13	1.457e-12	CR_09910W_A	GNP3	AA_permease domain-containing protein [Source:UniProtKB/TrEMBL;Acc:A0A1D8PU34]
C5_00610C_A	124.31	1.14497	0.191184	5.98886	2.11322e-09	6.78957e-09	C5_00610C_A	NA	Ortholog of C. dubliniensis CD36 : Cd36_50610, C. parapsilosis CDC317 : CPAR2_303690, C. auris B8441 : B9J08_002049 and Candida tenuis NRRL Y-1498 : CANTEDRAFT_93989
ILV2	1130.67	1.14358	0.21319	5.36414	8.13356e-08	2.29599e-07	C3_02320W_A	ILV2	Acetolactate synthase [Source:UniProtKB/TrEMBL;Acc:A0A1D8PJF9]
C1_10350C_A	1868.36	1.14274	0.0918645	12.4394	1.59635e-35	2.75716e-34	C1_10350C_A	NA	Putative adhesin-like protein, positively regulated by Tbf1, Spider biofilm induced
TLO7	63.764	1.14232	0.333757	3.42262	0.000620203	0.00114712	C3_00060W_A	TLO7	Tlo7p [Source:UniProtKB/TrEMBL;Acc:A0A1D8PIT9]
C4_05250W_A	551.67	1.14022	0.182971	6.23173	4.61308e-10	1.57081e-09	C4_05250W_A	NA	U-box domain-containing protein [Source:UniProtKB/TrEMBL;Acc:Q59R98]
C5_02510C_A	219.56	1.14001	0.16608	6.86421	6.68612e-12	2.64625e-11	C5_02510C_A	NA	Has domain(s) with predicted nucleotide binding activity
C3_01610W_A	2045.94	1.14001	0.1301	8.76252	1.90931e-18	1.15253e-17	C3_01610W_A	NA	NAD(P)-bd_dom domain-containing protein [Source:UniProtKB/TrEMBL;Acc:A0A1D8PJA6]
NMD5	535.268	1.13978	0.116215	9.80748	1.04551e-22	8.48908e-22	C4_00540C_A	NMD5	Importin N-terminal domain-containing protein [Source:UniProtKB/TrEMBL;Acc:Q59SI4]
SFP1	1414.49	1.13902	0.101723	11.1973	4.20348e-29	5.20083e-28	C3_04860W_A	SFP1	Zinc-coordinating transcription factor [Source:UniProtKB/TrEMBL;Acc:Q5ANF0]
C6_03150C_A	252.125	1.13847	0.15609	7.29369	3.01584e-13	1.31265e-12	C6_03150C_A	NA	DUF1992 domain-containing protein [Source:UniProtKB/TrEMBL;Acc:A0A1D8PQ32]
SPB4	98.144	1.13795	0.33759	3.37079	0.000749531	0.00136769	C5_01600C_A	SPB4	ATP-dependent rRNA helicase SPB4 [Source:UniProtKB/Swiss-Prot;Acc:Q59N29]
AFT2	664.682	1.13656	0.138717	8.19336	2.54025e-16	1.31547e-15	C2_07170C_A	AFT2	Iron-regulated transcriptional activator AFT2 [Source:UniProtKB/Swiss-Prot;Acc:Q59Z29]
PFK26	1091.57	1.1362	0.151902	7.47982	7.44245e-14	3.3643e-13	C1_08950W_A	PFK26	6PF2K domain-containing protein [Source:UniProtKB/TrEMBL;Acc:A0A1D8PEF9]
C3_03150W_A	563.15	1.13619	0.184997	6.14167	8.16564e-10	2.71703e-09	C3_03150W_A	NA	Ortholog of S. cerevisiae : STB6, C. glabrata CBS138 : CAGL0L05016g, C. dubliniensis CD36 : Cd36_83110, C. parapsilosis CDC317 : CPAR2_103210 and C. auris B8441 : B9J08_001101
COX23	99.7786	1.13604	0.265653	4.2764	1.89941e-05	4.16546e-05	CR_01100C_A	COX23	Cytochrome c oxidase-assembly factor COX23, mitochondrial [Source:UniProtKB/Swiss-Prot;Acc:Q5A884]
PHO80	335.407	1.13458	0.190035	5.97041	2.36655e-09	7.5467e-09	C6_03810W_A	PHO80	Ortholog(s) have cyclin-dependent protein serine/threonine kinase regulator activity
C1_00830W_A	113.95	1.13316	0.223796	5.06336	4.11933e-07	1.08017e-06	C1_00830W_A	NA	Protein with a predicted multidrug transporter domain, Hap43-repressed gene
C5_05140W_A	125.042	1.13215	0.234424	4.82948	1.36889e-06	3.4057e-06	C5_05140W_A	NA	2-dehydropantoate 2-reductase [Source:UniProtKB/TrEMBL;Acc:A0A1D8PP61]
C5_01560C_A	174.347	1.13111	0.209337	5.40329	6.54293e-08	1.86193e-07	C5_01560C_A	NA	Glutaredoxin domain-containing protein [Source:UniProtKB/TrEMBL;Acc:Q59NQ2]
C2_00820W_A	145.45	1.13106	0.168265	6.72194	1.79325e-11	6.84322e-11	C2_00820W_A	NA	TrmE-type G domain-containing protein [Source:UniProtKB/TrEMBL;Acc:A0A1D8PG79]
CR_03400W_A	210.703	1.12987	0.232078	4.86852	1.12439e-06	2.83157e-06	CR_03400W_A	NA	Isoleucyl-tRNA synthetase [Source:UniProtKB/TrEMBL;Acc:A0A1D8PSG5]
ABC1	899.67	1.12782	0.157657	7.15364	8.45093e-13	3.55904e-12	C1_01450W_A	ABC1	ABC1 domain-containing protein [Source:UniProtKB/TrEMBL;Acc:A0A1D8PCI9]
C1_00820W_A	50.5207	1.12722	0.249113	4.52491	6.04209e-06	1.4066e-05	C1_00820W_A	NA	PCI domain-containing protein [Source:UniProtKB/TrEMBL;Acc:Q5ABE6]
NAM7	666.759	1.12627	0.136124	8.27388	1.2967e-16	6.85155e-16	C5_00500W_A	NAM7	AAA domain-containing protein [Source:UniProtKB/TrEMBL;Acc:Q5A507]
BOI2	797.863	1.12464	0.134838	8.34069	7.38613e-17	3.97295e-16	CR_01240C_A	BOI2	Boi2p [Source:UniProtKB/TrEMBL;Acc:A0A1D8PRW9]
TRA1	1874.06	1.12452	0.172995	6.50028	8.01695e-11	2.92308e-10	C6_01320W_A	TRA1	Histone acetyltransferase [Source:UniProtKB/TrEMBL;Acc:A0A1D8PPL1]
C7_00590W_A	141.402	1.12392	0.181713	6.18512	6.20544e-10	2.09394e-09	C7_00590W_A	NA	Ortholog of C. dubliniensis CD36 : Cd36_70070, C. parapsilosis CDC317 : CPAR2_301080, C. auris B8441 : B9J08_001159, Debaryomyces hansenii CBS767 : DEHA2F22946g and Pichia stipitis Pignal : PICST_46820
RIX1	93.0613	1.12352	0.388858	2.88928	0.0038613	0.00639732	C4_05230C_A	RIX1	Pre-rRNA-processing protein RIX1 [Source:UniProtKB/Swiss-Prot;Acc:Q59RA0]
C6_01620W_A	423.03	1.12337	0.193611	5.80221	6.54457e-09	2.01392e-08	C6_01620W_A	NA	RING-type domain-containing protein [Source:UniProtKB/TrEMBL;Acc:A0A1D8PPP6]
GPR1	1796.4	1.12224	0.210876	5.32177	1.02765e-07	2.87108e-07	C5_01250W_A	GPR1	Gpr1p [Source:UniProtKB/TrEMBL;Acc:A0A1D8PN42]
MDJ2	19.3743	1.12218	0.441346	2.54263	0.0110023	0.0170513	C2_05450C_A	MDJ2	J domain-containing protein [Source:UniProtKB/TrEMBL;Acc:Q59ZE5]
C5_02800C_A	33.3335	1.12212	0.407271	2.75521	0.00586552	0.00946593	C5_02800C_A	NA	Ortholog of C. dubliniensis CD36 : Cd36_52590, C. parapsilosis CDC317 : CPAR2_100565, Debaryomyces hansenii CBS767 : DEHA2G06908g and Candida guilliermondii ATCC 6260 : PGUG_02858
GAP6	4843.16	1.12115	0.126911	8.83415	1.00867e-18	6.20144e-18	C5_03500W_A	GAP6	Amino-acid permease GAP6 [Source:UniProtKB/Swiss-Prot;Acc:A0A1D8PNP3]
C6_01050W_A	197.508	1.12053	0.174096	6.43623	1.22477e-10	4.39066e-10	C6_01050W_A	NA	Tyrosine--tRNA ligase [Source:UniProtKB/TrEMBL;Acc:Q59WU2]
ATG11	347.794	1.11928	0.132136	8.47071	2.43903e-17	1.36744e-16	C4_01790W_A	ATG11	Autophagy-related protein 11 [Source:UniProtKB/Swiss-Prot;Acc:Q5AMN3]
ALR1	1437.38	1.11891	0.161617	6.9232	4.41552e-12	1.77691e-11	C3_02370C_A	ALR1	Mg(2+) transporter [Source:UniProtKB/TrEMBL;Acc:A0A1D8PJF5]
MSW1	94.6174	1.11862	0.257258	4.34825	1.3723e-05	3.06511e-05	C5_02770W_A	MSW1	Tryptophanyl-tRNA synthetase [Source:UniProtKB/TrEMBL;Acc:Q5AG80]
PAM18	110.32	1.11767	0.273893	4.0807	4.49005e-05	9.47812e-05	C4_00520W_A	PAM18	Mitochondrial import inner membrane translocase subunit TIM14 [Source:UniProtKB/Swiss-Prot;Acc:Q59SI2]
C1_09280W_A	191.139	1.11728	0.163854	6.81878	9.18171e-12	3.59567e-11	C1_09280W_A	NA	J domain-containing protein [Source:UniProtKB/TrEMBL;Acc:A0A1D8PEJ4]
SRT1	71.971	1.11709	0.255634	4.36987	1.24321e-05	2.79616e-05	C1_12270W_A	SRT1	Alkyl transferase [Source:UniProtKB/TrEMBL;Acc:A0A1D8PFD1]
ZCF26	141.109	1.117	0.268652	4.15778	3.21349e-05	6.88878e-05	C4_02180C_A	ZCF26	Zn(2)-C6 fungal-type domain-containing protein [Source:UniProtKB/TrEMBL;Acc:A0A1D8PLH4]
C7_01740C_A	190.215	1.11672	0.174765	6.3898	1.66099e-10	5.86993e-10	C7_01740C_A	NA	Golgi SNAP receptor complex member 1 [Source:UniProtKB/TrEMBL;Acc:Q5AGY7]
WAR1	498.679	1.11642	0.115301	9.68267	3.57264e-22	2.78358e-21	C1_03740W_A	WAR1	Transcriptional regulator WAR1 [Source:UniProtKB/Swiss-Prot;Acc:Q59VQ8]
C6_00630W_A	23.5379	1.11629	0.365446	3.0546	0.00225359	0.00385335	C6_00630W_A	NA	C2H2-type domain-containing protein [Source:UniProtKB/TrEMBL;Acc:A0A1D8PPD9]
COS111	1217.52	1.11591	0.204444	5.45823	4.80901e-08	1.37901e-07	C1_10140C_A	COS111	F-box protein COS111 [Source:UniProtKB/Swiss-Prot;Acc:Q5APS5]
NAA25	1299.07	1.11543	0.148274	7.52274	5.36409e-14	2.44514e-13	C1_00380C_A	NAA25	Ortholog(s) have peptide alpha-N-acetyltransferase activity and role in N-terminal peptidyl-methionine acetylation, cytoskeleton organization, mitochondrion inheritance, regulation of actin cytoskeleton organization
IFM1	784.613	1.11435	0.185752	5.99915	1.98351e-09	6.39344e-09	C7_02940C_A	IFM1	Tr-type G domain-containing protein [Source:UniProtKB/TrEMBL;Acc:Q5A5B3]
HPD1	81.5545	1.11398	0.277096	4.0202	5.81499e-05	0.000121183	C6_02890C_A	HPD1	Hpd1p [Source:UniProtKB/TrEMBL;Acc:A0A1D8PQ07]
C7_03640C_A	132.317	1.11303	0.188538	5.90347	3.55934e-09	1.11716e-08	C7_03640C_A	NA	Asparaginyl-tRNA synthetase [Source:UniProtKB/TrEMBL;Acc:Q59R23]
C4_00820W_A	187.027	1.11263	0.204704	5.43534	5.46925e-08	1.56459e-07	C4_00820W_A	NA	Ortholog(s) have magnesium ion transmembrane transporter activity, role in magnesium ion export from mitochondrion, magnesium ion transport and mitochondrial inner membrane localization
MIR1	3081.52	1.11195	0.124344	8.94258	3.80205e-19	2.41457e-18	C1_10160W_A	MIR1	Mir1p [Source:UniProtKB/TrEMBL;Acc:Q5AP79]
CST5	61.4257	1.1119	0.258981	4.29335	1.76e-05	3.8811e-05	C6_04430W_A	CST5	PH domain-containing protein [Source:UniProtKB/TrEMBL;Acc:A0A1D8PQE8]
NPR2	181.53	1.10757	0.194026	5.70837	1.14062e-08	3.44608e-08	C3_03290C_A	NPR2	Nitrogen permease regulating protein [Source:UniProtKB/TrEMBL;Acc:A0A1D8PJR5]
C6_04180W_A	1105.91	1.10611	0.179077	6.17673	6.54411e-10	2.19829e-09	C6_04180W_A	NA	Aminopeptidase [Source:UniProtKB/TrEMBL;Acc:A0A1D8PQC4]
CR_06640C_A	457.78	1.1059	0.142987	7.73427	1.03995e-14	4.95592e-14	CR_06640C_A	NA	Integral ER membrane protein, predicted role in maintenance of ER zinc homeostasis, Spider biofilm induced
C4_06130W_A	2182.33	1.10465	0.171505	6.44089	1.18775e-10	4.26818e-10	C4_06130W_A	NA	PH domain-containing protein [Source:UniProtKB/TrEMBL;Acc:A0A1D8PMG9]
CHS3	2333.25	1.10421	0.11731	9.41274	4.83369e-21	3.54431e-20	C1_13110C_A	CHS3	Chitin synthase [Source:UniProtKB/TrEMBL;Acc:A0A1D8PFK5]
C7_02960C_A	303.892	1.10385	0.173556	6.36016	2.01539e-10	7.05563e-10	C7_02960C_A	NA	Ortholog of S. cerevisiae : YNR029C, C. glabrata CBS138 : CAGL0M10747g, C. dubliniensis CD36 : Cd36_72620, C. parapsilosis CDC317 : CPAR2_704190 and C. auris B8441 : B9J08_000738
C2_01660C_A	89.702	1.10366	0.224719	4.91127	9.04877e-07	2.2962e-06	C2_01660C_A	NA	Protein of unknown function, possible ER protein, Hap43p-repressed, Spider biofilm induced
C4_05310W_A	97.7193	1.10288	0.201937	5.46149	4.72143e-08	1.35585e-07	C4_05310W_A	NA	Ortholog of S. cerevisiae : MRX12, C. glabrata CBS138 : CAGL0J11110g, C. dubliniensis CD36 : Cd36_44970, C. parapsilosis CDC317 : CPAR2_500860 and C. auris B8441 : B9J08_003204
C5_03010W_A	306.434	1.10152	0.121917	9.035	1.64006e-19	1.07232e-18	C5_03010W_A	NA	U4/U6-U5 snRNP complex subunit [Source:UniProtKB/TrEMBL;Acc:A0A1D8PNL9]
COX6	1191.73	1.10043	0.171305	6.4238	1.3291e-10	4.74474e-10	C2_03470C_A	COX6	Cytochrome c oxidase subunit VI [Source:UniProtKB/TrEMBL;Acc:A0A1D8PH08]
PET100	149.692	1.09863	0.267106	4.1131	3.9038e-05	8.28743e-05	C1_09960W_A	PET100	Pet100p [Source:UniProtKB/TrEMBL;Acc:A0A1D8PES2]
PTC5	1458.9	1.09651	0.130872	8.37853	5.35929e-17	2.9142e-16	CR_08160W_A	PTC5	PPM-type phosphatase domain-containing protein [Source:UniProtKB/TrEMBL;Acc:Q5A388]
C4_03780C_A	335.806	1.09528	0.202258	5.41525	6.12028e-08	1.74581e-07	C4_03780C_A	NA	Putative RNA methyltransferase [Source:UniProtKB/TrEMBL;Acc:A0A1D8PLX3]
CR_10260W_A	86.3798	1.09483	0.305961	3.57833	0.000345798	0.000660221	CR_10260W_A	NA	FtsJ domain-containing protein [Source:UniProtKB/TrEMBL;Acc:A0A1D8PU64]
MED8	74.7997	1.09454	0.21062	5.19673	2.02825e-07	5.48454e-07	C2_04530W_A	MED8	Mediator of RNA polymerase II transcription subunit 8 [Source:UniProtKB/Swiss-Prot;Acc:Q59TD3]
SAP98	138.084	1.09157	0.224551	4.86109	1.1674e-06	2.93002e-06	C2_03680W_A	SAP98	Peptidase A1 domain-containing protein [Source:UniProtKB/TrEMBL;Acc:A0A1D8PGX5]
C4_04660C_A	974.725	1.09148	0.142748	7.64622	2.0698e-14	9.6634e-14	C4_04660C_A	NA	Ubiquitin carboxyl-terminal hydrolase [Source:UniProtKB/TrEMBL;Acc:Q5A675]
ZCF38	445.802	1.09077	0.177656	6.13978	8.26342e-10	2.74651e-09	CR_00170W_A	ZCF38	Zn(2)-C6 fungal-type domain-containing protein [Source:UniProtKB/TrEMBL;Acc:A0A1D8PRL9]
C1_04600C_A	696.886	1.09018	0.168179	6.48228	9.03492e-11	3.28024e-10	C1_04600C_A	NA	Protein of unknown function, Spider biofilm repressed
RPP1	45.235	1.08982	0.470431	2.31664	0.0205234	0.0301716	C1_03800W_A	RPP1	RNA-binding RNA processing protein [Source:UniProtKB/TrEMBL;Acc:A0A1D8PD31]
MNN15	308.757	1.0892	0.158591	6.86799	6.51113e-12	2.5837e-11	C1_04900W_A	MNN15	Putative alpha-1,3-mannosyltransferase MNN15 [Source:UniProtKB/Swiss-Prot;Acc:Q59VL7]
QCE1	102.54	1.08851	0.258043	4.21832	2.46134e-05	5.34482e-05	C7_01370W_A	QCE1	Mitochondrial protein required for expression of respiratory chain complex III (coenzyme Q:cytochrome c oxidoreductase), Hap43-induced gene, Spider biofilm induced
PTH1	397.641	1.08844	0.129022	8.43612	3.28047e-17	1.8223e-16	C5_02260C_A	PTH1	CDP-diacylglycerol synthase [Source:UniProtKB/TrEMBL;Acc:A0A1D8PND1]
C4_06290W_A	28.9486	1.08802	0.381914	2.84885	0.00438778	0.00720961	C4_06290W_A	NA	Chromatin DNA-binding EKC/KEOPS complex subunit [Source:UniProtKB/TrEMBL;Acc:A0A1D8PMJ7]
C5_00380W_A	382.906	1.08748	0.163562	6.64872	2.95661e-11	1.11334e-10	C5_00380W_A	NA	HTH CENPB-type domain-containing protein [Source:UniProtKB/TrEMBL;Acc:Q5A4Z4]
BNI1	1402.7	1.08706	0.102804	10.5741	3.92942e-26	3.9007e-25	C1_12960C_A	BNI1	Formin BNI1 [Source:UniProtKB/Swiss-Prot;Acc:Q5AL52]
PRK1	723.04	1.08635	0.106522	10.1983	2.01719e-24	1.79386e-23	CR_02040W_A	PRK1	Actin-regulating kinase PRK1 [Source:UniProtKB/Swiss-Prot;Acc:Q5A961]
KEX1	945.027	1.08488	0.0924124	11.7395	7.99317e-32	1.15102e-30	C7_00940W_A	KEX1	Pheromone-processing carboxypeptidase KEX1 [Source:UniProtKB/Swiss-Prot;Acc:Q5AFP8]
C2_09360W_A	219.468	1.0847	0.191815	5.65492	1.5592e-08	4.64031e-08	C2_09360W_A	NA	Ortholog of C. dubliniensis CD36 : Cd36_23480, C. parapsilosis CDC317 : CPAR2_407050, C. auris B8441 : B9J08_003033 and Candida tenuis NRRL Y-1498 : CANTEDRAFT_116822
MRPL6	119.795	1.08417	0.252605	4.29195	1.77109e-05	3.89978e-05	CR_00480W_A	MRPL6	Mitochondrial 54S ribosomal protein YmL16 [Source:UniProtKB/TrEMBL;Acc:A0A1D8PRP9]
CR_00370W_A	607.815	1.08146	0.155676	6.94682	3.73608e-12	1.50828e-11	CR_00370W_A	NA	CULLIN_2 domain-containing protein [Source:UniProtKB/TrEMBL;Acc:A0A1D8PRP1]
MTO1	124.037	1.08135	0.267632	4.04041	5.33575e-05	0.000111804	C1_07800W_A	MTO1	tRNA modification protein [Source:UniProtKB/TrEMBL;Acc:Q5A7B1]
C1_07130C_A	464.448	1.08117	0.144441	7.4852	7.14406e-14	3.23922e-13	C1_07130C_A	NA	Protein of unknown function, Spider biofilm induced
C2_09240C_A	70.0972	1.07956	0.23507	4.5925	4.3797e-06	1.03697e-05	C2_09240C_A	NA	Protein of unknown function, transcript detected on high-resolution tiling arrays
CR_04920W_A	175.158	1.07886	0.297046	3.63195	0.000281284	0.000541195	CR_04920W_A	NA	Mitochondrial glycine transporter [Source:UniProtKB/Swiss-Prot;Acc:Q59KC4]
SPT7	1196.42	1.07812	0.155838	6.91819	4.57465e-12	1.83971e-11	CR_09980W_A	SPT7	Bromo domain-containing protein [Source:UniProtKB/TrEMBL;Acc:A0A1D8PU33]
ALS7	324.353	1.07811	0.143637	7.50582	6.1047e-14	2.77427e-13	C3_06320W_A	ALS7	Agglutinin-like protein 7 [Source:UniProtKB/Swiss-Prot;Acc:Q5A312]
C6_00900C_A	121.873	1.07779	0.209479	5.14512	2.67345e-07	7.14195e-07	C6_00900C_A	NA	Protein of unknown function, flow model biofilm induced, Hap43-repressed
C1_04510W_A	117.969	1.07713	0.181674	5.92891	3.0496e-09	9.64766e-09	C1_04510W_A	NA	Putative transcription factor with bZIP DNA-binding motif, rat catheter biofilm induced
C4_04120C_A	317.098	1.07594	0.155637	6.91317	4.73948e-12	1.90344e-11	C4_04120C_A	NA	BSD domain-containing protein [Source:UniProtKB/TrEMBL;Acc:A0A1D8PLZ6]
CHC1	2972.03	1.07557	0.0958244	11.2244	3.09589e-29	3.86499e-28	C6_02120W_A	CHC1	Clathrin-link domain-containing protein [Source:UniProtKB/TrEMBL;Acc:A0A1D8PPS9]
C2_07680W_A	298.402	1.07479	0.228353	4.70671	2.51748e-06	6.10076e-06	C2_07680W_A	NA	Ribosomal_L5_C domain-containing protein [Source:UniProtKB/TrEMBL;Acc:A0A1D8PHY2]
C7_02630W_A	271.605	1.07452	0.165805	6.48064	9.1335e-11	3.312e-10	C7_02630W_A	NA	Arrestin_N domain-containing protein [Source:UniProtKB/TrEMBL;Acc:Q59LZ4]
C3_00420W_A	510.384	1.07377	0.121228	8.85744	8.18762e-19	5.0599e-18	C3_00420W_A	NA	Ribonuclease Z [Source:UniProtKB/TrEMBL;Acc:Q5A7P2]
NOP14	339.635	1.07351	0.278268	3.85782	0.000114402	0.000230812	C3_04900W_A	NOP14	SnoRNA-binding rRNA-processing protein [Source:UniProtKB/TrEMBL;Acc:Q5ANE4]
C4_01020C_A	1165.62	1.07252	0.0863223	12.4246	1.92213e-35	3.30076e-34	C4_01020C_A	NA	PINc domain-containing protein [Source:UniProtKB/TrEMBL;Acc:A0A1D8PL84]
PEP3	594.742	1.07146	0.144336	7.42335	1.14195e-13	5.11185e-13	C6_03020W_A	PEP3	Tethering complex subunit [Source:UniProtKB/TrEMBL;Acc:A0A1D8PQ14]
C4_06790W_A	274.171	1.07057	0.247907	4.31841	1.57156e-05	3.48742e-05	C4_06790W_A	NA	GPN-loop GTPase 3 [Source:UniProtKB/Swiss-Prot;Acc:Q5A0W6]
MAS2	424.834	1.06986	0.146753	7.29021	3.09478e-13	1.34603e-12	C5_01640W_A	MAS2	Mitochondrial-processing protease subunit alpha [Source:UniProtKB/TrEMBL;Acc:A0A1D8PN84]
C5_00230C_A	56.0049	1.06911	0.264999	4.03438	5.47465e-05	0.000114634	C5_00230C_A	NA	Structure-specific endonuclease subunit SLX1 [Source:UniProtKB/TrEMBL;Acc:Q5A4X4]
C2_02270C_A	176.147	1.06847	0.227858	4.68919	2.7429e-06	6.61483e-06	C2_02270C_A	NA	Mitochondrial 37S ribosomal protein MRPS8 [Source:UniProtKB/TrEMBL;Acc:Q5ALN2]
YME1	4482.15	1.06819	0.095972	11.1302	8.94113e-29	1.07294e-27	C4_05670W_A	YME1	AAA domain-containing protein [Source:UniProtKB/TrEMBL;Acc:A0A1D8PME0]
C2_01340W_A	571.991	1.06767	0.11938	8.94346	3.77163e-19	2.40005e-18	C2_01340W_A	NA	Has domain(s) with predicted integral component of membrane localization
OYE23	74.0217	1.06766	0.276144	3.86632	0.000110492	0.000223334	C6_01510W_A	OYE23	Oxidored_FMN domain-containing protein [Source:UniProtKB/TrEMBL;Acc:A0A1D8PPM9]
C7_03860W_A	2911.95	1.06728	0.136655	7.81001	5.71824e-15	2.7536e-14	C7_03860W_A	NA	Proteinase B [Source:UniProtKB/TrEMBL;Acc:A0A1D8PRH0]
C3_06740W_A	410.493	1.06517	0.131641	8.09146	5.89529e-16	2.99068e-15	C3_06740W_A	NA	ATPase expression protein 2, mitochondrial [Source:UniProtKB/TrEMBL;Acc:Q5ADL2]
C2_02920W_A	681.981	1.06376	0.111521	9.53862	1.44751e-21	1.09359e-20	C2_02920W_A	NA	Ubiquitin-like domain-containing protein [Source:UniProtKB/TrEMBL;Acc:A0A1D8PGQ5]
C1_13820C_A	129.739	1.06335	0.289823	3.66896	0.000243541	0.000473147	C1_13820C_A	NA	Protein of unknown function, Hap43-induced, Spider biofilm induced
GAP5	620.872	1.06334	0.222855	4.77143	1.8292e-06	4.50588e-06	C4_05430C_A	GAP5	Amino-acid permease GAP5 [Source:UniProtKB/Swiss-Prot;Acc:A0A1D8PMB1]
BEM3	593.815	1.06198	0.148699	7.14177	9.21346e-13	3.87471e-12	C4_02310W_A	BEM3	Bem3p [Source:UniProtKB/TrEMBL;Acc:A0A1D8PLJ2]
C3_01850W_A	231.161	1.06099	0.240078	4.41934	9.90039e-06	2.25561e-05	C3_01850W_A	NA	Sod_Fe_C domain-containing protein [Source:UniProtKB/TrEMBL;Acc:A0A1D8PJB1]
SRP40	198.678	1.05919	0.282987	3.74289	0.000181917	0.000358317	CR_02980C_A	SRP40	SRP40_C domain-containing protein [Source:UniProtKB/TrEMBL;Acc:A0A1D8PSB9]
MDL1	462.921	1.05896	0.116126	9.11907	7.57741e-20	5.07084e-19	CR_02150W_A	MDL1	ATP-binding cassette permease [Source:UniProtKB/TrEMBL;Acc:Q5A951]
SAP1	68.1425	1.0589	0.230985	4.58427	4.55582e-06	1.07739e-05	C6_03490C_A	SAP1	Candidapepsin-1 [Source:UniProtKB/Swiss-Prot;Acc:P0CY27]
C2_10330C_A	46.9263	1.05769	0.289003	3.65978	0.000252434	0.000489152	C2_10330C_A	NA	Protein of unknown function, Hap43-repressed gene
C4_00260W_A	1113.99	1.05766	0.135727	7.79254	6.56746e-15	3.15238e-14	C4_00260W_A	NA	Histone demethylase [Source:UniProtKB/TrEMBL;Acc:A0A1D8PL24]
C2_09680W_A	190.906	1.05648	0.162601	6.49738	8.17309e-11	2.9782e-10	C2_09680W_A	NA	t-SNARE coiled-coil homology domain-containing protein [Source:UniProtKB/TrEMBL;Acc:A0A1D8PIH1]
C1_14180W_A	406.515	1.05598	0.194867	5.41897	5.99447e-08	1.71074e-07	C1_14180W_A	NA	Ortholog of C. dubliniensis CD36 : Cd36_13150, C. parapsilosis CDC317 : CPAR2_700610, C. auris B8441 : B9J08_003318 and Candida tenuis NRRL Y-1498 : CANTEDRAFT_135418
ECM7	439.96	1.05436	0.190158	5.54465	2.94544e-08	8.58633e-08	C4_00180W_A	ECM7	Ecm7p [Source:UniProtKB/TrEMBL;Acc:Q59US7]
C2_04520C_A	38.6489	1.05392	0.340336	3.09671	0.00195681	0.00336806	C2_04520C_A	NA	Ortholog of C. dubliniensis CD36 : Cd36_19120, C. parapsilosis CDC317 : CPAR2_103880, C. auris B8441 : B9J08_003718 and Candida tenuis NRRL Y-1498 : CANTEDRAFT_115581
NIK1	1891.24	1.05368	0.106339	9.90871	3.81532e-23	3.17996e-22	C7_02800W_A	NIK1	Histidine protein kinase NIK1 [Source:UniProtKB/Swiss-Prot;Acc:Q5A599]
C1_03630W_A	225.077	1.05338	0.136983	7.68983	1.47328e-14	6.94346e-14	C1_03630W_A	NA	Ortholog(s) have role in chromatin remodeling and ASTRA complex, TTT complex localization
C3_04650W_A	85.8576	1.05313	0.26508	3.97288	7.10103e-05	0.000146229	C3_04650W_A	NA	Ortholog of S. cerevisiae : AIM6, C. glabrata CBS138 : CAGL0C05533g, C. dubliniensis CD36 : Cd36_84610, C. parapsilosis CDC317 : CPAR2_404550 and C. auris B8441 : B9J08_003753
YPI2	542.921	1.0528	0.196518	5.35725	8.44984e-08	2.38302e-07	C1_14350W_A	YPI2	Type 1 phosphatases regulator YPI2 [Source:UniProtKB/Swiss-Prot;Acc:Q59ZU1]
VMA13	503.936	1.05131	0.124476	8.4459	3.01706e-17	1.68347e-16	CR_05080W_A	VMA13	V-type proton ATPase subunit H [Source:UniProtKB/TrEMBL;Acc:A0A1D8PSX0]
CR_00670C_A	60.0355	1.05128	0.244176	4.30541	1.66676e-05	3.6891e-05	CR_00670C_A	NA	tRNA methylase 13 [Source:UniProtKB/TrEMBL;Acc:A0A1D8PRS2]
C2_09920W_A	27.3569	1.05109	0.43157	2.43551	0.0148707	0.0224696	C2_09920W_A	NA	Required for respiratory growth protein 9, mitochondrial [Source:UniProtKB/TrEMBL;Acc:Q59YG6]
OMA1	424.23	1.05073	0.121534	8.64556	5.35431e-18	3.13392e-17	C4_04550C_A	OMA1	Mitochondrial metalloendopeptidase OMA1 [Source:UniProtKB/Swiss-Prot;Acc:Q5A663]
CR_06430W_A	44.104	1.04907	0.292836	3.58243	0.000340417	0.000650285	CR_06430W_A	NA	Ortholog of C. dubliniensis CD36 : Cd36_31880, C. parapsilosis CDC317 : CPAR2_702220, C. auris B8441 : B9J08_003984 and Candida tenuis NRRL Y-1498 : CANTEDRAFT_115848
CR_02970C_A	880.896	1.04866	0.1197	8.7607	1.94042e-18	1.17013e-17	CR_02970C_A	NA	DNA helicase [Source:UniProtKB/TrEMBL;Acc:A0A1D8PSC6]
RIM21	322.977	1.04763	0.17399	6.02121	1.73113e-09	5.62854e-09	C5_01950C_A	RIM21	pH-response regulator protein palH/RIM21 [Source:UniProtKB/Swiss-Prot;Acc:Q59YK4]
C1_04160C_A	52.3113	1.04606	0.306768	3.40994	0.000649765	0.00119661	C1_04160C_A	NA	Macro_2 domain-containing protein [Source:UniProtKB/TrEMBL;Acc:A0A1D8PD75]
C6_01040C_A	166.256	1.04555	0.342898	3.04914	0.00229494	0.00391621	C6_01040C_A	NA	RNA helicase [Source:UniProtKB/TrEMBL;Acc:A0A1D8PPJ3]
LEU42	1174.77	1.04425	0.155154	6.73038	1.69218e-11	6.46164e-11	C2_09750W_A	LEU42	Pyruvate carboxyltransferase domain-containing protein [Source:UniProtKB/TrEMBL;Acc:A0A1D8PIF8]
C2_00740C_A	1094.34	1.04378	0.23106	4.51735	6.26174e-06	1.45547e-05	C2_00740C_A	NA	AB hydrolase-1 domain-containing protein [Source:UniProtKB/TrEMBL;Acc:Q5AD17]
C5_03570W_A	288.802	1.04318	0.162913	6.40329	1.52069e-10	5.39325e-10	C5_03570W_A	NA	Ortholog(s) have ubiquitin binding, ubiquitin-protein transferase activator activity and role in establishment of protein localization to endoplasmic reticulum membrane, ubiquitin-dependent ERAD pathway
C1_08760W_A	86.8753	1.04247	0.230096	4.53058	5.88217e-06	1.37204e-05	C1_08760W_A	NA	Protein of unknown function, Hap43-repressed
C1_02770W_A	53.7101	1.0416	0.280003	3.71995	0.000199262	0.000390008	C1_02770W_A	NA	4F5 domain-containing protein [Source:UniProtKB/TrEMBL;Acc:A0A1D8PCV2]
MNN45	89.7689	1.04111	0.217892	4.77811	1.76952e-06	4.3697e-06	C6_02830W_A	MNN45	Mnn4-4p [Source:UniProtKB/TrEMBL;Acc:A0A1D8PQ19]
IFF5	297.07	1.03617	0.164716	6.29063	3.16175e-10	1.08965e-09	C4_06550C_A	IFF5	Cell wall protein IFF5 [Source:UniProtKB/Swiss-Prot;Acc:Q5A1E0]
YCK2	1929.52	1.03397	0.0858381	12.0456	2.04532e-33	3.17476e-32	C3_05650W_A	YCK2	Protein kinase domain-containing protein [Source:UniProtKB/TrEMBL;Acc:A0A1D8PKB4]
CR_09590W_A	161.55	1.0339	0.210719	4.90654	9.26983e-07	2.34731e-06	CR_09590W_A	NA	Ubiquinone biosynthesis protein [Source:UniProtKB/TrEMBL;Acc:A0A1D8PU08]
SUA71	1650.36	1.03389	0.104796	9.86567	5.86428e-23	4.83379e-22	C1_03560C_A	SUA71	TFIIB-type domain-containing protein [Source:UniProtKB/TrEMBL;Acc:Q5AHZ3]
CAP1	1153.98	1.03368	0.0930358	11.1105	1.11478e-28	1.33238e-27	C3_02220W_A	CAP1	AP-1-like transcription factor CAP1 [Source:UniProtKB/Swiss-Prot;Acc:Q5AJU7]
ATG1	445.13	1.03314	0.217717	4.74535	2.08149e-06	5.09586e-06	C4_04450C_A	ATG1	Serine/threonine-protein kinase ATG1 [Source:UniProtKB/Swiss-Prot;Acc:Q5A649]
HEM4	160.236	1.03249	0.186612	5.53282	3.15126e-08	9.14616e-08	C2_10340W_A	HEM4	Hydroxymethylbilane hydrolyase [cyclizing] [Source:UniProtKB/TrEMBL;Acc:A0A1D8PIS5]
SAP9	4367.12	1.03202	0.125864	8.19949	2.41402e-16	1.25145e-15	C3_03870C_A	SAP9	Candidapepsin-9 [Source:UniProtKB/Swiss-Prot;Acc:Q59SU1]
C2_01760C_A	84.8263	1.03106	0.255016	4.04312	5.27442e-05	0.000110596	C2_01760C_A	NA	Ortholog of C. dubliniensis CD36 : Cd36_16630, C. parapsilosis CDC317 : CPAR2_210300, C. auris B8441 : B9J08_000158 and Candida tenuis NRRL Y-1498 : CANTEDRAFT_116870
TOA2	138.609	1.02951	0.178899	5.75467	8.68095e-09	2.64815e-08	C4_01680W_A	TOA2	Transcription initiation factor IIA subunit 2 [Source:UniProtKB/TrEMBL;Acc:Q5AMM1]
C1_04200C_A	192.324	1.02867	0.167532	6.14014	8.2449e-10	2.74188e-09	C1_04200C_A	NA	Nucleoporin [Source:UniProtKB/TrEMBL;Acc:A0A1D8PD79]
C5_00800C_A	1565.72	1.02861	0.113483	9.06403	1.2572e-19	8.32007e-19	C5_00800C_A	NA	Dioxygenase [Source:UniProtKB/TrEMBL;Acc:A0A1D8PN08]
CYR1	1148.16	1.02757	0.130453	7.87693	3.35524e-15	1.63414e-14	C7_03070C_A	CYR1	ATP pyrophosphate-lyase [Source:UniProtKB/TrEMBL;Acc:A0A1D8PR83]
C1_04090C_A	103.043	1.02504	0.182667	5.61153	2.00549e-08	5.9272e-08	C1_04090C_A	NA	RNA polymerase II holoenzyme cyclin-like subunit [Source:UniProtKB/TrEMBL;Acc:A0A1D8PD68]
C6_01470W_A	65.3928	1.02495	0.231578	4.42594	9.60229e-06	2.1902e-05	C6_01470W_A	NA	Has domain(s) with predicted serine-type endopeptidase activity and role in proteolysis
PRO2	421.916	1.02477	0.128574	7.97034	1.58242e-15	7.84124e-15	C3_07220C_A	PRO2	Glutamate-5-semialdehyde dehydrogenase [Source:UniProtKB/TrEMBL;Acc:Q5ADR2]
LEU3	896.551	1.02473	0.120576	8.49861	1.91874e-17	1.08276e-16	C5_02180C_A	LEU3	Zn(2)-C6 fungal-type domain-containing protein [Source:UniProtKB/TrEMBL;Acc:A0A1D8PND3]
C4_03850W_A	396.512	1.02456	0.100879	10.1563	3.10526e-24	2.74512e-23	C4_03850W_A	NA	RRM Nup35-type domain-containing protein [Source:UniProtKB/TrEMBL;Acc:A0A1D8PLY0]
END3	280.785	1.02422	0.145022	7.06255	1.63472e-12	6.77938e-12	C3_01400W_A	END3	Actin cytoskeleton-regulatory complex protein END3 [Source:UniProtKB/Swiss-Prot;Acc:Q5AJ82]
QDR1	378.693	1.02346	0.233977	4.3742	1.21879e-05	2.74745e-05	CR_04210C_A	QDR1	MFS antiporter QDR1 [Source:UniProtKB/Swiss-Prot;Acc:Q5A6P6]
BRE1	1328.38	1.02129	0.114189	8.94384	3.7586e-19	2.3946e-18	C5_00210C_A	BRE1	E3 ubiquitin-protein ligase BRE1 [Source:UniProtKB/Swiss-Prot;Acc:Q5A4X0]
CR_09500C_A	165.039	1.0197	0.170002	5.99815	1.9958e-09	6.42613e-09	CR_09500C_A	NA	Putative ATP-dependent kinase [Source:UniProtKB/TrEMBL;Acc:A0A1D8PTZ9]
UPC2	636.129	1.0189	0.251797	4.0465	5.19883e-05	0.000109088	C1_08460C_A	UPC2	Sterol uptake control protein 2 [Source:UniProtKB/Swiss-Prot;Acc:Q59QC7]
PET127	154.76	1.01855	0.282847	3.60106	0.00031692	0.000607219	C1_11070W_A	PET127	Pet127p [Source:UniProtKB/TrEMBL;Acc:A0A1D8PF16]
C1_09650W_A	959.884	1.01795	0.1653	6.15819	7.35817e-10	2.45793e-09	C1_09650W_A	NA	WD repeat domain protein, Hap43-repressed gene, flow model biofilm induced
AXL1	249.525	1.01773	0.191441	5.31619	1.05962e-07	2.95626e-07	CR_09470W_A	AXL1	Peptidase_M16 domain-containing protein [Source:UniProtKB/TrEMBL;Acc:A0A1D8PTZ4]
SEC2	606.689	1.01738	0.116599	8.72543	2.65161e-18	1.58619e-17	C1_12970C_A	SEC2	Rab guanine nucleotide exchange factor SEC2 [Source:UniProtKB/Swiss-Prot;Acc:Q5AL49]
C4_06430C_A	211.817	1.01731	0.1621	6.2758	3.47839e-10	1.19191e-09	C4_06430C_A	NA	Ortholog(s) have role in cellular response to oxidative stress, protein quality control for misfolded or incompletely synthesized proteins and mitochondrial inner membrane localization
YHM1	237.258	1.01652	0.224496	4.528	5.9545e-06	1.38783e-05	C6_01930W_A	YHM1	Yhm1p [Source:UniProtKB/TrEMBL;Acc:A0A1D8PPR4]
KNS1	247.945	1.01649	0.156248	6.50561	7.73789e-11	2.82478e-10	C1_13470W_A	KNS1	Protein kinase domain-containing protein [Source:UniProtKB/TrEMBL;Acc:Q5AL00]
GPI1	77.085	1.01604	0.215342	4.71825	2.37882e-06	5.77645e-06	C3_05390C_A	GPI1	Phosphatidylinositol N-acetylglucosaminyltransferase [Source:UniProtKB/TrEMBL;Acc:A0A1D8PKB8]
JJJ3	36.4499	1.01602	0.366737	2.77043	0.00559831	0.00906654	C2_01060C_A	JJJ3	Diphthamide biosynthesis protein 4 [Source:UniProtKB/Swiss-Prot;Acc:Q5AD49]
ZCF35	469.252	1.01563	0.169383	5.99604	2.02184e-09	6.50648e-09	C3_05910W_A	ZCF35	Zn(2)-C6 fungal-type domain-containing protein [Source:UniProtKB/TrEMBL;Acc:A0A1D8PKB5]
C6_04050W_A	145.366	1.01501	0.173306	5.85674	4.72035e-09	1.46844e-08	C6_04050W_A	NA	E3 ubiquitin-protein ligase listerin [Source:UniProtKB/TrEMBL;Acc:A0A1D8PQB1]
RPD3	540.291	1.01481	0.20207	5.02205	5.11225e-07	1.33003e-06	CR_02760C_A	RPD3	Histone deacetylase [Source:UniProtKB/TrEMBL;Acc:A0A1D8PSA6]
CTN1	2527.88	1.01332	0.258407	3.92143	8.80257e-05	0.000179782	C1_01740W_A	CTN1	Carnitine O-acetyltransferase [Source:UniProtKB/TrEMBL;Acc:Q59T80]
DHH1	646.033	1.01287	0.147042	6.88832	5.64532e-12	2.24909e-11	C1_07070C_A	DHH1	ATP-dependent RNA helicase DHH1 [Source:UniProtKB/Swiss-Prot;Acc:Q5AAW3]
GPI2	32.8233	1.01156	0.330555	3.06018	0.00221204	0.00378447	CR_04470W_A	GPI2	Phosphatidylinositol N-acetylglucosaminyltransferase [Source:UniProtKB/TrEMBL;Acc:Q5A6L6]
AVT4	287.722	1.01093	0.130819	7.72773	1.09478e-14	5.20891e-14	C1_11750W_A	AVT4	Aa_trans domain-containing protein [Source:UniProtKB/TrEMBL;Acc:A0A1D8PF84]
MRPL4	340.212	1.01018	0.215109	4.69611	2.65169e-06	6.40779e-06	CR_07320C_A	MRPL4	54S ribosomal protein L4, mitochondrial [Source:UniProtKB/Swiss-Prot;Acc:Q59RP7]
PNG1	328.072	1.00947	0.14468	6.97726	3.00991e-12	1.22362e-11	C2_06490W_A	PNG1	Peptide-N(4)-(N-acetyl-beta-glucosaminyl)asparagine amidase [Source:UniProtKB/Swiss-Prot;Acc:Q59Q38]
TEA1	279.344	1.00616	0.159247	6.31822	2.64593e-10	9.16643e-10	C3_05470W_A	TEA1	Zn(2)-C6 fungal-type domain-containing protein [Source:UniProtKB/TrEMBL;Acc:A0A1D8PK74]
MSO1	336.88	1.00571	0.176556	5.69629	1.22446e-08	3.69005e-08	C1_12160W_A	MSO1	Mso1_Sec1_bdg domain-containing protein [Source:UniProtKB/TrEMBL;Acc:Q5A3M2]
SQS1	551.641	1.00505	0.0982687	10.2276	1.49214e-24	1.33688e-23	CR_03230W_A	SQS1	Protein SQS1 [Source:UniProtKB/Swiss-Prot;Acc:Q59UG4]
CR_08880C_A	68.5512	1.00423	0.320122	3.13702	0.00170673	0.00296668	CR_08880C_A	NA	Protein of unknown function, rat catheter and Spider biofilm induced
C2_10060C_A	70.5456	1.00246	0.238592	4.20156	2.65077e-05	5.73118e-05	C2_10060C_A	NA	CTP_transf_like domain-containing protein [Source:UniProtKB/TrEMBL;Acc:A0A1D8PII4]
BLM3	2499.88	1.00122	0.154861	6.46528	1.01113e-10	3.65107e-10	C2_08010W_A	BLM3	Blm3p [Source:UniProtKB/TrEMBL;Acc:Q5A2T3]
MRP7	415.039	1.00093	0.173282	5.77632	7.63528e-09	2.33513e-08	C7_03790W_A	MRP7	54S ribosomal protein L2, mitochondrial [Source:UniProtKB/TrEMBL;Acc:A0A1D8PRG0]
C6_04440C_A	335.518	1.00075	0.17582	5.69191	1.25627e-08	3.7783e-08	C6_04440C_A	NA	PH domain-containing protein [Source:UniProtKB/TrEMBL;Acc:A0A1D8PQE9]
C1_03910C_A	254.085	1.0004	0.168799	5.9266	3.0928e-09	9.77397e-09	C1_03910C_A	NA	Defect at low temperature protein 1 [Source:UniProtKB/TrEMBL;Acc:A0A1D8PD40]
