# Supplementary material for: Transcriptomic insights into Candida albicans adaptation to an anaerobic environment
Source: Microbiol Spectr. 2025 May 22;13(7):e03024-24. doi: 10.1128/spectrum.03024-24 (PMC12210919; doi:10.1128/spectrum.03024-24)
Supplement: Table S3 — Significantly downregulated genes in C. albicans SC5314 under anaerobic vs aerobic conditions. [file spectrum.03024-24-s0005.xlsx]

## Sheet: Sheet1
Table S3: Significantly downregulated genes in C. albicans SC5314 under anaerobic vs. aerobic conditions.
GeneSymbol	baseMean	log2FoldChange	lfcSE	stat	pvalue	padj	Gene.ID	Gene.Name.or.Symbol	Product.Description
C3_00120W_A	17.0229	-9.33216	4.25089	-2.19534	0.0281391	0.0404618	C3_00120W_A	NA	Protein of unknown function
CR_03320C_A	10.5312	-8.23103	3.08958	-2.66413	0.00771876	0.0122549	CR_03320C_A	NA	Ortholog of C. dubliniensis CD36 : Cd36_28460, Debaryomyces hansenii CBS767 : DEHA2B00704g, Pichia stipitis Pignal : PICST_43964 and Spathaspora passalidarum NRRL Y-27907 : spas_CGOB_00057
HHT2	650.887	-7.47075	0.30747	-24.2975	2.0831e-130	1.13169e-127	CR_06810W_A	HHT2	Histone H3.1/H3.2 [Source:UniProtKB/Swiss-Prot;Acc:Q59VN2]
RHD3	3345.67	-7.36823	0.333811	-22.0731	5.7382e-108	1.42881e-105	C4_04050C_A	RHD3	Cell wall protein RHD3 [Source:UniProtKB/Swiss-Prot;Acc:Q5A5U4]
C2_06630C_A	421.914	-7.30494	0.294659	-24.7912	1.11648e-135	8.34013e-133	C2_06630C_A	NA	(orf19.36.1) Ortholog of C. parapsilosis CDC317 : CPAR2_104640, Candida orthopsilosis Co 90-125 : CORT_0B05695 and Candida orthopsilosis NEW ASSEMBLY : CORT1B05695
CR_06350C_A	54.8067	-6.32952	0.474976	-13.326	1.63465e-40	3.65867e-39	CR_06350C_A	NA	(orf19.3888.2) Dubious open reading frame
HHF22	496.585	-5.61884	0.208039	-27.0086	1.16978e-160	9.98656e-158	CR_06800C_A	HHF22	Histone H4 [Source:UniProtKB/TrEMBL;Acc:Q59VN4]
HHT21	1015.88	-5.39216	0.254704	-21.1703	1.79559e-99	3.46144e-97	C1_04260W_A	HHT21	Histone H3.1/H3.2 [Source:UniProtKB/Swiss-Prot;Acc:Q59VN2]
C2_10650W_A	172.62	-5.34838	0.289773	-18.4572	4.56591e-76	4.40095e-74	C2_10650W_A	NA	(orf19.5342.2) Protein of unknown function, protein newly produced during adaptation to the serum
PLB1	45.7708	-5.33052	0.477349	-11.1669	5.92049e-29	7.17664e-28	C6_01990W_A	PLB1	Lysophospholipase 1 [Source:UniProtKB/Swiss-Prot;Acc:Q9UWF6]
MRV3	74.905	-5.30264	0.493291	-10.7495	5.95752e-27	6.29013e-26	C5_04200W_A	MRV3	Mrv3p [Source:UniProtKB/TrEMBL;Acc:Q5AKB7]
CRD2	313.597	-5.09512	0.330132	-15.4336	9.72892e-54	3.77533e-52	C4_01160W_A	CRD2	Crd2p [Source:UniProtKB/TrEMBL;Acc:A0A1D8PL78]
CDC19	5186.96	-4.92718	0.265002	-18.593	3.66295e-77	3.6483e-75	C2_05460W_A	CDC19	Pyruvate kinase [Source:UniProtKB/Swiss-Prot;Acc:P46614]
CR_03580C_A	87.089	-4.77267	1.64977	-2.89294	0.00381657	0.00632847	CR_03580C_A	NA	MFS domain-containing protein [Source:UniProtKB/TrEMBL;Acc:Q5A001]
CFL5	37.4484	-4.71563	0.448985	-10.5029	8.37922e-26	8.12893e-25	C5_01380W_A	CFL5	FAD-binding FR-type domain-containing protein [Source:UniProtKB/TrEMBL;Acc:A0A1D8PN52]
RPS21B	1053.23	-4.68586	0.248051	-18.8907	1.36053e-79	1.45188e-77	C1_01370C_A	RPS21B	40S ribosomal protein S21 [Source:UniProtKB/TrEMBL;Acc:A0A1D8PCG7]
RBR1	90.4601	-4.61752	0.367766	-12.5556	3.70379e-36	6.6269e-35	CR_04440C_A	RBR1	Repressed By RIM101 protein 1 [Source:UniProtKB/Swiss-Prot;Acc:Q5A6M0]
PGA6	66.0432	-4.55835	0.336357	-13.5521	7.69844e-42	1.79011e-40	C1_09080C_A	PGA6	Predicted GPI-anchored protein 6 [Source:UniProtKB/Swiss-Prot;Acc:Q5APJ9]
LIP3	17.4085	-4.55142	0.490184	-9.28512	1.61528e-20	1.12899e-19	C1_09900W_A	LIP3	Triacylglycerol lipase [Source:UniProtKB/TrEMBL;Acc:A0A1D8PEQ3]
ECE1	162.157	-4.44072	0.222096	-19.9946	6.13465e-89	8.94163e-87	C4_03470C_A	ECE1	Extent of cell elongation protein 1 [Source:UniProtKB/Swiss-Prot;Acc:Q07730]
PGA10	88.6294	-4.42662	0.415274	-10.6595	1.57408e-26	1.62184e-25	C4_00450C_A	PGA10	GPI-anchored hemophore PGA10 [Source:UniProtKB/Swiss-Prot;Acc:Q59UP6]
OPT9	16.6502	-4.4093	0.785268	-5.61502	1.96535e-08	5.81145e-08	CR_01860W_A	OPT9	Probable pseudogene similar to fragments of OPT1 oligopeptide transporter gene, decreased expression in hyphae compared to yeast-form cells, transcriptionally induced upon phagocytosis by macrophage
DUT1	109.346	-4.3959	0.225479	-19.4958	1.19153e-84	1.51501e-82	C1_01330C_A	DUT1	Deoxyuridine 5'-triphosphate nucleotidohydrolase [Source:UniProtKB/Swiss-Prot;Acc:P0CY19]
C4_04110W_A	10.0424	-4.37926	0.548297	-7.98702	1.38241e-15	6.87295e-15	C4_04110W_A	NA	(orf19.5299.1) Protein of unknown function
RPL29	513.235	-4.3474	0.27995	-15.5292	2.20155e-54	8.94998e-53	C1_11040W_A	RPL29	60S ribosomal protein L29 [Source:UniProtKB/TrEMBL;Acc:A0A1D8PF57]
PRN1	153.809	-4.34603	0.262777	-16.5388	1.92705e-61	1.09677e-59	C1_05840W_A	PRN1	Prn1p [Source:UniProtKB/TrEMBL;Acc:A0A1D8PDN9]
FMA1	176.777	-4.34057	0.339632	-12.7802	2.11522e-37	4.05145e-36	C1_04450C_A	FMA1	Fma1p [Source:UniProtKB/TrEMBL;Acc:A0A1D8PDA4]
PST3	1049.62	-4.28631	0.173387	-24.721	6.35647e-135	4.2207e-132	CR_05390W_A	PST3	Flavodoxin-like domain-containing protein [Source:UniProtKB/TrEMBL;Acc:A0A1D8PT02]
C1_11990W_A	27.4537	-4.23942	0.42436	-9.99016	1.68312e-23	1.42874e-22	C1_11990W_A	NA	Putative cell wall adhesin-like protein, repressed in core caspofungin response and by alpha pheromone in SpiderM medium, transcript reduced in ace2 mutant, flow model, rat catheter and Spider biofilm repressed
RPS17B	1515.11	-4.21918	0.221981	-19.007	1.49363e-80	1.71653e-78	C1_10870W_A	RPS17B	Ribosomal 40S subunit protein S17B [Source:UniProtKB/TrEMBL;Acc:A0A1D8PEY9]
CHT2	1084.29	-4.19449	0.19078	-21.986	3.9176e-107	9.36463e-105	C5_04130C_A	CHT2	Chitinase 2 [Source:UniProtKB/Swiss-Prot;Acc:P40953]
CDC5	461.671	-4.19202	0.263992	-15.8793	8.80963e-57	4.0188e-55	C1_00950C_A	CDC5	Serine/threonine-protein kinase [Source:UniProtKB/TrEMBL;Acc:Q5ABG0]
PGA30	23.3869	-4.11513	0.431107	-9.54551	1.35433e-21	1.02956e-20	C4_04070C_A	PGA30	Cell wall protein PGA30 [Source:UniProtKB/Swiss-Prot;Acc:Q5A5U6]
CHS1	277.787	-4.11216	0.254069	-16.1852	6.4125e-59	3.22026e-57	C7_02770W_A	CHS1	Chitin synthase [Source:UniProtKB/TrEMBL;Acc:Q5A594]
RBE1	73.7005	-4.04164	0.325098	-12.4321	1.7508e-35	3.01521e-34	C1_14120C_A	RBE1	Repressed by EFG1 protein 1 [Source:UniProtKB/Swiss-Prot;Acc:Q59ZX3]
WH11	18437.3	-4.02483	0.237094	-16.9757	1.24304e-64	7.81939e-63	C2_05180W_A	WH11	Wh11p [Source:UniProtKB/TrEMBL;Acc:A0A1D8PHF8]
ADH2	232.765	-3.97697	0.225362	-17.647	1.073e-69	7.81981e-68	C1_08330C_A	ADH2	Alcohol dehydrogenase 2 [Source:UniProtKB/Swiss-Prot;Acc:O94038]
HTB2	747.738	-3.97575	0.223507	-17.7881	8.74701e-71	6.53402e-69	C1_04180W_A	HTB2	Histone H2B.2 [Source:UniProtKB/Swiss-Prot;Acc:Q59VP1]
MCD1	30.996	-3.9732	0.383881	-10.3501	4.18192e-25	3.92942e-24	CR_10540C_A	MCD1	Kleisin alpha [Source:UniProtKB/TrEMBL;Acc:A0A1D8PU88]
RPP2A	896.135	-3.95148	0.236993	-16.6734	2.04739e-62	1.21141e-60	CR_08360C_A	RPP2A	Ribosomal protein P2A [Source:UniProtKB/TrEMBL;Acc:A0A1D8PTS0]
C1_03890W_A	14.2815	-3.94502	0.663831	-5.94282	2.80162e-09	8.89612e-09	C1_03890W_A	NA	Ortholog of Candida albicans WO-1 : CAWG_01004
PGA37	102.705	-3.93996	0.373451	-10.5501	5.07264e-26	5.00233e-25	C5_04370C_A	PGA37	Predicted GPI-anchored protein 37 [Source:UniProtKB/Swiss-Prot;Acc:Q5AK97]
HTB1	843.597	-3.91304	0.198099	-19.753	7.55935e-87	1.05057e-84	C3_03900C_A	HTB1	Histone H2B.1 [Source:UniProtKB/Swiss-Prot;Acc:P48989]
RPS19A	1309.23	-3.88593	0.2158	-18.0071	1.71459e-72	1.36619e-70	C3_05200W_A	RPS19A	Ribosomal 40S subunit protein S19A [Source:UniProtKB/TrEMBL;Acc:A0A1D8PK61]
C2_09290W_A	26.9956	-3.88488	0.413057	-9.40519	5.19347e-21	3.79879e-20	C2_09290W_A	NA	Vacuolar ATPase assembly integral membrane protein VMA21 [Source:UniProtKB/TrEMBL;Acc:A0A1D8PIG8]
OP4	18.9908	-3.88008	0.399926	-9.70197	2.95731e-22	2.3132e-21	C1_13080W_A	OP4	Op4p [Source:UniProtKB/TrEMBL;Acc:A0A1D8PFJ9]
FGR41	109.883	-3.86134	0.447293	-8.63268	5.99321e-18	3.49419e-17	C1_10400C_A	FGR41	Filamentous growth regulator 41 [Source:UniProtKB/Swiss-Prot;Acc:Q5AP52]
HTA2	676.624	-3.83218	0.204006	-18.7847	1.00797e-78	1.05677e-76	C1_04170C_A	HTA2	Histone H2A.2 [Source:UniProtKB/Swiss-Prot;Acc:Q59VP2]
CR_09240C_A	830.923	-3.83183	0.268225	-14.2859	2.67996e-46	7.66288e-45	CR_09240C_A	NA	Protein of unknown function, S. cerevisae ortholog Ypl225w interacts with ribosomes, rat catheter biofilm induced
C3_00010C_A	1427.49	-3.82842	0.139772	-27.3905	3.55938e-165	4.25418e-162	C3_00010C_A	NA	Protein of unknown function, induced by Mnl1 under weak acid stress, transcript detected on high-resolution tiling arrays, Spider biofilm repressed
RTA4	18.6446	-3.82222	0.502371	-7.60837	2.77571e-14	1.28686e-13	CR_09680C_A	RTA4	Rta4p [Source:UniProtKB/TrEMBL;Acc:A0A1D8PU07]
FDH3	2498.14	-3.81502	0.160409	-23.7831	5.00079e-125	1.99232e-122	CR_10250C_A	FDH3	S-(hydroxymethyl)glutathione dehydrogenase [Source:UniProtKB/TrEMBL;Acc:A0A1D8PU61]
C4_03970W_A	19.2551	-3.81247	0.626822	-6.08223	1.18524e-09	3.90031e-09	C4_03970W_A	NA	Ortholog of C. dubliniensis CD36 : Cd36_33200 and Candida albicans WO-1 : CAWG_03416
CR_02100C_A	162.078	-3.74857	0.260117	-14.4111	4.40857e-47	1.29145e-45	CR_02100C_A	NA	tRNA-binding domain-containing protein [Source:UniProtKB/TrEMBL;Acc:A0A1D8PS57]
HTA1	439.859	-3.69831	0.193821	-19.081	3.63143e-81	4.25518e-79	C3_03910W_A	HTA1	Histone H2A.1 [Source:UniProtKB/Swiss-Prot;Acc:Q59SU5]
RPP2B	1141.17	-3.66247	0.228288	-16.0432	6.37985e-58	3.05008e-56	C3_04680W_A	RPP2B	Ribosomal protein P2B [Source:UniProtKB/TrEMBL;Acc:Q5ANH5]
RPL38	494.171	-3.66031	0.236473	-15.4787	4.83013e-54	1.91158e-52	C2_00210W_A	RPL38	Ribosomal 60S subunit protein L38 [Source:UniProtKB/TrEMBL;Acc:A0A1D8PG16]
RPL37B	1019.79	-3.65831	0.25298	-14.4609	2.13984e-47	6.45843e-46	C1_11360W_A	RPL37B	Ribosomal protein L37 [Source:UniProtKB/TrEMBL;Acc:A0A1D8PF45]
RPL32	1437.93	-3.65505	0.240042	-15.2267	2.3511e-52	8.61973e-51	C6_01700W_A	RPL32	Ribosomal 60S subunit protein L32 [Source:UniProtKB/TrEMBL;Acc:A0A1D8PPN6]
CR_08480C_A	129.816	-3.64931	0.278743	-13.092	3.65695e-39	7.48422e-38	CR_08480C_A	NA	Ribosomal 40S subunit protein S29A [Source:UniProtKB/TrEMBL;Acc:A0A1D8PTR4]
C7_02360W_A	47.1743	-3.63181	0.363852	-9.98155	1.83569e-23	1.55384e-22	C7_02360W_A	NA	Protein of unknown function, flow model biofilm induced
SSA2	8894.73	-3.6311	0.304435	-11.9273	8.52523e-33	1.28653e-31	C1_04300C_A	SSA2	Heat shock protein SSA2 [Source:UniProtKB/Swiss-Prot;Acc:P46587]
C3_06880W_A	30.2291	-3.62598	0.491466	-7.37788	1.60835e-13	7.14611e-13	C3_06880W_A	NA	Protein of unknown function, Hap43-induced gene
C1_03510C_A	405.947	-3.61981	0.21933	-16.504	3.43579e-61	1.93117e-59	C1_03510C_A	NA	Protein of unknown function, present in exponential and stationary phase yeast, identified in extracts from biofilm and planktonic cells, flow model biofilm induced gene, GlcNAc-induced protein
CYP1	2091.54	-3.61899	0.13276	-27.2596	1.27928e-163	1.27416e-160	C7_02380C_A	CYP1	Peptidyl-prolyl cis-trans isomerase [Source:UniProtKB/Swiss-Prot;Acc:P22011]
CR_04650W_A	75.814	-3.61772	0.239265	-15.1202	1.19265e-51	4.21733e-50	CR_04650W_A	NA	Tubulin-specific chaperone A [Source:UniProtKB/TrEMBL;Acc:A0A1D8PST9]
SAP7	66.1557	-3.60589	0.322195	-11.1916	4.48223e-29	5.50016e-28	C1_04870W_A	SAP7	Candidapepsin-7 [Source:UniProtKB/Swiss-Prot;Acc:Q59VH7]
GAP2	2404.45	-3.60151	0.294741	-12.2192	2.45434e-34	4.02944e-33	C3_05580C_A	GAP2	General amino-acid permease GAP2 [Source:UniProtKB/Swiss-Prot;Acc:A0A1D8PK89]
HOF1	101.67	-3.58009	0.283486	-12.6288	1.46493e-36	2.69368e-35	C4_00370W_A	HOF1	Formin-binding protein [Source:UniProtKB/TrEMBL;Acc:Q59UQ6]
CAR1	1351.23	-3.56983	0.12797	-27.8958	2.99831e-171	4.47948e-168	C5_04490C_A	CAR1	Arginase [Source:UniProtKB/TrEMBL;Acc:A0A1D8PP00]
CR_05190W_A	16.59	-3.56798	0.538794	-6.62215	3.54011e-11	1.32306e-10	CR_05190W_A	NA	Protein similar to S. cerevisiae Cis3p, which has a role cell-wall-related processes, predicted Kex2p substrate, possibly an essential gene, disruptants not obtained by UAU1 method
C7_02260W_A	5923.81	-3.55146	0.310792	-11.4271	3.06108e-30	4.08326e-29	C7_02260W_A	NA	Ortholog of C. parapsilosis CDC317 : CPAR2_808350, C. dubliniensis CD36 : Cd36_72060, Candida metapsilosis : CMET_5893 and Candida orthopsilosis Co 90-125 : CORT_0C00820
NHP6A	1765.7	-3.55053	0.200616	-17.6981	4.33332e-70	3.19702e-68	C4_01700C_A	NHP6A	Non-histone chromosomal protein 6 [Source:UniProtKB/Swiss-Prot;Acc:Q9UVL1]
C2_00050C_A	46.8889	-3.5481	0.558019	-6.35838	2.03896e-10	7.13396e-10	C2_00050C_A	NA	Ortholog of C. dubliniensis CD36 : Cd36_15040
CHT3	167.533	-3.50786	0.407729	-8.60341	7.73811e-18	4.47657e-17	CR_10110W_A	CHT3	Chitinase 3 [Source:UniProtKB/Swiss-Prot;Acc:P40954]
GND1	2566.2	-3.50027	0.238354	-14.6852	8.0248e-49	2.53737e-47	C1_13860C_A	GND1	6-phosphogluconate dehydrogenase, decarboxylating [Source:UniProtKB/TrEMBL;Acc:A0A1D8PFS4]
RPS30	483.549	-3.49807	0.190221	-18.3895	1.59541e-75	1.48971e-73	CR_03770C_A	RPS30	40S ribosomal protein S30 [Source:UniProtKB/TrEMBL;Acc:A0A1D8PSK2]
NPL3	2551.45	-3.49106	0.174419	-20.0154	4.04589e-89	6.19954e-87	C1_14280C_A	NPL3	RRM domain-containing protein [Source:UniProtKB/TrEMBL;Acc:A0A1D8PFV4]
PGI1	2721.6	-3.4853	0.237272	-14.689	7.58091e-49	2.40976e-47	CR_06340C_A	PGI1	Glucose-6-phosphate isomerase [Source:UniProtKB/Swiss-Prot;Acc:P83780]
C7_02130W_A	10.1638	-3.45936	0.682456	-5.06898	3.99951e-07	1.0512e-06	C7_02130W_A	NA	Short-chain dehydrogenase/reductase [Source:UniProtKB/TrEMBL;Acc:A0A1D8PR28]
PGA23	659.844	-3.45219	0.270889	-12.7439	3.36984e-37	6.41343e-36	CR_02280W_A	PGA23	Predicted GPI-anchored protein 23 [Source:UniProtKB/Swiss-Prot;Acc:Q59V01]
C1_08900W_A	219.96	-3.4067	0.190093	-17.9212	8.05223e-72	6.16925e-70	C1_08900W_A	NA	Protein of unknown function, hyphal-induced expression, regulated by Cyr1, Ras1, Efg1, Hap43-induced gene, Spider biofilm induced
CR_06850C_A	41.376	-3.38303	0.324866	-10.4136	2.14863e-25	2.04137e-24	CR_06850C_A	NA	Protein kish [Source:UniProtKB/TrEMBL;Acc:A0A1D8PTB6]
RPS22A	729.032	-3.37715	0.270455	-12.4869	8.79953e-36	1.53312e-34	C1_06460C_A	RPS22A	40S ribosomal protein S22-B [Source:UniProtKB/Swiss-Prot;Acc:P0CU35]
C5_04140W_A	19.0819	-3.35907	0.447855	-7.50035	6.36474e-14	2.88805e-13	C5_04140W_A	NA	Protein of unknown function, decreased transcription is observed upon fluphenazine treatment or in an azole-resistant strain that overexpresses CDR1 and CDR2, transcription is repressed in response to alpha pheromone in SpiderM medium
CAR2	4218.87	-3.35554	0.118343	-28.3543	7.39945e-177	2.21096e-173	C4_00160C_A	CAR2	Ornithine aminotransferase [Source:UniProtKB/TrEMBL;Acc:A0A1D8PL14]
CR_07460C_A	204.689	-3.355	0.220666	-15.204	3.32891e-52	1.21302e-50	CR_07460C_A	NA	Protein of unknown function, Spider biofilm repressed
RPS27	1046.26	-3.33736	0.192329	-17.3524	1.89133e-67	1.29915e-65	CR_07630C_A	RPS27	40S ribosomal protein S27 [Source:UniProtKB/TrEMBL;Acc:A0A1D8PTI7]
RPS5	2507.26	-3.31006	0.236865	-13.9745	2.23231e-44	5.90278e-43	C5_03070W_A	RPS5	Ribosomal_S7 domain-containing protein [Source:UniProtKB/TrEMBL;Acc:Q5AG43]
PGA59	5849.67	-3.30822	0.18123	-18.2543	1.91248e-74	1.63271e-72	C4_02370C_A	PGA59	Cell wall protein PGA59 [Source:UniProtKB/Swiss-Prot;Acc:Q5AF39]
RPL15A	2147.14	-3.3073	0.223891	-14.7719	2.22237e-49	7.14027e-48	CR_04100C_A	RPL15A	Ribosomal protein L15 [Source:UniProtKB/TrEMBL;Acc:Q5A6R1]
RPL9B	1183.03	-3.30392	0.203916	-16.2023	4.85604e-59	2.4593e-57	C3_02470C_A	RPL9B	Ribosomal 60S subunit protein L9B [Source:UniProtKB/TrEMBL;Acc:Q5AEN2]
CR_08270W_A	258.2	-3.30368	0.405509	-8.14699	3.73091e-16	1.9089e-15	CR_08270W_A	NA	Protein of unknown function, transcript upregulated in azole-resistant strain overexpressing MDR1, Spider biofilm induced
C6_01810W_A	69.4815	-3.30327	0.452837	-7.29459	2.99562e-13	1.3048e-12	C6_01810W_A	NA	F-box domain-containing protein [Source:UniProtKB/TrEMBL;Acc:A0A1D8PPP8]
ENO1	12323.9	-3.3019	0.232177	-14.2215	6.73826e-46	1.89051e-44	C1_08500C_A	ENO1	Enolase 1 [Source:UniProtKB/Swiss-Prot;Acc:P30575]
KRE62	11.2827	-3.28927	0.507878	-6.47651	9.38694e-11	3.39772e-10	C5_00470C_A	KRE62	GH16 domain-containing protein [Source:UniProtKB/TrEMBL;Acc:Q5A504]
HCM1	72.0624	-3.27571	0.350804	-9.33772	9.84353e-21	7.01968e-20	C1_09870W_A	HCM1	Fork-head domain-containing protein [Source:UniProtKB/TrEMBL;Acc:Q5APB2]
SRB1	2104.87	-3.27351	0.117213	-27.9279	1.22251e-171	2.43523e-168	C3_07950C_A	SRB1	Mannose-1-phosphate guanyltransferase [Source:UniProtKB/Swiss-Prot;Acc:O93827]
ADH4	10.0369	-3.26317	0.701017	-4.65491	3.24127e-06	7.76968e-06	C3_02800W_A	ADH4	Adh4p [Source:UniProtKB/TrEMBL;Acc:Q5AEJ7]
C6_02560W_A	821.262	-3.25867	0.24258	-13.4334	3.85263e-41	8.8212e-40	C6_02560W_A	NA	Putative oxidoreductase, protein levels affected by URA3 expression in CAI-4 strain background, Efg1, Efh1 regulated, Rgt1-repressed, protein present in exponential and stationary growth phase yeast, rat catheter biofilm repressed
RPS12	1118.89	-3.24828	0.209251	-15.5234	2.4111e-54	9.73561e-53	C3_07150C_A	RPS12	40S ribosomal protein S12 [Source:UniProtKB/TrEMBL;Acc:Q5ADQ6]
RPS4A	3018.22	-3.23717	0.221463	-14.6172	2.18291e-48	6.86584e-47	C2_10620W_A	RPS4A	40S ribosomal protein S4 [Source:UniProtKB/TrEMBL;Acc:Q5A5Q8]
YOX1	52.437	-3.23075	0.399029	-8.09654	5.65454e-16	2.87099e-15	C7_00970C_A	YOX1	Homeobox domain-containing protein [Source:UniProtKB/TrEMBL;Acc:A0A1D8PQR5]
RPL42	1440.94	-3.22795	0.155322	-20.7824	6.24935e-96	1.16707e-93	C1_10390C_A	RPL42	Ribosomal 60S subunit protein L42A [Source:UniProtKB/TrEMBL;Acc:A0A1D8PEV4]
PGK1	6200.2	-3.22537	0.25234	-12.7818	2.07106e-37	3.97963e-36	C6_00750C_A	PGK1	Phosphoglycerate kinase [Source:UniProtKB/Swiss-Prot;Acc:P46273]
RHD2	99.5299	-3.21836	0.241939	-13.3024	2.24257e-40	4.96356e-39	C4_03250C_A	RHD2	Rhd2p [Source:UniProtKB/TrEMBL;Acc:A0A1D8PLR9]
NAG4	13.2489	-3.21626	0.45982	-6.99459	2.6603e-12	1.08519e-11	C6_04620C_A	NAG4	Major facilitator superfamily multidrug transporter NAG4 [Source:UniProtKB/Swiss-Prot;Acc:Q59RG0]
PGA57	23.3709	-3.20658	0.408627	-7.8472	4.25444e-15	2.06034e-14	C4_01000C_A	PGA57	Predicted GPI-anchored protein 57 [Source:UniProtKB/Swiss-Prot;Acc:Q5AMF7]
C5_03770C_A	15.377	-3.2011	0.578131	-5.53698	3.07726e-08	8.9444e-08	C5_03770C_A	NA	Formate dehydrogenase [Source:UniProtKB/TrEMBL;Acc:A0A1D8PNS1]
PGA48	169.119	-3.19471	0.208383	-15.331	4.74714e-53	1.80694e-51	C6_00160W_A	PGA48	Cell wall protein PGA48 [Source:UniProtKB/Swiss-Prot;Acc:Q59L96]
PGA31	2723.68	-3.19325	0.194347	-16.4306	1.15474e-60	6.2734e-59	C4_04080C_A	PGA31	Cell wall protein, putative GPI anchor, expression regulated upon white-opaque switch, induced by Congo Red and cell wall regeneration, Bcr1-repressed in RPMI a/a biofilms
CR_07300W_A	12.997	-3.17932	0.454247	-6.9991	2.57604e-12	1.05297e-11	CR_07300W_A	NA	FAD-binding FR-type domain-containing protein [Source:UniProtKB/TrEMBL;Acc:A0A1D8PTF9]
EGD2	886.646	-3.17768	0.21105	-15.0565	3.13027e-51	1.08759e-49	C3_04140C_A	EGD2	Nascent polypeptide-associated complex subunit alpha [Source:UniProtKB/Swiss-Prot;Acc:Q5ANP2]
MRV5	48.1479	-3.16866	0.558034	-5.67826	1.36069e-08	4.08413e-08	C5_04220W_A	MRV5	MARVEL domain-containing protein [Source:UniProtKB/TrEMBL;Acc:A0A1D8PNX0]
ECM331	73.7046	-3.16776	0.242118	-13.0835	4.08926e-39	8.31205e-38	C5_02460C_A	ECM331	Cell surface GPI-anchored protein ECM33 [Source:UniProtKB/Swiss-Prot;Acc:Q5AGC4]
ERG13	530.955	-3.16752	0.200135	-15.8269	2.03053e-56	8.98846e-55	CR_09160C_A	ERG13	3-hydroxy-3-methylglutaryl coenzyme A synthase [Source:UniProtKB/TrEMBL;Acc:A0A1D8PTW6]
RPP0	2527.9	-3.16562	0.260133	-12.1692	4.53266e-34	7.32086e-33	C7_00990W_A	RPP0	60S acidic ribosomal protein P0 [Source:UniProtKB/TrEMBL;Acc:A0A1D8PQS0]
RPL43A	1206.28	-3.14922	0.232305	-13.5564	7.25856e-42	1.70107e-40	C5_04590C_A	RPL43A	Ribosomal 60S subunit protein L43A [Source:UniProtKB/TrEMBL;Acc:A0A1D8PP14]
PLB4.5	243.374	-3.14841	0.312244	-10.0831	6.5593e-24	5.70573e-23	C2_01380W_A	PLB4.5	Lysophospholipase [Source:UniProtKB/TrEMBL;Acc:A0A1D8PGF0]
RPL11	871.415	-3.14258	0.223306	-14.073	5.56935e-45	1.50599e-43	C2_06810C_A	RPL11	Ribosomal 60S subunit protein L11B [Source:UniProtKB/TrEMBL;Acc:A0A1D8PHW1]
C2_03880C_A	31.9556	-3.13788	0.336718	-9.319	1.17442e-20	8.29588e-20	C2_03880C_A	NA	Small nuclear ribonucleoprotein G [Source:UniProtKB/TrEMBL;Acc:A0A1D8PH20]
CR_02880W_A	27.8483	-3.13492	0.331314	-9.46207	3.01896e-21	2.24674e-20	CR_02880W_A	NA	Protein of unknown function, Hap43-repressed, induced in core caspofungin response, regulated by yeast-hypha switch, Spider biofilm repressed
YCP4	539.068	-3.12129	0.187287	-16.6658	2.32189e-62	1.36035e-60	CR_05380C_A	YCP4	Flavodoxin-like domain-containing protein [Source:UniProtKB/TrEMBL;Acc:A0A1D8PT03]
UBI3	3793.44	-3.10989	0.176761	-17.5938	2.74849e-69	1.97892e-67	C4_07180W_A	UBI3	Ubiquitin-like domain-containing protein [Source:UniProtKB/TrEMBL;Acc:Q5A109]
C7_00430W_A	565.903	-3.07885	0.23427	-13.1423	1.88414e-39	3.91182e-38	C7_00430W_A	NA	FAD-binding FR-type domain-containing protein [Source:UniProtKB/TrEMBL;Acc:A0A1D8PQM2]
RPS13	944.445	-3.07587	0.25333	-12.1417	6.34816e-34	1.02255e-32	C6_00650C_A	RPS13	Ribosomal_S13_N domain-containing protein [Source:UniProtKB/TrEMBL;Acc:A0A1D8PPE0]
C1_02330C_A	1036.4	-3.07011	0.177185	-17.3271	2.93554e-67	1.9711e-65	C1_02330C_A	NA	Ribosomal 60S subunit protein L26B [Source:UniProtKB/TrEMBL;Acc:A0A1D8PCQ5]
C6_02200C_A	51.2672	-3.06047	0.284044	-10.7746	4.53653e-27	4.89356e-26	C6_02200C_A	NA	Protein of unknown function, mRNA binds She3, transcript regulated upon yeast-hypha switch, induced in oralpharyngeal candidasis
POL30	154.106	-3.05473	0.243086	-12.5665	3.22898e-36	5.79472e-35	C4_01770W_A	POL30	Proliferating cell nuclear antigen [Source:UniProtKB/TrEMBL;Acc:Q5AMN0]
C2_04000C_A	18.1433	-3.05028	0.604184	-5.0486	4.45068e-07	1.16247e-06	C2_04000C_A	NA	Protein of unknown function, Spider biofilm induced
RPS16A	1343.76	-3.0446	0.247582	-12.2974	9.3584e-35	1.57095e-33	C1_03030W_A	RPS16A	Ribosomal 40S subunit protein S16A [Source:UniProtKB/TrEMBL;Acc:A0A1D8PCW6]
RNR1	271.978	-3.04232	0.223306	-13.624	2.88289e-42	6.80953e-41	C2_03160C_A	RNR1	Ribonucleoside-diphosphate reductase [Source:UniProtKB/TrEMBL;Acc:Q5A0N3]
EBP1	368.399	-3.0417	0.311364	-9.76894	1.53044e-22	1.23094e-21	C6_01180C_A	EBP1	Oxidored_FMN domain-containing protein [Source:UniProtKB/TrEMBL;Acc:A0A1D8PPK1]
C3_07910W_A	11.9789	-3.03831	0.73911	-4.11077	3.94342e-05	8.36558e-05	C3_07910W_A	NA	Putative pseudouridine-5'-phosphate glycosidase, overlaps orf19.6186 and orf19.6187, Spider biofilm repressed
RPL30	476.295	-3.03796	0.253411	-11.9883	4.09276e-33	6.25532e-32	C4_04900W_A	RPL30	Ribosomal_L7Ae domain-containing protein [Source:UniProtKB/TrEMBL;Acc:A0A1D8PM75]
C1_09670C_A	23.667	-3.03693	0.319897	-9.49346	2.23491e-21	1.67366e-20	C1_09670C_A	NA	Has domain(s) with predicted DNA binding activity, role in DNA recombination, DNA repair, DNA replication and nucleus localization
ESC4	64.3706	-3.02761	0.220708	-13.7177	7.95264e-43	1.92409e-41	C2_01400C_A	ESC4	Esc4p [Source:UniProtKB/TrEMBL;Acc:Q5ALY1]
RPL39	819.072	-3.02629	0.193783	-15.6169	5.58437e-55	2.31751e-53	C2_03960W_A	RPL39	60S ribosomal protein L36 [Source:UniProtKB/TrEMBL;Acc:A0A1D8PH21]
LSC1	614.578	-3.02557	0.157056	-19.2643	1.0713e-82	1.30655e-80	C1_01690C_A	LSC1	Succinate--CoA ligase [ADP-forming] subunit alpha, mitochondrial [Source:UniProtKB/TrEMBL;Acc:Q5A8X6]
WOR1	88.3544	-3.02501	0.461331	-6.55714	5.48511e-11	2.02715e-10	C1_10150W_A	WOR1	White-opaque regulator 1 [Source:UniProtKB/Swiss-Prot;Acc:Q5AP80]
RCT1	4342.05	-3.01922	0.191934	-15.7305	9.35047e-56	3.9351e-54	C3_05710W_A	RCT1	Rick_17kDa_Anti domain-containing protein [Source:UniProtKB/TrEMBL;Acc:A0A1D8PKD1]
RPS21	1928.82	-3.00054	0.257892	-11.6349	2.7405e-31	3.82645e-30	C1_01480C_A	RPS21	S5 DRBM domain-containing protein [Source:UniProtKB/TrEMBL;Acc:Q5A900]
CR_00910W_A	762.108	-2.97739	0.203778	-14.611	2.39009e-48	7.47809e-47	CR_00910W_A	NA	(orf19.3264.1) Protein of unknown function, Spider biofilm repressed
RPS6A	3651.41	-2.97207	0.194969	-15.2438	1.81047e-52	6.67861e-51	C4_01270W_A	RPS6A	40S ribosomal protein S6 [Source:UniProtKB/TrEMBL;Acc:A0A1D8PL99]
RFA1	567.439	-2.96781	0.224069	-13.2451	4.81819e-40	1.05858e-38	C2_00380C_A	RFA1	Replication protein A subunit [Source:UniProtKB/TrEMBL;Acc:Q5ACX4]
C1_03470C_A	22.2493	-2.94743	0.408173	-7.22103	5.15935e-13	2.20546e-12	C1_03470C_A	NA	Protein kinase domain-containing protein [Source:UniProtKB/TrEMBL;Acc:A0A1D8PD13]
C3_01540W_A	139.294	-2.9448	0.650761	-4.52517	6.03475e-06	1.40544e-05	C3_01540W_A	NA	HIG1 domain-containing protein [Source:UniProtKB/TrEMBL;Acc:Q5AJA1]
RPS15	1054.37	-2.94182	0.238681	-12.3253	6.61923e-35	1.11742e-33	C3_04670C_A	RPS15	Ribosomal 40S subunit protein S15 [Source:UniProtKB/TrEMBL;Acc:A0A1D8PK22]
C7_00350C_A	19081.7	-2.92921	0.466235	-6.2827	3.32743e-10	1.1428e-09	C7_00350C_A	NA	Protein of unknown function, induced in core stress response, induced by cadmium stress via Hog1, oxidative stress-induced via Cap1, induced by Mnl1 under weak acid stress, macrophage-repressed, rat catheter and Spider biofilm induced
AHP1	1388.98	-2.92726	0.234361	-12.4904	8.42478e-36	1.47644e-34	C4_02410C_A	AHP1	Thioredoxin domain-containing protein [Source:UniProtKB/TrEMBL;Acc:Q5AF44]
C3_04810C_A	2561.26	-2.92305	0.194269	-15.0464	3.64574e-51	1.25936e-49	C3_04810C_A	NA	HABP4_PAI-RBP1 domain-containing protein [Source:UniProtKB/TrEMBL;Acc:A0A1D8PK71]
C4_06320C_A	16.1048	-2.92083	0.473407	-6.16981	6.83735e-10	2.29422e-09	C4_06320C_A	NA	Ortholog of Candida albicans WO-1 : CAWG_03194
MLC1	241.225	-2.92043	0.125012	-23.3613	1.05898e-120	3.72263e-118	CR_03090C_A	MLC1	Mlc1p [Source:UniProtKB/TrEMBL;Acc:A0A1D8PSE1]
CR_03480W_A	31.5093	-2.90864	0.377075	-7.7137	1.22225e-14	5.78319e-14	CR_03480W_A	NA	Ortholog of C. dubliniensis CD36 : Cd36_28730, Candida tropicalis NEW ASSEMBLY : CTRG1_00749, Candida tropicalis MYA-3404 : CTRG_00749 and Candida albicans WO-1 : CAWG_01683
HHO1	515.266	-2.90609	0.241143	-12.0513	1.90866e-33	2.97035e-32	C7_03180C_A	HHO1	Histone H1 [Source:UniProtKB/TrEMBL;Acc:A0A1D8PR93]
CSE4	244.192	-2.89404	0.257109	-11.2561	2.16153e-29	2.73672e-28	C3_00860W_A	CSE4	Histone H3-like centromeric protein CSE4 [Source:UniProtKB/Swiss-Prot;Acc:Q59LN9]
SIS1	4279.05	-2.89088	0.251198	-11.5084	1.19704e-30	1.6258e-29	CR_06080W_A	SIS1	J domain-containing protein [Source:UniProtKB/TrEMBL;Acc:Q59V92]
C6_04190C_A	82.1389	-2.89056	0.302759	-9.5474	1.32988e-21	1.0124e-20	C6_04190C_A	NA	Protein of unknown function, Spider biofilm induced
HHF1	945.144	-2.88405	0.1602	-18.0028	1.85108e-72	1.45553e-70	C1_04240C_A	HHF1	Histone H4 [Source:UniProtKB/TrEMBL;Acc:Q59VN4]
RPS14B	1067.84	-2.88216	0.230561	-12.5006	7.40523e-36	1.30542e-34	C1_06450C_A	RPS14B	Ribosomal 40S subunit protein S14B [Source:UniProtKB/TrEMBL;Acc:A0A1D8PDT3]
C6_03880W_A	70.0775	-2.86897	0.285029	-10.0655	7.84662e-24	6.78602e-23	C6_03880W_A	NA	Has domain(s) with predicted oxidoreductase activity and role in metabolic process
C6_00110C_A	302.754	-2.86219	0.174866	-16.3679	3.23963e-60	1.71328e-58	C6_00110C_A	NA	Ortholog of C. dubliniensis CD36 : Cd36_60130, C. parapsilosis CDC317 : CPAR2_603380, C. auris B8441 : B9J08_002731 and Candida tenuis NRRL Y-1498 : CANTEDRAFT_94402
CCP1	1405.57	-2.85474	0.172344	-16.5643	1.26326e-61	7.32935e-60	C3_02480C_A	CCP1	Cytochrome c peroxidase, mitochondrial [Source:UniProtKB/Swiss-Prot;Acc:Q5AEN1]
RPL24A	1125.16	-2.8533	0.196877	-14.4928	1.34624e-47	4.10466e-46	C4_04890C_A	RPL24A	Ribosomal 60S subunit protein L24A [Source:UniProtKB/TrEMBL;Acc:Q5A6A1]
GAR1	420.812	-2.84963	0.304177	-9.36834	7.36825e-21	5.33083e-20	C1_11550W_A	GAR1	H/ACA ribonucleoprotein complex subunit [Source:UniProtKB/TrEMBL;Acc:A0A1D8PF56]
HXT5	626.788	-2.84751	0.221235	-12.871	6.55441e-38	1.28846e-36	CR_03450W_A	HXT5	MFS domain-containing protein [Source:UniProtKB/TrEMBL;Acc:A0A1D8PSH1]
C2_06890C_A	429.921	-2.847	0.207765	-13.703	9.74747e-43	2.33939e-41	C2_06890C_A	NA	Aldo_ket_red domain-containing protein [Source:UniProtKB/TrEMBL;Acc:Q59Z55]
TRX1	509.297	-2.84012	0.13277	-21.3913	1.61052e-101	3.31878e-99	CR_10350C_A	TRX1	Thioredoxin [Source:UniProtKB/TrEMBL;Acc:A0A1D8PU69]
SSB1	4902.73	-2.83005	0.264989	-10.6799	1.26428e-26	1.3121e-25	CR_08090W_A	SSB1	Hsp70 family ATPase [Source:UniProtKB/TrEMBL;Acc:Q5A397]
C1_00160C_A	1072.93	-2.82086	0.327978	-8.60076	7.91896e-18	4.57234e-17	C1_00160C_A	NA	Putative nucleolar protein with a predicted role in pre-rRNA processing and ribosome biogenesis, repressed by nitric oxide, required for flow model biofilm formation, Spider biofilm repressed
C5_01540W_A	943.842	-2.81757	0.259537	-10.8561	1.86501e-27	2.05632e-26	C5_01540W_A	NA	Ribosomal_S17_N domain-containing protein [Source:UniProtKB/TrEMBL;Acc:A0A1D8PN83]
RPL21A	1376.13	-2.81389	0.240401	-11.705	1.20148e-31	1.70954e-30	C2_03810C_A	RPL21A	Ribosomal 60S subunit protein L21A [Source:UniProtKB/TrEMBL;Acc:A0A1D8PGY0]
NUP	21.8126	-2.81374	0.523056	-5.37942	7.47253e-08	2.1184e-07	C7_01560C_A	NUP	Purine nucleoside permease [Source:UniProtKB/Swiss-Prot;Acc:Q5AGW8]
RPS8A	2196.2	-2.8076	0.241572	-11.6222	3.17784e-31	4.41646e-30	C2_05610C_A	RPS8A	40S ribosomal protein S8 [Source:UniProtKB/TrEMBL;Acc:Q59T44]
RPP1A	575.718	-2.80541	0.236235	-11.8755	1.58647e-32	2.3821e-31	C1_03010W_A	RPP1A	60S acidic ribosomal protein P1-A [Source:UniProtKB/Swiss-Prot;Acc:Q9HFQ7]
GIT1	59.8501	-2.80135	0.271897	-10.303	6.82899e-25	6.27847e-24	C2_06590C_A	GIT1	Glycerophosphoinositol permease 1 [Source:UniProtKB/Swiss-Prot;Acc:Q59Q30]
C2_05410W_A	1058.92	-2.80026	0.211496	-13.2402	5.13805e-40	1.12062e-38	C2_05410W_A	NA	Ribosomal 60S subunit protein L31B [Source:UniProtKB/TrEMBL;Acc:A0A1D8PHF5]
PGA45	173.765	-2.78706	0.336124	-8.29176	1.11585e-16	5.92739e-16	C1_05960W_A	PGA45	Predicted GPI-anchored protein 45 [Source:UniProtKB/Swiss-Prot;Acc:Q5AA33]
RIM1	140.538	-2.78409	0.164652	-16.9089	3.86856e-64	2.40818e-62	C1_05680C_A	RIM1	Rim1p [Source:UniProtKB/TrEMBL;Acc:Q5AA01]
RPL25	1390.28	-2.78016	0.222602	-12.4894	8.52857e-36	1.49026e-34	C6_01970C_A	RPL25	Ribosomal_L23eN domain-containing protein [Source:UniProtKB/TrEMBL;Acc:A0A1D8PPS1]
PSF1	44.5788	-2.77252	0.270797	-10.2384	1.33478e-24	1.20312e-23	C7_01300C_A	PSF1	DNA replication complex GINS protein PSF1 [Source:UniProtKB/Swiss-Prot;Acc:Q59S42]
ACE2	697.442	-2.7708	0.279333	-9.91934	3.43005e-23	2.86284e-22	CR_07440W_A	ACE2	Cell wall transcription factor ACE2 [Source:UniProtKB/Swiss-Prot;Acc:Q59RR0]
PST2	241.87	-2.76847	0.209814	-13.1949	9.39233e-40	2.00459e-38	C2_08640C_A	PST2	Flavodoxin-like domain-containing protein [Source:UniProtKB/TrEMBL;Acc:Q59Y37]
EFB1	1300.34	-2.76374	0.217067	-12.7322	3.91873e-37	7.43439e-36	C4_04480C_A	EFB1	Translation elongation factor 1 subunit beta [Source:UniProtKB/TrEMBL;Acc:A0A1D8PM35]
C4_04390W_A	423.91	-2.76249	0.237129	-11.6497	2.30141e-31	3.24368e-30	C4_04390W_A	NA	Ribosomal 60S subunit protein L22B [Source:UniProtKB/TrEMBL;Acc:A0A1D8PM41]
RPL2	3371.69	-2.7536	0.230424	-11.9501	6.48389e-33	9.85948e-32	C1_11060C_A	RPL2	Ribosomal_L2_C domain-containing protein [Source:UniProtKB/TrEMBL;Acc:A0A1D8PF08]
C1_06890C_A	898.822	-2.7489	0.248212	-11.0748	1.66292e-28	1.96395e-27	C1_06890C_A	NA	Ribosomal 60S subunit protein L34B [Source:UniProtKB/TrEMBL;Acc:A0A1D8PDZ1]
TDH3	19775.9	-2.74722	0.266144	-10.3223	5.58707e-25	5.18452e-24	C3_06870W_A	TDH3	Glyceraldehyde-3-phosphate dehydrogenase [Source:UniProtKB/TrEMBL;Acc:Q5ADM7]
RPL5	2975.98	-2.74155	0.217338	-12.6142	1.76252e-36	3.22104e-35	C7_01790C_A	RPL5	Ribosomal_L18_c domain-containing protein [Source:UniProtKB/TrEMBL;Acc:Q5AGZ7]
ACS2	2548.96	-2.74035	0.166765	-16.4325	1.12014e-60	6.14127e-59	C1_04290C_A	ACS2	Acetyl-CoA synthetase, antigenic during human and murine infection, induced by Efg1, macrophage-induced protein, soluble protein in hyphae, gene contains intron, flow model and Spider biofilm repressed
PGA32	50.0327	-2.73829	0.267724	-10.228	1.48539e-24	1.33284e-23	C3_07160W_A	PGA32	Probable GPI-anchored adhesin-like protein PGA32 [Source:UniProtKB/Swiss-Prot;Acc:Q5ADQ7]
PCL2	18.1116	-2.73724	0.435011	-6.29233	3.12728e-10	1.07902e-09	C1_08570C_A	PCL2	Cyclin N-terminal domain-containing protein [Source:UniProtKB/TrEMBL;Acc:A0A1D8PEC2]
RPL27A	1135.45	-2.73566	0.207548	-13.1809	1.13046e-39	2.39561e-38	C1_12390C_A	RPL27A	60S ribosomal protein L27 [Source:UniProtKB/TrEMBL;Acc:A0A1D8PFG4]
RPL10A	1744.89	-2.72375	0.252731	-10.7773	4.40671e-27	4.77074e-26	C6_02240C_A	RPL10A	60S ribosomal protein L10a [Source:UniProtKB/Swiss-Prot;Acc:Q9UVJ4]
C1_12910W_A	29.853	-2.69037	0.369842	-7.27436	3.48055e-13	1.50832e-12	C1_12910W_A	NA	(orf19.4921.1) Protein of unknown function, Spider biofilm repressed
HGT13	344.997	-2.68998	0.232018	-11.5938	4.43015e-31	6.1426e-30	C7_00290C_A	HGT13	MFS domain-containing protein [Source:UniProtKB/TrEMBL;Acc:A0A1D8PQI9]
FAS2	4524.13	-2.6857	0.317058	-8.4707	2.43924e-17	1.36744e-16	C3_04830C_A	FAS2	Fatty acid synthase subunit alpha [Source:UniProtKB/TrEMBL;Acc:A0A1D8PK65]
LDG3	1623.35	-2.68513	0.262247	-10.2389	1.327e-24	1.19791e-23	C7_02270W_A	LDG3	Ldg3p [Source:UniProtKB/TrEMBL;Acc:A0A1D8PR06]
ASC1	1363.68	-2.68349	0.260367	-10.3066	6.58133e-25	6.0601e-24	C7_01250W_A	ASC1	Guanine nucleotide-binding protein subunit beta-like protein [Source:UniProtKB/Swiss-Prot;Acc:P83774]
RPS28B	421.391	-2.67841	0.213409	-12.5506	3.94626e-36	7.03965e-35	C7_00710W_A	RPS28B	Ribosomal 40S subunit protein S28B [Source:UniProtKB/TrEMBL;Acc:A0A1D8PQN0]
C2_08060W_A	22.527	-2.6725	0.368848	-7.24554	4.30707e-13	1.84774e-12	C2_08060W_A	NA	(orf19.2178.1) Protein of unknown function, Spider biofilm induced
TTR1	564.803	-2.66703	0.13021	-20.4825	3.08231e-93	5.4176e-91	C1_00490C_A	TTR1	Glutaredoxin domain-containing protein [Source:UniProtKB/TrEMBL;Acc:Q5ABB1]
TMA19	2032	-2.65919	0.161128	-16.5036	3.45774e-61	1.93117e-59	CR_00860C_A	TMA19	Translationally-controlled tumor protein homolog [Source:UniProtKB/Swiss-Prot;Acc:Q5A860]
C6_00850W_A	271.47	-2.65812	0.155698	-17.0722	2.38914e-65	1.53521e-63	C6_00850W_A	NA	Glutathione peroxidase [Source:UniProtKB/TrEMBL;Acc:Q59WW7]
SOU1	3992.01	-2.65488	0.248578	-10.6802	1.25936e-26	1.31114e-25	C4_06390W_A	SOU1	Sorbose reductase SOU1 [Source:UniProtKB/Swiss-Prot;Acc:P87219]
C7_01000C_A	96.7751	-2.65486	0.234803	-11.3068	1.21502e-29	1.56825e-28	C7_01000C_A	NA	Putative protein of unknown function, transcription is positively regulated by Tbf1p, overlaps orf19.7015
ALS4	4496.28	-2.65355	0.227481	-11.665	1.92505e-31	2.72609e-30	C6_04130C_A	ALS4	Agglutinin-like protein 4 [Source:UniProtKB/Swiss-Prot;Acc:A0A1D8PQB9]
HTA3	451.016	-2.65143	0.176858	-14.9919	8.3004e-51	2.85076e-49	C3_03280C_A	HTA3	Histone H2A.Z [Source:UniProtKB/Swiss-Prot;Acc:Q5AEE1]
ARO10	86.2505	-2.65079	0.218719	-12.1196	8.31523e-34	1.32866e-32	CR_06860C_A	ARO10	Phenylpyruvate decarboxylase [Source:UniProtKB/TrEMBL;Acc:Q59MU3]
IME2	66.8874	-2.65073	0.27429	-9.66399	4.28832e-22	3.32387e-21	CR_03290C_A	IME2	Protein kinase domain-containing protein [Source:UniProtKB/TrEMBL;Acc:Q59UG9]
RBT7	21.9719	-2.64919	0.388978	-6.81064	9.71622e-12	3.78869e-11	C4_03100W_A	RBT7	Ribonuclease T(2) [Source:UniProtKB/TrEMBL;Acc:A0A1D8PLR0]
GAD1	2209.77	-2.6469	0.239745	-11.0405	2.43801e-28	2.85119e-27	C1_11660W_A	GAD1	Glutamate decarboxylase [Source:UniProtKB/TrEMBL;Acc:A0A1D8PF79]
CDC14	168.467	-2.63849	0.191983	-13.7434	5.58179e-43	1.36708e-41	C6_00670W_A	CDC14	Tyrosine-protein phosphatase CDC14 [Source:UniProtKB/Swiss-Prot;Acc:Q59NH8]
C2_02050C_A	134.982	-2.62784	0.250186	-10.5036	8.31886e-26	8.0835e-25	C2_02050C_A	NA	Ortholog of C. dubliniensis CD36 : Cd36_16850, C. parapsilosis CDC317 : CPAR2_211990, C. auris B8441 : B9J08_001195 and Candida tenuis NRRL Y-1498 : cten_CGOB_00169
GLX3	4810.99	-2.62616	0.277934	-9.44884	3.42612e-21	2.53397e-20	C3_02610C_A	GLX3	Glyoxalase 3 [Source:UniProtKB/Swiss-Prot;Acc:Q5AF03]
HMO1	950.699	-2.62575	0.184794	-14.209	8.05155e-46	2.23796e-44	CR_05670C_A	HMO1	Transcriptional regulator HMO1 [Source:UniProtKB/Swiss-Prot;Acc:Q59PR9]
RNR21	434.381	-2.62258	0.162102	-16.1786	7.14275e-59	3.52769e-57	C2_03010C_A	RNR21	Ribonucleotide-diphosphate reductase subunit [Source:UniProtKB/TrEMBL;Acc:Q5A0L0]
MVD	597.976	-2.62007	0.165914	-15.7917	3.54959e-56	1.53713e-54	C1_00070W_A	MVD	Diphosphomevalonate decarboxylase [Source:UniProtKB/TrEMBL;Acc:A0A1D8PC43]
RPL12	1579.3	-2.61593	0.22825	-11.4609	2.07465e-30	2.79237e-29	C3_02110W_A	RPL12	Ribosomal 60S subunit protein L12A [Source:UniProtKB/TrEMBL;Acc:Q5AJF7]
RPS20	1155.99	-2.60732	0.239852	-10.8705	1.59291e-27	1.76609e-26	CR_08150W_A	RPS20	Ribosomal_S10 domain-containing protein [Source:UniProtKB/TrEMBL;Acc:Q5A389]
PRY1	12.7309	-2.6071	0.430533	-6.05552	1.39966e-09	4.59327e-09	C1_07580C_A	PRY1	Secreted protein PRY1 [Source:UniProtKB/Swiss-Prot;Acc:Q59PV6]
PGA44	13.2279	-2.58541	0.483049	-5.35229	8.68497e-08	2.44472e-07	C3_01370C_A	PGA44	Predicted GPI-anchored protein 44 [Source:UniProtKB/Swiss-Prot;Acc:Q5AJK6]
CR_05210W_A	57.4999	-2.58375	0.257782	-10.023	1.20771e-23	1.03548e-22	CR_05210W_A	NA	Protein of unknown function, Hap43-repressed, Spider biofilm repressed
C1_14370W_A	12.0899	-2.58144	0.564374	-4.57398	4.78555e-06	1.12814e-05	C1_14370W_A	NA	Ortholog of Candida albicans WO-1 : CAWG_00017
CR_01220W_A	97.5512	-2.57923	0.333768	-7.72759	1.09601e-14	5.21061e-14	CR_01220W_A	NA	MFS domain-containing protein [Source:UniProtKB/TrEMBL;Acc:Q5A896]
THI20	175.748	-2.57273	0.199656	-12.8858	5.41066e-38	1.06713e-36	C2_03370W_A	THI20	Trifunctional hydroxymethylpyrimidine kinase/phosphomethylpyrimidine kinase/thiaminase [Source:UniProtKB/TrEMBL;Acc:A0A1D8PH02]
KIP2	60.994	-2.56286	0.242007	-10.59	3.31569e-26	3.33018e-25	C2_10310C_A	KIP2	Kinesin-like protein [Source:UniProtKB/TrEMBL;Acc:A0A1D8PIP2]
RBP1	410.399	-2.55773	0.140729	-18.1749	8.16479e-74	6.68394e-72	C7_02570C_A	RBP1	FK506-binding protein 1 [Source:UniProtKB/Swiss-Prot;Acc:P28870]
C4_07160W_A	10.6043	-2.55672	0.466156	-5.48469	4.14194e-08	1.19345e-07	C4_07160W_A	NA	(orf19.3087.2) Ortholog of C. dubliniensis CD36 : Cd36_26300, Candida tenuis NRRL Y-1498 : cten_CGOB_00015, Debaryomyces hansenii CBS767 : DEHA2G16104g and Pichia stipitis Pignal : psti_CGOB_00212
RNH35	53.5045	-2.5556	0.29345	-8.70882	3.07042e-18	1.82757e-17	C7_01630W_A	RNH35	Ribonuclease [Source:UniProtKB/TrEMBL;Acc:Q5AGX6]
RPL40B	284.531	-2.54465	0.233701	-10.8885	1.30753e-27	1.46326e-26	C4_01050C_A	RPL40B	Ribosomal_L40e domain-containing protein [Source:UniProtKB/TrEMBL;Acc:A0A1D8PL68]
PMP1	13.2642	-2.54276	0.489951	-5.18982	2.10496e-07	5.68424e-07	C6_01530C_A	PMP1	Proteolipid ATPase [Source:UniProtKB/TrEMBL;Acc:A0A1D8PPN4]
RPL18	1103.05	-2.53735	0.245566	-10.3327	5.01435e-25	4.68947e-24	C3_05100C_A	RPL18	Ribosomal_L18e/L15P domain-containing protein [Source:UniProtKB/TrEMBL;Acc:A0A1D8PK43]
C6_03740W_A	39.6359	-2.53349	0.29276	-8.65381	4.98083e-18	2.93256e-17	C6_03740W_A	NA	Ortholog of C. dubliniensis CD36 : Cd36_64250, Candida tenuis NRRL Y-1498 : cten_CGOB_00218, Debaryomyces hansenii CBS767 : DEHA2E19888g and Candida tropicalis NEW ASSEMBLY : CTRG1_02732
C5_04480C_A	13.9345	-2.52717	0.548892	-4.60413	4.14193e-06	9.83008e-06	C5_04480C_A	NA	(orf19.3932.1) Has domain(s) with predicted nucleic acid binding, nucleotide binding activity
UGA11	89.8556	-2.50917	0.231096	-10.8577	1.8336e-27	2.02543e-26	C2_03640W_A	UGA11	4-aminobutyrate aminotransferase [Source:UniProtKB/TrEMBL;Acc:Q5AHE2]
C1_04270C_A	14.5214	-2.5037	0.374147	-6.69174	2.20529e-11	8.35689e-11	C1_04270C_A	NA	Ortholog of C. dubliniensis CD36 : Cd36_04020, C. parapsilosis CDC317 : CPAR2_107000, C. auris B8441 : B9J08_003367, Candida tenuis NRRL Y-1498 : CANTEDRAFT_113990 and Pichia stipitis Pignal : PICST_32780
CR_00890C_A	33.4385	-2.49884	0.358641	-6.96753	3.22543e-12	1.30857e-11	CR_00890C_A	NA	(orf19.3265.1) Ortholog of C. parapsilosis CDC317 : CPAR2_800920, C. auris B8441 : B9J08_003484, Candida tenuis NRRL Y-1498 : CANTEDRAFT_109948 and Debaryomyces hansenii CBS767 : DEHA2E17182g
PHO87	264.197	-2.4935	0.229179	-10.8801	1.43368e-27	1.59845e-26	C1_05940W_A	PHO87	SPX domain-containing protein [Source:UniProtKB/TrEMBL;Acc:A0A1D8PDP9]
C4_04860W_A	98.0737	-2.48771	0.217036	-11.4622	2.04186e-30	2.75443e-29	C4_04860W_A	NA	Protein of unknown function, mRNA binds She3, regulated by Nrg1, upregulated in a cyr1 or ras1 mutant
AYR2	137.65	-2.47926	0.16643	-14.8967	3.46319e-50	1.14978e-48	C6_03270C_A	AYR2	Ayr2p [Source:UniProtKB/TrEMBL;Acc:A0A1D8PQ42]
C6_01600W_A	25.0965	-2.47903	0.319139	-7.76786	7.98254e-15	3.81324e-14	C6_01600W_A	NA	Ortholog of Candida albicans WO-1 : CAWG_05207
THI13	137.816	-2.47682	0.208991	-11.8513	2.11777e-32	3.16395e-31	CR_09290W_A	THI13	4-amino-5-hydroxymethyl-2-methylpyrimidine phosphate synthase [Source:UniProtKB/Swiss-Prot;Acc:Q5A3Y5]
LSC2	915.947	-2.4734	0.181352	-13.6386	2.35936e-42	5.59506e-41	CR_06760C_A	LSC2	Succinate--CoA ligase [ADP-forming] subunit beta, mitochondrial [Source:UniProtKB/TrEMBL;Acc:A0A1D8PTB5]
RPS10	1442.87	-2.47064	0.254205	-9.71909	2.49999e-22	1.9788e-21	C2_08040C_A	RPS10	S10_plectin domain-containing protein [Source:UniProtKB/TrEMBL;Acc:A0A1D8PI15]
RAD27	112.211	-2.47056	0.191469	-12.9032	4.31907e-38	8.57501e-37	CR_04560C_A	RAD27	Flap endonuclease 1 [Source:UniProtKB/Swiss-Prot;Acc:Q5A6K8]
SNU13	124.078	-2.46348	0.261341	-9.42631	4.24789e-21	3.13013e-20	C3_04380C_A	SNU13	13 kDa ribonucleoprotein-associated protein [Source:UniProtKB/Swiss-Prot;Acc:Q5ANL6]
PGA38	250.98	-2.46033	0.406361	-6.05455	1.40807e-09	4.6158e-09	C4_02440C_A	PGA38	Pga38p [Source:UniProtKB/TrEMBL;Acc:A0A1D8PLK7]
GRE2	136.613	-2.46014	0.256837	-9.57861	9.83621e-22	7.5264e-21	C2_06720W_A	GRE2	Epimerase domain-containing protein [Source:UniProtKB/TrEMBL;Acc:A0A1D8PHQ6]
RPL13	2638.94	-2.4601	0.24567	-10.0138	1.32498e-23	1.13115e-22	C1_03020C_A	RPL13	60S ribosomal protein L13 [Source:UniProtKB/Swiss-Prot;Acc:O59931]
C7_03030W_A	129.814	-2.46004	0.224827	-10.9419	7.26447e-28	8.23766e-27	C7_03030W_A	NA	Protein with similarity to a human gene associated with colon cancer and to orf19.5158, regulated by Gcn4, Cyr1, induced by amino acid starvation, macrophage-induced protein, macrophage-repressed, Spider biofilm induced
HEM13	731.517	-2.45386	0.226318	-10.8425	2.16363e-27	2.3681e-26	C3_04060C_A	HEM13	Coproporphyrinogen oxidase [Source:UniProtKB/TrEMBL;Acc:Q59MR4]
C3_07540C_A	91.1967	-2.45228	0.189509	-12.9402	2.67045e-38	5.33732e-37	C3_07540C_A	NA	Protein of unknown function, mutants are viable, induced in a cyr1, ras1, or efg1 homozygous null
CR_02780W_A	15.2903	-2.44177	0.404356	-6.03868	1.55384e-09	5.07694e-09	CR_02780W_A	NA	Carbonic anhydrase [Source:UniProtKB/TrEMBL;Acc:Q5A207]
RPS22B	172.929	-2.44158	0.211712	-11.5326	9.03899e-31	1.23609e-29	C1_03620C_A	RPS22B	40S ribosomal protein S22-B [Source:UniProtKB/Swiss-Prot;Acc:P0CU35]
C3_07820W_A	81.3886	-2.4409	0.258482	-9.4432	3.61575e-21	2.67092e-20	C3_07820W_A	NA	Protein of unknown function, Spider biofilm repressed
C2_06570C_A	1082.16	-2.43908	0.273251	-8.92614	4.41119e-19	2.78955e-18	C2_06570C_A	NA	Predicted ORF from Assembly 19, removed from Assembly 20, restored based on transcription data, similar to orf19.7550
PLC2	177.498	-2.43616	0.159	-15.3218	5.4715e-53	2.06947e-51	C2_03040W_A	PLC2	PLCXc domain-containing protein [Source:UniProtKB/TrEMBL;Acc:Q5A0L4]
C4_06710W_A	136.593	-2.43478	0.228305	-10.6646	1.49044e-26	1.54365e-25	C4_06710W_A	NA	Putative NADP-dependent oxidoreductase, Hap43-repressed, induced by benomyl treatment, oxidative stress-induced via Cap1, rat catheter biofilm repressed
MET6	1419.31	-2.43159	0.298142	-8.15582	3.46826e-16	1.78061e-15	CR_01620C_A	MET6	5-methyltetrahydropteroyltriglutamate--homocysteine methyltransferase [Source:UniProtKB/Swiss-Prot;Acc:P82610]
YMC1	202.954	-2.42455	0.147819	-16.4021	1.84733e-60	9.85681e-59	C1_07200W_A	YMC1	Organic acid transporter [Source:UniProtKB/TrEMBL;Acc:Q59WC2]
C3_03570C_A	16.5033	-2.41955	0.479399	-5.04705	4.48684e-07	1.1714e-06	C3_03570C_A	NA	TauD domain-containing protein [Source:UniProtKB/TrEMBL;Acc:Q5AEB3]
AMO1	125.756	-2.40596	0.186979	-12.8676	6.85194e-38	1.34253e-36	C2_03120W_A	AMO1	Amine oxidase [Source:UniProtKB/TrEMBL;Acc:Q5A0M7]
RPL35	1545.73	-2.4008	0.172062	-13.9531	3.01097e-44	7.82328e-43	C3_04960W_A	RPL35	Ribosomal 60S subunit protein L35A [Source:UniProtKB/TrEMBL;Acc:A0A1D8PK30]
RPS25B	1661.53	-2.40022	0.188602	-12.7264	4.21859e-37	7.97794e-36	C5_03540C_A	RPS25B	40S ribosomal protein S25 [Source:UniProtKB/TrEMBL;Acc:A0A1D8PNQ6]
SAP4	27.536	-2.39039	0.35098	-6.8106	9.71897e-12	3.78869e-11	C6_03500C_A	SAP4	Candidapepsin-4 [Source:UniProtKB/Swiss-Prot;Acc:Q5A8N2]
YDJ1	1884.57	-2.38245	0.184617	-12.9049	4.22636e-38	8.41891e-37	CR_04200W_A	YDJ1	Type I HSP40 co-chaperone [Source:UniProtKB/TrEMBL;Acc:A0A1D8PSQ3]
EGD1	679.875	-2.38238	0.176623	-13.4885	1.82768e-41	4.20084e-40	C1_11650W_A	EGD1	Nascent polypeptide-associated complex subunit beta [Source:UniProtKB/Swiss-Prot;Acc:Q59TU0]
CR_06500C_A	135.168	-2.38013	0.256684	-9.27261	1.81645e-20	1.25638e-19	CR_06500C_A	NA	Protein of unknown function, Hap43-induced, regulated by Nrg1, Tup1, repressed by alpha pheromone in SpiderM medium, Spider biofilm induced, Bcr1-repressed in RPMI a/a biofilms
HWP1	439.324	-2.37877	0.361046	-6.58854	4.44163e-11	1.6507e-10	C4_03570W_A	HWP1	Hyphal wall protein 1 [Source:UniProtKB/Swiss-Prot;Acc:P46593]
PHO100	21.5043	-2.37826	0.463546	-5.13058	2.88844e-07	7.69907e-07	C1_07430W_A	PHO100	SurE domain-containing protein [Source:UniProtKB/TrEMBL;Acc:Q59WE5]
ALG5	69.4537	-2.37724	0.228211	-10.4169	2.07678e-25	1.9794e-24	CR_02790C_A	ALG5	Dolichyl-phosphate beta-glucosyltransferase [Source:UniProtKB/TrEMBL;Acc:A0A1D8PSA5]
TEF4	49.9896	-2.3746	0.384957	-6.16848	6.89476e-10	2.31218e-09	C5_03270W_A	TEF4	Tef4p [Source:UniProtKB/TrEMBL;Acc:Q59QS1]
RPL4B	2583.05	-2.3739	0.231871	-10.238	1.33945e-24	1.20551e-23	C1_14110C_A	RPL4B	Ribos_L4_asso_C domain-containing protein [Source:UniProtKB/TrEMBL;Acc:A0A1D8PFV1]
C2_01630W_A	85.1615	-2.3737	0.187704	-12.646	1.17779e-36	2.19267e-35	C2_01630W_A	NA	2-hydroxyacid dehydrogenase domain-containing protein, Hap43-repressed gene, induced by alpha pheromone in SpiderM medium
C1_06640C_A	63.9923	-2.37153	0.229834	-10.3184	5.81742e-25	5.38745e-24	C1_06640C_A	NA	(orf19.6247.1) Ortholog(s) have protein transmembrane transporter activity and role in mitochondrial outer membrane translocase complex assembly, protein targeting to mitochondrion
C4_05040W_A	10.8703	-2.36544	0.574774	-4.11543	3.86451e-05	8.20692e-05	C4_05040W_A	NA	Ubiquitin-like modifier HUB1 [Source:UniProtKB/TrEMBL;Acc:A0A1D8PM82]
CGI121	21.2496	-2.36371	0.346191	-6.82777	8.62427e-12	3.38847e-11	C5_00620W_A	CGI121	EKC/KEOPS complex subunit CGI121 [Source:UniProtKB/Swiss-Prot;Acc:Q5A519]
APT1	139.145	-2.36084	0.263976	-8.94336	3.77517e-19	2.40005e-18	C2_01430W_A	APT1	Adenine phosphoribosyltransferase [Source:UniProtKB/Swiss-Prot;Acc:Q5ALX8]
C7_00380W_A	56.5588	-2.35945	0.255355	-9.23991	2.46697e-20	1.69456e-19	C7_00380W_A	NA	S-adenosylmethionine transporter of the mitochondrial inner membrane, mitochondrial carrier family, predicted role in biotin biosynthesis and respiratory growth, Spider biofilm repressed
C2_09650W_A	785.811	-2.35239	0.145591	-16.1575	1.00596e-58	4.92758e-57	C2_09650W_A	NA	RRM domain-containing protein [Source:UniProtKB/TrEMBL;Acc:A0A1D8PIF0]
OSM1	930.364	-2.34996	0.254435	-9.23599	2.55905e-20	1.75176e-19	C2_05700W_A	OSM1	Fumarate reductase [Source:UniProtKB/TrEMBL;Acc:Q59T35]
SEM1	130.663	-2.34951	0.195081	-12.0438	2.09101e-33	3.23728e-32	C4_06880C_A	SEM1	Proteasome regulatory particle lid subunit [Source:UniProtKB/TrEMBL;Acc:A0A1D8PMQ0]
RPS24	1467.56	-2.34908	0.235737	-9.96485	2.17197e-23	1.83329e-22	C3_00090W_A	RPS24	40S ribosomal protein S24 [Source:UniProtKB/TrEMBL;Acc:Q5A7K0]
RPS18	1578.46	-2.34893	0.190224	-12.3482	4.97849e-35	8.45212e-34	C7_00960W_A	RPS18	Ribosomal 40S subunit protein S18B [Source:UniProtKB/TrEMBL;Acc:A0A1D8PQQ5]
C6_03320W_A	162.229	-2.34516	0.190986	-12.2792	1.17089e-34	1.96e-33	C6_03320W_A	NA	Stationary phase enriched protein, Gcn4-regulated, induced by amino acid starvation (3-AT), benomyl or in azole-resistant strain that overexpresses MDR1, flow model biofilm induced, rat catheter biofilm repressed, overlaps orf19.5621
C4_04400C_A	37.3666	-2.34342	0.403109	-5.81337	6.12278e-09	1.88704e-08	C4_04400C_A	NA	(orf19.1409.3) Protein of unknown function, Spider biofilm induced
C2_07840W_A	24.4881	-2.33827	0.350564	-6.67003	2.55743e-11	9.6607e-11	C2_07840W_A	NA	Has domain(s) with predicted N,N-dimethylaniline monooxygenase activity, NADP binding, flavin adenine dinucleotide binding activity
C1_14310W_A	101.295	-2.33778	0.234497	-9.96933	2.07617e-23	1.75491e-22	C1_14310W_A	NA	CMP/dCMP-type deaminase domain-containing protein [Source:UniProtKB/TrEMBL;Acc:A0A1D8PFW6]
ACB1	304.03	-2.33538	0.148388	-15.7383	8.26718e-56	3.5289e-54	C7_00750W_A	ACB1	ACB domain-containing protein [Source:UniProtKB/TrEMBL;Acc:A0A1D8PQN3]
DAK2	3565.91	-2.33521	0.157352	-14.8407	7.99289e-50	2.61014e-48	C1_09190C_A	DAK2	Dihydroxyacetone kinase [Source:UniProtKB/TrEMBL;Acc:A0A1D8PEI2]
DAD3	46.25	-2.33442	0.261879	-8.91413	4.91661e-19	3.10261e-18	CR_06160C_A	DAD3	DASH complex subunit DAD2 [Source:UniProtKB/Swiss-Prot;Acc:Q59VC6]
C4_03690C_A	20.2399	-2.33171	0.364572	-6.39575	1.59761e-10	5.65598e-10	C4_03690C_A	NA	Has domain(s) with predicted role in RNA catabolic process and ribonuclease H2 complex localization
C3_04730C_A	35.8498	-2.32764	0.386652	-6.02	1.74418e-09	5.66478e-09	C3_04730C_A	NA	Protein of unknown function, transcript induced by benomyl treatment
GRP2	907.27	-2.31743	0.200297	-11.57	5.84804e-31	8.07111e-30	C5_02860C_A	GRP2	Putative NADPH-dependent methylglyoxal reductase GRP2 [Source:UniProtKB/Swiss-Prot;Acc:P83775]
CR_05360C_A	133.166	-2.31627	0.191804	-12.0762	1.41059e-33	2.21835e-32	CR_05360C_A	NA	Ortholog of C. dubliniensis CD36 : Cd36_30690, C. parapsilosis CDC317 : CPAR2_204140, Debaryomyces hansenii CBS767 : DEHA2F16940g and Candida tropicalis MYA-3404 : CTRG_00570
C1_06470W_A	233.491	-2.315	0.196816	-11.7623	6.10764e-32	8.85904e-31	C1_06470W_A	NA	60S ribosomal protein L39 [Source:UniProtKB/TrEMBL;Acc:A0A1D8PDT4]
C2_05710C_A	730.963	-2.31454	0.155091	-14.9237	2.31079e-50	7.75801e-49	C2_05710C_A	NA	Ribosomal 60S subunit protein L33A [Source:UniProtKB/TrEMBL;Acc:A0A1D8PHH4]
C2_04090W_A	19.3783	-2.31327	0.35199	-6.57198	4.96519e-11	1.84184e-10	C2_04090W_A	NA	Ortholog of C. dubliniensis CD36 : Cd36_18730, C. parapsilosis CDC317 : CPAR2_212510, C. auris B8441 : B9J08_004481 and Candida tenuis NRRL Y-1498 : CANTEDRAFT_135843
YIM1	485.841	-2.30752	0.195642	-11.7946	4.16331e-32	6.09803e-31	C2_03750W_A	YIM1	PKS_ER domain-containing protein [Source:UniProtKB/TrEMBL;Acc:Q5AHE9]
C2_07910C_A	11.9073	-2.3028	0.545638	-4.22038	2.43894e-05	5.3039e-05	C2_07910C_A	NA	(orf19.2191.1) Ortholog of C. dubliniensis CD36 : Cd36_11730, C. parapsilosis CDC317 : CPAR2_104195, Candida tenuis NRRL Y-1498 : CANTEDRAFT_109454 and Debaryomyces hansenii CBS767 : DEHA2C10076g
CR_02380C_A	54.1002	-2.29639	0.263931	-8.70071	3.29801e-18	1.95525e-17	CR_02380C_A	NA	Protein similar to S. cerevisiae Kre27p, which has a role in resistance to killer toxin, predicted Kex2p substrate
TOS4	73.861	-2.29346	0.227917	-10.0627	8.07337e-24	6.96197e-23	C1_11350C_A	TOS4	FHA domain-containing protein [Source:UniProtKB/TrEMBL;Acc:A0A1D8PF67]
RAD51	198.566	-2.29312	0.153056	-14.9822	9.59762e-51	3.27745e-49	CR_02200C_A	RAD51	DNA repair protein RAD51 homolog [Source:UniProtKB/TrEMBL;Acc:Q59UY8]
RPL14	868.324	-2.29306	0.213351	-10.7478	6.06755e-27	6.395e-26	C1_13050W_A	RPL14	Ribosomal_L14e domain-containing protein [Source:UniProtKB/TrEMBL;Acc:A0A1D8PFL9]
C1_06700W_A	277.74	-2.28858	0.168834	-13.5552	7.38088e-42	1.72297e-40	C1_06700W_A	NA	SH3-domain protein, role in barrier septum assembly involved in cell cycle cytokinesis, activates the Chs2 chitin synthase activity during cytokinesis, Spider biofilm repressed
RPL19A	2419.87	-2.28831	0.235319	-9.72427	2.376e-22	1.88566e-21	C3_04500C_A	RPL19A	Ribosomal protein L19 [Source:UniProtKB/TrEMBL;Acc:A0A1D8PK40]
TIF11	852.814	-2.28789	0.149337	-15.3203	5.59849e-53	2.10419e-51	C2_10710W_A	TIF11	Eukaryotic translation initiation factor 4C [Source:UniProtKB/TrEMBL;Acc:Q5A5P8]
CLB2	506.725	-2.28706	0.199592	-11.4587	2.12663e-30	2.85589e-29	C2_01410C_A	CLB2	G2/mitotic-specific cyclin CLB2 [Source:UniProtKB/Swiss-Prot;Acc:Q5ALY0]
C6_02760W_A	11.1227	-2.28575	0.464163	-4.92445	8.45996e-07	2.15502e-06	C6_02760W_A	NA	Ortholog of C. dubliniensis CD36 : Cd36_63380 and Candida albicans WO-1 : CAWG_05071
C2_01540W_A	578.217	-2.27939	0.138826	-16.419	1.39834e-60	7.52837e-59	C2_01540W_A	NA	TauD domain-containing protein [Source:UniProtKB/TrEMBL;Acc:A0A1D8PGE7]
RFA2	140.815	-2.27317	0.135575	-16.7669	4.25822e-63	2.54471e-61	C2_07120W_A	RFA2	Rfa2p [Source:UniProtKB/TrEMBL;Acc:Q59Z33]
YST1	2152.73	-2.27101	0.226761	-10.015	1.30967e-23	1.11968e-22	C3_05370C_A	YST1	40S ribosomal protein S0 [Source:UniProtKB/Swiss-Prot;Acc:O42817]
NRM1	55.5839	-2.27095	0.209284	-10.8511	1.97125e-27	2.16947e-26	C1_00840C_A	NRM1	Nrm1p [Source:UniProtKB/TrEMBL;Acc:A0A1D8PCB2]
CR_04870C_A	210.523	-2.27028	0.141622	-16.0305	7.81963e-58	3.70874e-56	CR_04870C_A	NA	Aldedh domain-containing protein [Source:UniProtKB/TrEMBL;Acc:A0A1D8PSW6]
PGA53	131.882	-2.26805	0.256404	-8.84564	9.10044e-19	5.60662e-18	C4_01360W_A	PGA53	GPI-anchored protein 53 [Source:UniProtKB/Swiss-Prot;Acc:Q5AMJ5]
C3_02790W_A	10.0465	-2.26569	0.458203	-4.94473	7.62501e-07	1.95651e-06	C3_02790W_A	NA	Ortholog of C. dubliniensis CD36 : Cd36_82780, C. parapsilosis CDC317 : CPAR2_102150, Pichia stipitis Pignal : psti_CGOB_00155 and Candida tropicalis MYA-3404 : CTRG_02557
SHM2	997.941	-2.25462	0.176382	-12.7826	2.05038e-37	3.95261e-36	C6_03760C_A	SHM2	Serine hydroxymethyltransferase, cytosolic [Source:UniProtKB/Swiss-Prot;Acc:O13426]
C3_05150W_A	718.68	-2.25286	0.131641	-17.1137	1.17393e-65	7.62541e-64	C3_05150W_A	NA	Putative cleavage factor I subunit, required for the cleavage and polyadenylation of pre-mRNA 3' ends, Spider biofilm repressed
SMX4	68.3355	-2.25164	0.2266	-9.93665	2.88375e-23	2.41362e-22	CR_07330W_A	SMX4	U6 snRNA-associated Sm-like protein LSm3 [Source:UniProtKB/TrEMBL;Acc:A0A1D8PTG5]
RPL28	2043.02	-2.24935	0.215688	-10.4287	1.83374e-25	1.75055e-24	CR_03030C_A	RPL28	Ribosomal_L18e/L15P domain-containing protein [Source:UniProtKB/TrEMBL;Acc:A0A1D8PSC5]
MRF1	332.175	-2.24858	0.150764	-14.9146	2.65054e-50	8.84897e-49	C1_11700C_A	MRF1	PKS_ER domain-containing protein [Source:UniProtKB/TrEMBL;Acc:Q59TU5]
CDC46	107.186	-2.24777	0.208654	-10.7727	4.63021e-27	4.98561e-26	C2_06250C_A	CDC46	DNA helicase [Source:UniProtKB/TrEMBL;Acc:Q59P49]
C7_02100W_A	534.345	-2.24214	0.189016	-11.8622	1.86071e-32	2.78688e-31	C7_02100W_A	NA	Peptidase_M24 domain-containing protein [Source:UniProtKB/TrEMBL;Acc:A0A1D8PR11]
IFE1	128.494	-2.23987	0.252034	-8.8872	6.26677e-19	3.92972e-18	C1_04750W_A	IFE1	Putative dehydrogenase [Source:UniProtKB/TrEMBL;Acc:A0A1D8PDC5]
C1_10500W_A	61.2059	-2.23962	0.257378	-8.70166	3.27058e-18	1.94091e-17	C1_10500W_A	NA	Protein of unknown function, rat catheter biofilm repressed
FPR3	549.479	-2.23722	0.370329	-6.04117	1.53004e-09	5.00741e-09	C1_03790C_A	FPR3	FK506-binding protein 3 [Source:UniProtKB/Swiss-Prot;Acc:Q59VR3]
C5_04030W_A	637.919	-2.23584	0.533018	-4.19468	2.73258e-05	5.90166e-05	C5_04030W_A	NA	Protein of unknown function, flow model biofilm induced, Spider biofilm induced
FAS1	4541.54	-2.2293	0.251845	-8.85187	8.60666e-19	5.30789e-18	C5_00190C_A	FAS1	Fatty acid synthase subunit beta [Source:UniProtKB/TrEMBL;Acc:Q5A4W7]
SFT1	47.5811	-2.2286	0.350009	-6.36728	1.92405e-10	6.7517e-10	CR_01190C_A	SFT1	t-SNARE coiled-coil homology domain-containing protein [Source:UniProtKB/TrEMBL;Acc:A0A1D8PRX5]
C6_00890W_A	522.773	-2.22734	0.252311	-8.82773	1.06817e-18	6.56054e-18	C6_00890W_A	NA	VASt domain-containing protein [Source:UniProtKB/TrEMBL;Acc:A0A1D8PPH7]
GCF1	457.468	-2.22183	0.164362	-13.5179	1.22682e-41	2.84167e-40	C1_08550C_A	GCF1	HMG box domain-containing protein [Source:UniProtKB/TrEMBL;Acc:Q59QB8]
RHR2	6135.23	-2.22081	0.16321	-13.6071	3.63416e-42	8.5503e-41	C3_00320W_A	RHR2	Glycerol-1-phosphatase [Source:UniProtKB/TrEMBL;Acc:Q5A7M9]
C7_00230W_A	153.88	-2.22055	0.196791	-11.2838	1.57775e-29	2.01037e-28	C7_00230W_A	NA	Aa_trans domain-containing protein [Source:UniProtKB/TrEMBL;Acc:A0A1D8PQK4]
CAM1	895.06	-2.21803	0.210154	-10.5543	4.85068e-26	4.79928e-25	C3_06010W_A	CAM1	Translation elongation factor EF1B gamma [Source:UniProtKB/TrEMBL;Acc:A0A1D8PKC3]
SPE3	216.924	-2.21493	0.205833	-10.7608	5.26866e-27	5.62994e-26	C2_06960W_A	SPE3	PABS domain-containing protein [Source:UniProtKB/TrEMBL;Acc:Q59Z50]
C1_05720W_A	1733.88	-2.21173	0.251114	-8.80766	1.2779e-18	7.82449e-18	C1_05720W_A	NA	Ribosomal 60S subunit protein L7A [Source:UniProtKB/TrEMBL;Acc:A0A1D8PDL6]
C3_07580W_A	75.8178	-2.20613	0.222922	-9.89643	4.31392e-23	3.58553e-22	C3_07580W_A	NA	(orf19.6731.1) Ortholog of C. dubliniensis CD36 : Cd36_87460, C. parapsilosis CDC317 : CPAR2_808260, C. auris B8441 : B9J08_001750 and Debaryomyces hansenii CBS767 : DEHA2F07084g
C2_05960C_A	33.3546	-2.20608	0.300599	-7.33895	2.15284e-13	9.45983e-13	C2_05960C_A	NA	Ortholog of C. dubliniensis CD36 : Cd36_20380, C. parapsilosis CDC317 : CPAR2_209840, Candida tropicalis MYA-3404 : CTRG_01513 and Candida albicans WO-1 : CAWG_04340
JEN1	16.1485	-2.20031	0.539988	-4.07474	4.60654e-05	9.70687e-05	C3_06580W_A	JEN1	MFS domain-containing protein [Source:UniProtKB/TrEMBL;Acc:A0A1D8PKH9]
MSC7	364.897	-2.19972	0.139327	-15.7882	3.75405e-56	1.61397e-54	C2_07600C_A	MSC7	Aldedh domain-containing protein [Source:UniProtKB/TrEMBL;Acc:A0A1D8PHY1]
PRN4	308.648	-2.19945	0.200778	-10.9546	6.31556e-28	7.17524e-27	C1_05880W_A	PRN4	Prn4p [Source:UniProtKB/TrEMBL;Acc:Q5AA23]
CHT1	55.9501	-2.19659	0.205057	-10.7121	8.93367e-27	9.34985e-26	CR_00180C_A	CHT1	Chitinase 1 [Source:UniProtKB/Swiss-Prot;Acc:Q5AAH2]
SUN41	1380.79	-2.19505	0.153396	-14.3097	1.90308e-46	5.46768e-45	C6_00820W_A	SUN41	Secreted beta-glucosidase SUN41 [Source:UniProtKB/Swiss-Prot;Acc:Q59NP5]
C2_07180W_A	24.0929	-2.1916	0.304197	-7.20454	5.824e-13	2.47893e-12	C2_07180W_A	NA	Ortholog of C. dubliniensis CD36 : Cd36_21450, Candida tropicalis NEW ASSEMBLY : CTRG1_01739, Candida tropicalis MYA-3404 : CTRG_01739 and Candida albicans WO-1 : CAWG_05814
IFF11	18.799	-2.19093	0.381013	-5.75028	8.90938e-09	2.71507e-08	C3_00600W_A	IFF11	Cell wall protein IFF11 [Source:UniProtKB/Swiss-Prot;Acc:Q5A7R7]
RPS23A	2699.92	-2.18883	0.196991	-11.1113	1.10497e-28	1.32331e-27	C1_06580W_A	RPS23A	Ribosomal 40S subunit protein S23B [Source:UniProtKB/TrEMBL;Acc:A0A1D8PDU3]
TSA1	2769.1	-2.18477	0.0950458	-22.9865	6.35441e-117	1.80828e-114	C3_06180C_A	TSA1	Peroxiredoxin TSA1-A [Source:UniProtKB/Swiss-Prot;Acc:Q9Y7F0]
AAT22	279.669	-2.18407	0.165495	-13.1972	9.10768e-40	1.95081e-38	C4_01200C_A	AAT22	Aspartate aminotransferase [Source:UniProtKB/TrEMBL;Acc:A0A1D8PL85]
C5_00850C_A	24.4125	-2.18394	0.363482	-6.00838	1.87388e-09	6.0597e-09	C5_00850C_A	NA	CX9C domain-containing protein [Source:UniProtKB/TrEMBL;Acc:Q5A1L3]
C7_02280W_A	6581	-2.17741	0.347486	-6.26617	3.70031e-10	1.26577e-09	C7_02280W_A	NA	Ortholog of C. parapsilosis CDC317 : CPAR2_808370, C. dubliniensis CD36 : Cd36_72070, Candida metapsilosis : CMET_5895 and Candida orthopsilosis Co 90-125 : CORT_0C00800
DCC1	26.7377	-2.17724	0.389297	-5.59275	2.23495e-08	6.56964e-08	C7_00370W_A	DCC1	Dcc1p [Source:UniProtKB/TrEMBL;Acc:A0A1D8PQK7]
GRE3	556.391	-2.17478	0.170923	-12.7237	4.36623e-37	8.23111e-36	C5_02930C_A	GRE3	Aldo_ket_red domain-containing protein [Source:UniProtKB/TrEMBL;Acc:A0A1D8PNK3]
C2_10200W_A	103.682	-2.17472	0.165018	-13.1786	1.16462e-39	2.45928e-38	C2_10200W_A	NA	Dolichyl-diphosphooligosaccharide--protein glycosyltransferase subunit OST2 [Source:UniProtKB/TrEMBL;Acc:A0A1D8PIN6]
EXO1	64.4566	-2.17235	0.227581	-9.5454	1.35586e-21	1.02956e-20	C5_00630C_A	EXO1	Rad2 family nuclease [Source:UniProtKB/TrEMBL;Acc:A0A1D8PMZ2]
SDH7	59.8262	-2.17209	0.208157	-10.4349	1.71809e-25	1.64277e-24	C6_00090W_A	SDH7	Succinate dehydrogenase assembly factor 3, mitochondrial [Source:UniProtKB/Swiss-Prot;Acc:Q59L89]
RPS3	1854.7	-2.17195	0.205793	-10.554	4.86537e-26	4.80586e-25	CR_04810W_A	RPS3	KH type-2 domain-containing protein [Source:UniProtKB/TrEMBL;Acc:A0A1D8PSV5]
GLO1	514.193	-2.16851	0.157633	-13.7567	4.64166e-43	1.15098e-41	C1_00500C_A	GLO1	Lactoylglutathione lyase [Source:UniProtKB/TrEMBL;Acc:Q5ABB2]
YVC1	340.779	-2.1649	0.243912	-8.87573	6.94738e-19	4.32474e-18	C2_07730W_A	YVC1	Calcium channel YVC1 [Source:UniProtKB/Swiss-Prot;Acc:Q5A2J7]
CDC47	310.743	-2.16447	0.155962	-13.8781	8.59625e-44	2.18601e-42	C2_09020W_A	CDC47	DNA replication licensing factor MCM7 [Source:UniProtKB/TrEMBL;Acc:A0A1D8PIE7]
MRV8	401.652	-2.16144	0.336458	-6.4241	1.32652e-10	4.73835e-10	C5_04250W_A	MRV8	Mrv8p [Source:UniProtKB/TrEMBL;Acc:A0A1D8PNW2]
SAH1	1931.69	-2.16134	0.196842	-10.9801	4.76468e-28	5.45474e-27	C5_04270C_A	SAH1	Adenosylhomocysteinase [Source:UniProtKB/Swiss-Prot;Acc:P83783]
C1_08440C_A	33.9818	-2.16043	0.280151	-7.71166	1.24188e-14	5.87141e-14	C1_08440C_A	NA	Protein of unknown function, Hap43-induced gene
PRI2	33.1413	-2.15723	0.349167	-6.17823	6.48236e-10	2.18e-09	C4_06490C_A	PRI2	DNA primase large subunit [Source:UniProtKB/TrEMBL;Acc:A0A1D8PML0]
MET15	354.555	-2.15683	0.164114	-13.1423	1.88521e-39	3.91182e-38	C4_00200C_A	MET15	Bifunctional cysteine synthase/O-acetylhomoserine aminocarboxypropyltransferase [Source:UniProtKB/TrEMBL;Acc:Q59US5]
ZUO1	752.322	-2.15639	0.218205	-9.8824	4.96292e-23	4.10782e-22	C4_02870C_A	ZUO1	J domain-containing protein [Source:UniProtKB/TrEMBL;Acc:Q5AF98]
C5_04330W_A	43.1905	-2.15629	0.24736	-8.7172	2.85163e-18	1.69904e-17	C5_04330W_A	NA	(orf19.3919.1) Putative adhesin-like protein
C6_02480W_A	496.378	-2.15582	0.255659	-8.4324	3.38639e-17	1.87728e-16	C6_02480W_A	NA	PKS_ER domain-containing protein [Source:UniProtKB/TrEMBL;Acc:Q5AC33]
CPR3	397.276	-2.15511	0.195467	-11.0255	2.88057e-28	3.34909e-27	C2_02320C_A	CPR3	Peptidyl-prolyl cis-trans isomerase [Source:UniProtKB/TrEMBL;Acc:Q5ALM6]
C6_01210W_A	106.016	-2.15477	0.229705	-9.38062	6.55838e-21	4.7738e-20	C6_01210W_A	NA	(orf19.131.2) Ortholog of S. cerevisiae : YPR063C, C. glabrata CBS138 : CAGL0D01540g, C. dubliniensis CD36 : Cd36_61340, C. parapsilosis CDC317 : CPAR2_602790 and C. auris B8441 : B9J08_005400
GST2	159.475	-2.1519	0.175816	-12.2395	1.91293e-34	3.15791e-33	C4_02990C_A	GST2	Gst2p [Source:UniProtKB/TrEMBL;Acc:Q5AFB4]
CR_09050C_A	22.439	-2.14932	0.264398	-8.12912	4.32428e-16	2.20682e-15	CR_09050C_A	NA	Has domain(s) with predicted DNA binding, nucleic acid binding activity
URA1	498.695	-2.14264	0.239502	-8.94626	3.67744e-19	2.35042e-18	C1_09720W_A	URA1	Dihydroorotate dehydrogenase (quinone), mitochondrial [Source:UniProtKB/Swiss-Prot;Acc:Q874I4]
C5_01550C_A	625.928	-2.13749	0.214556	-9.96239	2.22638e-23	1.87657e-22	C5_01550C_A	NA	Predicted protein of unknown function, overlaps orf19.4149.1
TIF3	504.778	-2.13316	0.247461	-8.62016	6.68579e-18	3.8866e-17	C6_01630W_A	TIF3	RRM domain-containing protein [Source:UniProtKB/TrEMBL;Acc:A0A1D8PPQ1]
LPG20	75.9273	-2.13198	0.186562	-11.4277	3.04092e-30	4.06544e-29	C1_04740W_A	LPG20	Aldo_ket_red domain-containing protein [Source:UniProtKB/TrEMBL;Acc:A0A1D8PDE2]
FET31	381.65	-2.1293	0.196326	-10.8457	2.08969e-27	2.29137e-26	C6_00480C_A	FET31	Fet31p [Source:UniProtKB/TrEMBL;Acc:A0A1D8PPE2]
GIN4	298.347	-2.1278	0.184507	-11.5323	9.06482e-31	1.23679e-29	C1_11400C_A	GIN4	Serine/threonine-protein kinase GIN4 [Source:UniProtKB/Swiss-Prot;Acc:Q59W62]
NOP1	835.443	-2.12764	0.282779	-7.52405	5.31059e-14	2.4226e-13	C4_06720W_A	NOP1	Histone-glutamine methyltransferase [Source:UniProtKB/TrEMBL;Acc:Q5A0V9]
PIL1	5917.82	-2.11772	0.223066	-9.49367	2.23038e-21	1.67237e-20	C1_04680W_A	PIL1	Lipid-binding protein [Source:UniProtKB/TrEMBL;Acc:A0A1D8PDD1]
SOL3	302.313	-2.1174	0.168898	-12.5366	4.70917e-36	8.35074e-35	CR_06700C_A	SOL3	6-phosphogluconolactonase-like protein [Source:UniProtKB/TrEMBL;Acc:Q59PZ6]
CR_06510W_A	107.875	-2.11664	0.202304	-10.4627	1.28134e-25	1.23306e-24	CR_06510W_A	NA	Protein of unknown function, Hap43-induced, rat catheter and Spider biofilm induced
TUB4	130.655	-2.11627	0.194327	-10.8902	1.28302e-27	1.43852e-26	C4_05570C_A	TUB4	Tubulin gamma chain [Source:UniProtKB/TrEMBL;Acc:A0A1D8PMD4]
C1_02440C_A	181.445	-2.11616	0.196395	-10.775	4.51911e-27	4.88358e-26	C1_02440C_A	NA	Ubiquitinyl hydrolase 1 [Source:UniProtKB/TrEMBL;Acc:A0A1D8PCR2]
TRP99	147.401	-2.11529	0.227849	-9.28375	1.63611e-20	1.14088e-19	C1_05410C_A	TRP99	Thioredoxin domain-containing protein [Source:UniProtKB/TrEMBL;Acc:A0A1D8PDN3]
TEF2	20949.5	-2.11141	0.217662	-9.70045	3.00183e-22	2.34496e-21	C1_08380W_A	TEF2	Translation elongation factor 1-alpha, genes encoding ribosomal subunits, translation factors, and tRNA synthetases are downregulated upon phagocytosis by murine macrophage
OFI1	11.3467	-2.10759	0.632467	-3.33233	0.000861217	0.00155864	C1_13440C_A	OFI1	Ofi1p [Source:UniProtKB/TrEMBL;Acc:A0A1D8PFN2]
C7_02250W_A	22.6816	-2.10719	0.412643	-5.10658	3.28033e-07	8.6894e-07	C7_02250W_A	NA	Ortholog of C. dubliniensis CD36 : Cd36_72050, C. parapsilosis CDC317 : CPAR2_301140, Candida tenuis NRRL Y-1498 : CANTEDRAFT_135055 and Debaryomyces hansenii CBS767 : DEHA2E07678g
TOM6	51.5527	-2.10659	0.252138	-8.35491	6.54808e-17	3.52852e-16	C3_01980C_A	TOM6	Tom6p [Source:UniProtKB/TrEMBL;Acc:A0A1D8PJC1]
MUQ1	640.049	-2.10064	0.107124	-19.6095	1.28412e-85	1.74407e-83	C2_00260C_A	MUQ1	Ethanolamine-phosphate cytidylyltransferase [Source:UniProtKB/TrEMBL;Acc:A0A1D8PG14]
MED21	89.4022	-2.10044	0.183885	-11.4226	3.22586e-30	4.29348e-29	CR_09760W_A	MED21	Mediator of RNA polymerase II transcription subunit 21 [Source:UniProtKB/Swiss-Prot;Acc:Q5ACU4]
PSF3	47.921	-2.09928	0.331906	-6.32491	2.53372e-10	8.7981e-10	C7_00530C_A	PSF3	DNA replication complex GINS protein PSF3 [Source:UniProtKB/Swiss-Prot;Acc:Q5AFK3]
CR_08310C_A	43.7813	-2.09651	0.339931	-6.16746	6.93955e-10	2.32459e-09	CR_08310C_A	NA	TauD domain-containing protein [Source:UniProtKB/TrEMBL;Acc:A0A1D8PTN9]
C7_03350C_A	95.6269	-2.094	0.20253	-10.3392	4.68455e-25	4.38791e-24	C7_03350C_A	NA	Aldo_ket_red domain-containing protein [Source:UniProtKB/TrEMBL;Acc:A0A1D8PRB0]
CR_00710C_A	50.4523	-2.09315	0.264355	-7.91796	2.41432e-15	1.18456e-14	CR_00710C_A	NA	3-oxoacyl-[acyl-carrier-protein] reductase (NADPH) [Source:UniProtKB/TrEMBL;Acc:Q5A845]
C4_05820W_A	91.5015	-2.08991	0.207231	-10.0849	6.44055e-24	5.61879e-23	C4_05820W_A	NA	(orf19.1267.1) Ortholog(s) have cysteine desulfurase activity, role in iron-sulfur cluster assembly and L-cysteine desulfurase complex, extrinsic component of mitochondrial inner membrane, mitochondrial matrix localization
RPS9B	1434.04	-2.08513	0.228728	-9.11621	7.77997e-20	5.19476e-19	C2_03820C_A	RPS9B	S4 RNA-binding domain-containing protein [Source:UniProtKB/TrEMBL;Acc:A0A1D8PGY8]
CYK3	129.038	-2.07977	0.266886	-7.79273	6.55773e-15	3.15024e-14	C1_06690W_A	CYK3	SH3 domain-containing protein [Source:UniProtKB/TrEMBL;Acc:A0A1D8PDV9]
C5_01070C_A	149.221	-2.07508	0.254619	-8.14975	3.64676e-16	1.86904e-15	C5_01070C_A	NA	Protein of unknown function, repressed by fluphenazine treatment, induced by benomyl treatment and in an RHE model, regulated by Nrg1, Tup1
XYL2	1631.75	-2.07338	0.22224	-9.32948	1.06392e-20	7.54211e-20	CR_10840C_A	XYL2	PKS_ER domain-containing protein [Source:UniProtKB/TrEMBL;Acc:A0A1D8PUB4]
C7_00310C_A	230.833	-2.07338	0.203048	-10.2113	1.76529e-24	1.57453e-23	C7_00310C_A	NA	Protein of unknown function, induced by nitric oxide, Spider biofilm repressed
GCV1	231.907	-2.07244	0.311632	-6.65027	2.92555e-11	1.10234e-10	C6_02500C_A	GCV1	Aminomethyltransferase [Source:UniProtKB/TrEMBL;Acc:A0A1D8PPW9]
PMI1	244.23	-2.07056	0.1132	-18.2912	9.72612e-75	8.54754e-73	C2_09640W_A	PMI1	Mannose-6-phosphate isomerase [Source:UniProtKB/Swiss-Prot;Acc:P34948]
REC8	26.7043	-2.06758	0.404077	-5.11679	3.10785e-07	8.25444e-07	C1_04690C_A	REC8	Rad21_Rec8_N domain-containing protein [Source:UniProtKB/TrEMBL;Acc:A0A1D8PDC0]
RPS1	3058.08	-2.0608	0.222211	-9.27407	1.7918e-20	1.2422e-19	C1_03090W_A	RPS1	40S ribosomal protein S1 [Source:UniProtKB/Swiss-Prot;Acc:P40910]
HYR1	246.984	-2.06072	0.19849	-10.382	2.99549e-25	2.83244e-24	C1_13450W_A	HYR1	Hyphally regulated cell wall protein 1 [Source:UniProtKB/Swiss-Prot;Acc:Q5AL03]
THI4	31.5653	-2.05561	0.303652	-6.76964	1.29107e-11	4.96809e-11	C3_05130C_A	THI4	Thiamine thiazole synthase [Source:UniProtKB/Swiss-Prot;Acc:Q5ANB7]
CDC21	174.47	-2.05445	0.223949	-9.17373	4.56919e-20	3.08886e-19	C2_05190W_A	CDC21	Thymidylate synthase [Source:UniProtKB/Swiss-Prot;Acc:P12461]
AGT1	38.3517	-2.05089	0.269402	-7.61274	2.68336e-14	1.24695e-13	C3_04200W_A	AGT1	Afp99p [Source:UniProtKB/TrEMBL;Acc:Q5ANN8]
FBA1	13661.8	-2.04983	0.236875	-8.65362	4.98902e-18	2.93449e-17	C4_01750C_A	FBA1	Fructose-bisphosphate aldolase [Source:UniProtKB/Swiss-Prot;Acc:Q9URB4]
ADE1	183.169	-2.04852	0.217503	-9.41834	4.58292e-21	3.36456e-20	CR_00510C_A	ADE1	Phosphoribosylaminoimidazole-succinocarboxamide synthase [Source:UniProtKB/TrEMBL;Acc:A0A1D8PRQ1]
PGA17	19.8684	-2.04676	0.388861	-5.26346	1.41367e-07	3.88776e-07	C2_03350W_A	PGA17	Predicted GPI-anchored protein 17 [Source:UniProtKB/Swiss-Prot;Acc:Q5AHA4]
TAL1	2136.48	-2.03954	0.142186	-14.3442	1.1585e-46	3.36077e-45	CR_03720W_A	TAL1	Transaldolase [Source:UniProtKB/TrEMBL;Acc:Q5A017]
SPC34	31.3098	-2.03892	0.275359	-7.40461	1.31538e-13	5.87057e-13	C4_04910C_A	SPC34	Spc34p [Source:UniProtKB/TrEMBL;Acc:A0A1D8PM85]
C1_07990C_A	1164.62	-2.03884	0.233844	-8.71881	2.81148e-18	1.67679e-17	C1_07990C_A	NA	Similar to cell-wall mannoproteins, induced in low iron, induced in cyr1 homozygous null, regulated by osmotic and oxidative stress via Hog1, Spider biofilm induced
C7_02370W_A	2349.65	-2.03832	0.268954	-7.57868	3.49077e-14	1.60963e-13	C7_02370W_A	NA	Protein with chitin synthesis regulation, resistance to Congo red domain, membrane-localized protein, Spider biofilm induced
COF1	706.877	-2.03816	0.136068	-14.979	1.00776e-50	3.42181e-49	C5_00370W_A	COF1	Actin-depolymerizing factor 1 [Source:UniProtKB/TrEMBL;Acc:A0A1D8PMW6]
RPL3	4158.22	-2.03736	0.196092	-10.3898	2.75956e-25	2.61764e-24	C2_09430W_A	RPL3	Ribosomal 60S subunit protein L3 [Source:UniProtKB/TrEMBL;Acc:Q59LS1]
C4_01230C_A	58.3431	-2.0334	0.235111	-8.6487	5.20879e-18	3.05773e-17	C4_01230C_A	NA	Protein of unknown function, hyphal-induced expression, regulated by Cyr1, Ras1, Efg1, Spider biofilm induced
ERG24	212.925	-2.03132	0.1732	-11.7282	9.14079e-32	1.30683e-30	C2_09400C_A	ERG24	Delta(14)-sterol reductase [Source:UniProtKB/TrEMBL;Acc:A0A1D8PIC7]
TEM1	60.3336	-2.03075	0.214651	-9.46071	3.05867e-21	2.27346e-20	C1_03080C_A	TEM1	Ras family GTPase [Source:UniProtKB/TrEMBL;Acc:A0A1D8PCX9]
BMT6	160.127	-2.02897	0.164677	-12.3209	6.99149e-35	1.17693e-33	C6_03160C_A	BMT6	Beta-mannosyltransferase 6 [Source:UniProtKB/Swiss-Prot;Acc:Q5ABU8]
DPB4	149.107	-2.02477	0.201327	-10.0571	8.54472e-24	7.35782e-23	C2_00430C_A	DPB4	CBFD_NFYB_HMF domain-containing protein [Source:UniProtKB/TrEMBL;Acc:A0A1D8PG40]
IQG1	362.981	-2.02221	0.197449	-10.2417	1.28973e-24	1.16602e-23	C7_01840W_A	IQG1	Ras GTPase-activating-like protein IQG1 [Source:UniProtKB/Swiss-Prot;Acc:Q5AH02]
C2_07790C_A	60.6465	-2.0188	0.284808	-7.08828	1.35786e-12	5.67058e-12	C2_07790C_A	NA	Protein of unknown function, induced by alpha pheromone in SpiderM medium
GPM1	5403.44	-2.01844	0.217963	-9.26045	2.03577e-20	1.40321e-19	C2_03270W_A	GPM1	Phosphoglycerate mutase [Source:UniProtKB/Swiss-Prot;Acc:P82612]
HSP104	31347.4	-2.01759	0.296834	-6.79702	1.06807e-11	4.15277e-11	CR_08250C_A	HSP104	Chaperone ATPase [Source:UniProtKB/TrEMBL;Acc:A0A1D8PTP9]
C6_00680C_A	21.9488	-2.01713	0.323391	-6.23745	4.44757e-10	1.51532e-09	C6_00680C_A	NA	(orf19.4192.1) Ortholog of C. dubliniensis CD36 : Cd36_60590, C. parapsilosis CDC317 : CPAR2_602880, C. auris B8441 : B9J08_001867 and Candida tenuis NRRL Y-1498 : CANTEDRAFT_115034
C7_02920W_A	45.1756	-2.01263	0.294447	-6.83531	8.18302e-12	3.22146e-11	C7_02920W_A	NA	Amidase [Source:UniProtKB/TrEMBL;Acc:A0A1D8PR62]
HAK1	15.0568	-2.01074	0.412985	-4.86881	1.12274e-06	2.82862e-06	C1_06610C_A	HAK1	Hak1p [Source:UniProtKB/TrEMBL;Acc:A0A1D8PDU7]
C1_11920W_A	174.18	-2.00954	0.177033	-11.3512	7.31606e-30	9.56691e-29	C1_11920W_A	NA	Ortholog(s) have ATPase activator activity, protein-macromolecule adaptor activity and role in late endosome to vacuole transport, late endosome to vacuole transport via multivesicular body sorting pathway
HGT10	6210.02	-2.00788	0.21629	-9.28328	1.64343e-20	1.14466e-19	C6_03790C_A	HGT10	MFS domain-containing protein [Source:UniProtKB/TrEMBL;Acc:Q5A8J5]
DUN1	104.829	-2.00632	0.211294	-9.49544	2.19287e-21	1.6463e-20	C5_05100C_A	DUN1	Serine/threonine protein kinase [Source:UniProtKB/TrEMBL;Acc:A0A1D8PP50]
C2_02550C_A	161.21	-2.00614	0.394025	-5.0914	3.55436e-07	9.38201e-07	C2_02550C_A	NA	Protein of unknown function, Spider biofilm induced
HGT7	10369.7	-2.00541	0.287691	-6.9707	3.15365e-12	1.28031e-11	C2_01000W_A	HGT7	MFS domain-containing protein [Source:UniProtKB/TrEMBL;Acc:A0A1D8PG81]
MRP8	134.788	-2.00439	0.158621	-12.6363	1.33148e-36	2.46344e-35	C4_04430W_A	MRP8	Mrp8p [Source:UniProtKB/TrEMBL;Acc:Q5A646]
C3_01100W_A	49.9754	-2.00379	0.246099	-8.14222	3.881e-16	1.98399e-15	C3_01100W_A	NA	Ortholog of C. dubliniensis CD36 : Cd36_81000, C. parapsilosis CDC317 : CPAR2_103050, C. auris B8441 : B9J08_002621 and Candida tenuis NRRL Y-1498 : CANTEDRAFT_116326
C4_03530W_A	73.202	-2.00164	0.28563	-7.0078	2.42099e-12	9.90949e-12	C4_03530W_A	NA	Ortholog of Candida albicans WO-1 : CAWG_03455
ALS2	2280.88	-1.99586	0.243774	-8.18736	2.6702e-16	1.38157e-15	C6_04380W_A	ALS2	ALS family protein, role in adhesion, biofilm formation, germ tube induction, expressed at infection of human buccal epithelial cells, putative GPI-anchor, induced by ketoconazole, low iron and at cell wall regeneration, regulated by Sfu1p
SBA1	577.028	-1.99463	0.178783	-11.1567	6.63962e-29	7.98358e-28	C6_03750C_A	SBA1	CS domain-containing protein [Source:UniProtKB/TrEMBL;Acc:A0A1D8PQ94]
CFL4	32.4392	-1.98929	0.410456	-4.84653	1.25639e-06	3.14149e-06	C5_01360W_A	CFL4	FAD-binding FR-type domain-containing protein [Source:UniProtKB/TrEMBL;Acc:A0A1D8PN54]
HST3	397.828	-1.9891	0.129915	-15.3108	6.47244e-53	2.41746e-51	C5_01340W_A	HST3	NAD-dependent histone deacetylase HST3 [Source:UniProtKB/Swiss-Prot;Acc:Q5A1W9]
C5_02780W_A	150.407	-1.98782	0.253424	-7.84386	4.36919e-15	2.11419e-14	C5_02780W_A	NA	GATA-type domain-containing protein [Source:UniProtKB/TrEMBL;Acc:A0A1D8PNK6]
DCG1	24.2711	-1.98638	0.402147	-4.93943	7.83497e-07	2.00866e-06	C3_02550C_A	DCG1	Dcg1p [Source:UniProtKB/TrEMBL;Acc:A0A1D8PJG9]
PHO8	17.314	-1.98491	0.397613	-4.99207	5.97352e-07	1.54335e-06	C1_10430W_A	PHO8	Alkaline phosphatase [Source:UniProtKB/TrEMBL;Acc:A0A1D8PEV2]
CHZ1	359.433	-1.98385	0.193892	-10.2317	1.43005e-24	1.28511e-23	CR_07230W_A	CHZ1	Histone H2A.Z-specific chaperone CHZ1 [Source:UniProtKB/Swiss-Prot;Acc:Q59RN6]
C2_07200W_A	143.697	-1.98353	0.181515	-10.9276	8.50353e-28	9.62445e-27	C2_07200W_A	NA	DNA-directed RNA polymerase subunit [Source:UniProtKB/TrEMBL;Acc:Q59Z24]
MTS1	716.934	-1.9832	0.157524	-12.5898	2.4021e-36	4.34999e-35	C1_09680W_A	MTS1	Sphingolipid C9-methyltransferase [Source:UniProtKB/Swiss-Prot;Acc:Q5APD4]
TPO2	107.646	-1.98122	0.223412	-8.86805	7.44385e-19	4.62416e-18	C7_04250W_A	TPO2	MFS domain-containing protein [Source:UniProtKB/TrEMBL;Acc:A0A1D8PRK9]
RPS7A	911.428	-1.98108	0.225614	-8.78083	1.6228e-18	9.8756e-18	C3_01490W_A	RPS7A	40S ribosomal protein S7 [Source:UniProtKB/TrEMBL;Acc:Q5AJ93]
C6_00210W_A	264.585	-1.98024	0.121686	-16.2733	1.52735e-59	7.86851e-58	C6_00210W_A	NA	Aminotran_1_2 domain-containing protein [Source:UniProtKB/TrEMBL;Acc:A0A1D8PPA8]
C2_09630C_A	21.1041	-1.97897	0.438475	-4.5133	6.38261e-06	1.48184e-05	C2_09630C_A	NA	Protein with similarity to trimeric LpxA-like enzymes, Hap43-repressed gene
SWI6	282.745	-1.97659	0.148249	-13.333	1.48837e-40	3.34379e-39	C1_08670W_A	SWI6	Transcriptional regulator [Source:UniProtKB/TrEMBL;Acc:A0A1D8PED2]
C7_03830C_A	43.3504	-1.97498	0.244921	-8.06375	7.39882e-16	3.72183e-15	C7_03830C_A	NA	Ortholog(s) have role in posttranslational protein targeting to endoplasmic reticulum membrane and TRC complex, cytoplasm localization
CR_08420W_A	2200.35	-1.97203	0.239045	-8.24965	1.58864e-16	8.34981e-16	CR_08420W_A	NA	Putative DnaJ-like heat shock/chaperone, Hap43-repressed, Spider and F-12/CO2 biofilm induced
C2_07080C_A	117.289	-1.96981	0.18199	-10.8237	2.65809e-27	2.89868e-26	C2_07080C_A	NA	Ortholog of C. dubliniensis CD36 : Cd36_21360, C. parapsilosis CDC317 : CPAR2_406560, C. auris B8441 : B9J08_002799 and Candida tenuis NRRL Y-1498 : CANTEDRAFT_103408
RFC1	422.383	-1.96427	0.223843	-8.77522	1.70563e-18	1.0348e-17	C2_05790C_A	RFC1	Replication factor C subunit 1 [Source:UniProtKB/TrEMBL;Acc:A0A1D8PHI0]
VMA7	74.2424	-1.96326	0.242998	-8.07931	6.51336e-16	3.28471e-15	C2_04150C_A	VMA7	V-type proton ATPase subunit F [Source:UniProtKB/TrEMBL;Acc:A0A1D8PH17]
SEO1	69.3292	-1.9617	0.227674	-8.61629	6.91567e-18	4.01633e-17	CR_06660W_A	SEO1	Putative permease [Source:UniProtKB/TrEMBL;Acc:A0A1D8PTA4]
RPP1B	417.083	-1.96078	0.209961	-9.33876	9.74671e-21	6.96726e-20	C7_03920C_A	RPP1B	Ribosomal protein P1B [Source:UniProtKB/TrEMBL;Acc:A0A1D8PRG5]
EBP7	140.683	-1.9606	0.185928	-10.5449	5.36156e-26	5.27853e-25	C2_02880C_A	EBP7	Oxidored_FMN domain-containing protein [Source:UniProtKB/TrEMBL;Acc:Q5A0J5]
C4_03930C_A	78.4535	-1.95979	0.239712	-8.1756	2.94395e-16	1.51926e-15	C4_03930C_A	NA	RNA-binding signal recognition particle subunit [Source:UniProtKB/TrEMBL;Acc:A0A1D8PLY2]
ILV5	1371.12	-1.95362	0.164198	-11.898	1.21277e-32	1.82558e-31	C6_00870C_A	ILV5	Ketol-acid reductoisomerase, mitochondrial [Source:UniProtKB/TrEMBL;Acc:A0A1D8PPG7]
HGT18	86.4274	-1.95309	0.250702	-7.7905	6.67435e-15	3.19855e-14	CR_03040C_A	HGT18	MFS domain-containing protein [Source:UniProtKB/TrEMBL;Acc:A0A1D8PSC9]
C1_11110C_A	39.1534	-1.95174	0.276186	-7.06675	1.58603e-12	6.5866e-12	C1_11110C_A	NA	Tubulin-binding prefolding complex subunit [Source:UniProtKB/TrEMBL;Acc:A0A1D8PF30]
MCM6	193.347	-1.95072	0.184426	-10.5773	3.79899e-26	3.78379e-25	CR_02110W_A	MCM6	DNA helicase [Source:UniProtKB/TrEMBL;Acc:A0A1D8PS48]
C1_06120C_A	21.0511	-1.94975	0.33821	-5.76491	8.16991e-09	2.49736e-08	C1_06120C_A	NA	Has domain(s) with predicted flap-structured DNA binding activity and role in double-strand break repair via single-strand annealing, removal of nonhomologous ends
C2_10630W_A	158.666	-1.94853	0.17407	-11.1939	4.3684e-29	5.38258e-28	C2_10630W_A	NA	Metallophos domain-containing protein [Source:UniProtKB/TrEMBL;Acc:Q5A5Q7]
FUS1	31.0263	-1.94767	0.270384	-7.20332	5.87618e-13	2.49936e-12	C1_11630C_A	FUS1	SH3 domain-containing protein [Source:UniProtKB/TrEMBL;Acc:Q59TT8]
C1_05950C_A	117.476	-1.946	0.210184	-9.25854	2.07252e-20	1.42689e-19	C1_05950C_A	NA	Protein of unknown function, induced in high iron, repressed in core caspofungin response, ketoconazole-repressed, colony morphology-related gene regulation by Ssn6, possibly subject to Kex2 processing
ARO4	569.904	-1.94584	0.209129	-9.30446	1.3467e-20	9.46809e-20	C1_05110C_A	ARO4	Phospho-2-dehydro-3-deoxyheptonate aldolase, tyrosine-inhibited [Source:UniProtKB/Swiss-Prot;Acc:P79023]
CCC1	487.996	-1.93268	0.202516	-9.54337	1.38268e-21	1.04726e-20	C3_03710W_A	CCC1	Ccc1p [Source:UniProtKB/TrEMBL;Acc:Q59SS1]
C3_07920W_A	508.664	-1.93067	0.160113	-12.0582	1.75571e-33	2.74663e-32	C3_07920W_A	NA	PfkB domain-containing protein [Source:UniProtKB/TrEMBL;Acc:A0A1D8PKZ6]
C4_01240C_A	161.373	-1.92388	0.229751	-8.37376	5.58066e-17	3.02632e-16	C4_01240C_A	NA	Protein of unknown function, Spider biofilm induced
ANB1	2076.61	-1.9211	0.152424	-12.6036	2.01671e-36	3.67434e-35	C6_01610W_A	ANB1	Eukaryotic translation initiation factor 5A [Source:UniProtKB/Swiss-Prot;Acc:O94083]
MSH6	209.961	-1.91989	0.225928	-8.49778	1.93244e-17	1.08946e-16	C1_13170C_A	MSH6	DNA mismatch repair protein [Source:UniProtKB/TrEMBL;Acc:A0A1D8PFM1]
LEU4	266.963	-1.91633	0.228059	-8.40279	4.36009e-17	2.39926e-16	C1_00170W_A	LEU4	Pyruvate carboxyltransferase domain-containing protein [Source:UniProtKB/TrEMBL;Acc:Q5AB86]
CR_10180W_A	13.9101	-1.91172	0.394621	-4.84443	1.26974e-06	3.1709e-06	CR_10180W_A	NA	Protein of unknown function, Spider biofilm induced
C6_00180C_A	15.7098	-1.90657	0.39947	-4.77274	1.81733e-06	4.47916e-06	C6_00180C_A	NA	Protein of unknown function, Hap43p-repressed gene
HMT1	219.206	-1.90015	0.339616	-5.59499	2.20635e-08	6.49194e-08	C1_01030W_A	HMT1	Protein-arginine omega-N methyltransferase [Source:UniProtKB/TrEMBL;Acc:Q5A943]
C1_01510W_A	865.904	-1.89946	0.337219	-5.6327	1.77405e-08	5.26402e-08	C1_01510W_A	NA	Protein of unknown function, merged with orf19.3338, rat catheter, flow and Spider model biofilm induced, promoter bound by Bcr1, Efg1, Ndt80, and Rob1, orf19.3338 Bcr1-repressed in RPMI a/a biofilms
PMM1	281.746	-1.89535	0.156303	-12.1261	7.68357e-34	1.23102e-32	C1_02480W_A	PMM1	Phosphomannomutase [Source:UniProtKB/Swiss-Prot;Acc:P31353]
C5_00040C_A	934.307	-1.89515	0.123588	-15.3345	4.49831e-53	1.7232e-51	C5_00040C_A	NA	GPI-anchor transamidase subunit [Source:UniProtKB/TrEMBL;Acc:A0A1D8PMT2]
ATO5	14.0945	-1.89209	0.385433	-4.909	9.15404e-07	2.31995e-06	C3_05620W_A	ATO5	Ato5p [Source:UniProtKB/TrEMBL;Acc:A0A1D8PKD7]
C1_03600W_A	167.873	-1.89167	0.161165	-11.7375	8.18516e-32	1.17583e-30	C1_03600W_A	NA	Dolichyl-diphosphooligosaccharide--protein glycosyltransferase subunit 2 [Source:UniProtKB/TrEMBL;Acc:Q5AHZ2]
GLO2	253.723	-1.88674	0.163609	-11.532	9.09996e-31	1.23876e-29	C2_09260C_A	GLO2	Glyoxalase II [Source:UniProtKB/TrEMBL;Acc:A0A1D8PID4]
C7_00190W_A	148.096	-1.88486	0.191597	-9.83764	7.75065e-23	6.35362e-22	C7_00190W_A	NA	Adhesin-like cell wall protein, similar to mucins and to a Litomosoides microfilarial sheath protein, N-terminal secretion signal, rat catheter and Spider biofilm repressed
GCN3	131.456	-1.88356	0.180174	-10.4541	1.40315e-25	1.3481e-24	C7_01220W_A	GCN3	eIF-2B GDP-GTP exchange factor subunit alpha [Source:UniProtKB/TrEMBL;Acc:A0A1D8PQT4]
NOP5	920.214	-1.87879	0.339013	-5.54194	2.99143e-08	8.71189e-08	C6_00370C_A	NOP5	Nucleolar protein 58 [Source:UniProtKB/Swiss-Prot;Acc:Q59S06]
CR_03470W_A	81.4305	-1.87652	0.232047	-8.08681	6.12473e-16	3.0983e-15	CR_03470W_A	NA	Protein of unknown function, repressed by alpha pheromone in SpiderM medium, transcript induced by Mnl1 under weak acid stress
SEN15	23.1668	-1.87538	0.358462	-5.23174	1.67921e-07	4.59055e-07	C1_03900W_A	SEN15	Sen15 domain-containing protein [Source:UniProtKB/TrEMBL;Acc:A0A1D8PD63]
GPX3	52.54	-1.87191	0.263791	-7.09617	1.28266e-12	5.36401e-12	C1_07350C_A	GPX3	Glutathione peroxidase-like peroxiredoxin GPX3 [Source:UniProtKB/Swiss-Prot;Acc:Q59WD3]
CUP1	22.1264	-1.87026	0.362501	-5.15932	2.47844e-07	6.64612e-07	C5_04560C_A	CUP1	Cup1p [Source:UniProtKB/TrEMBL;Acc:A0A1D8PNZ4]
C2_08150W_A	11.6187	-1.8699	0.571725	-3.27063	0.00107307	0.00191194	C2_08150W_A	NA	Ortholog of C. dubliniensis CD36 : Cd36_22330, C. parapsilosis CDC317 : CPAR2_805720, Candida tropicalis MYA-3404 : CTRG_01814 and Candida albicans WO-1 : CAWG_05906
RPL20B	1455.42	-1.86965	0.221231	-8.4511	2.88567e-17	1.61317e-16	C4_01520C_A	RPL20B	60S ribosomal protein L20 [Source:UniProtKB/TrEMBL;Acc:A0A1D8PLC9]
MRV4	17.7945	-1.86839	0.445966	-4.18955	2.79509e-05	6.02795e-05	C5_04210C_A	MRV4	MARVEL domain-containing protein [Source:UniProtKB/TrEMBL;Acc:Q5AKB6]
C2_06140C_A	18.8647	-1.8656	0.3269	-5.70694	1.15029e-08	3.47177e-08	C2_06140C_A	NA	GAF domain-containing protein [Source:UniProtKB/TrEMBL;Acc:Q59X27]
LAT1	656.968	-1.86521	0.20975	-8.89256	5.97174e-19	3.74865e-18	C7_01640W_A	LAT1	Acetyltransferase component of pyruvate dehydrogenase complex [Source:UniProtKB/TrEMBL;Acc:Q5AGX8]
SDH1	186.809	-1.86444	0.208459	-8.94393	3.75566e-19	2.3946e-18	C1_05260C_A	SDH1	Succinate dehydrogenase [ubiquinone] flavoprotein subunit, mitochondrial [Source:UniProtKB/TrEMBL;Acc:Q5A2A1]
RPS26A	1052.36	-1.86416	0.241482	-7.71964	1.16662e-14	5.53752e-14	C2_01610C_A	RPS26A	40S ribosomal protein S26 [Source:UniProtKB/TrEMBL;Acc:Q5ALV6]
EHT1	1549.7	-1.86189	0.169455	-10.9875	4.38838e-28	5.04326e-27	C1_03390W_A	EHT1	AB hydrolase-1 domain-containing protein [Source:UniProtKB/TrEMBL;Acc:A0A1D8PD05]
DAL52	25.5335	-1.85947	0.449964	-4.1325	3.58844e-05	7.64782e-05	C5_01670W_A	DAL52	Dal52p [Source:UniProtKB/TrEMBL;Acc:A0A1D8PN89]
C6_00230W_A	141.66	-1.85902	0.154709	-12.0162	2.92012e-33	4.49758e-32	C6_00230W_A	NA	acidPPc domain-containing protein [Source:UniProtKB/TrEMBL;Acc:A0A1D8PPA6]
DPM2	51.9502	-1.85862	0.266944	-6.96257	3.34118e-12	1.35185e-11	C6_00420W_A	DPM2	Dolichol phosphate-mannose biosynthesis regulatory protein [Source:UniProtKB/TrEMBL;Acc:A0A1D8PPC1]
C5_03780C_A	18.2327	-1.85759	0.334016	-5.56137	2.67662e-08	7.81794e-08	C5_03780C_A	NA	Protein of unknown function, planktonic growth-induced gene
MRT4	209.354	-1.85667	0.305246	-6.08253	1.18303e-09	3.89519e-09	C6_02770W_A	MRT4	Ribosome assembly factor mrt4 [Source:UniProtKB/TrEMBL;Acc:Q5AC00]
TUB1	821.321	-1.85126	0.168819	-10.966	5.57113e-28	6.34154e-27	CR_09120C_A	TUB1	Tubulin alpha chain [Source:UniProtKB/TrEMBL;Acc:A0A1D8PTV4]
GPX2	84.9307	-1.84996	0.255605	-7.23756	4.56817e-13	1.95835e-12	C6_00840W_A	GPX2	Glutathione peroxidase [Source:UniProtKB/TrEMBL;Acc:Q59WW8]
C1_14410W_A	98.6458	-1.84242	0.187967	-9.80179	1.10604e-22	8.9562e-22	C1_14410W_A	NA	Sm domain-containing protein [Source:UniProtKB/TrEMBL;Acc:A0A1D8PFX4]
C7_03410C_A	59.2288	-1.84241	0.253786	-7.2597	3.8794e-13	1.67026e-12	C7_03410C_A	NA	Protein of unknown function, repressed by alpha pheromone in SpiderM medium
MMD1	223.924	-1.83881	0.194365	-9.46057	3.06257e-21	2.27353e-20	C1_06900C_A	MMD1	Isoleucine biosynthesis protein [Source:UniProtKB/TrEMBL;Acc:A0A1D8PDX5]
COQ6	287.61	-1.83566	0.131353	-13.975	2.21498e-44	5.88299e-43	C1_03550C_A	COQ6	Ubiquinone biosynthesis monooxygenase COQ6, mitochondrial [Source:UniProtKB/TrEMBL;Acc:Q5AHZ4]
DDR48	502.761	-1.83282	0.329102	-5.56917	2.55958e-08	7.4944e-08	C2_09220W_A	DDR48	Stress protein DDR48 [Source:UniProtKB/Swiss-Prot;Acc:Q59X49]
FAV2	288.041	-1.82825	0.241265	-7.57776	3.51567e-14	1.61986e-13	C5_03750W_A	FAV2	Fav2p [Source:UniProtKB/TrEMBL;Acc:A0A1D8PNR4]
DNA2	183.408	-1.82112	0.129226	-14.0925	4.22582e-45	1.14789e-43	C6_00320C_A	DNA2	Bifunctional ATP-dependent DNA helicase/ssDNA endodeoxyribonuclease [Source:UniProtKB/TrEMBL;Acc:A0A1D8PPB3]
TIF35	469.64	-1.81919	0.214264	-8.4904	2.05928e-17	1.15982e-16	C1_14260C_A	TIF35	Eukaryotic translation initiation factor 3 subunit G [Source:UniProtKB/Swiss-Prot;Acc:Q59ZV5]
SIK1	1291.67	-1.81598	0.268336	-6.76758	1.30956e-11	5.0263e-11	CR_09950C_A	SIK1	Nop domain-containing protein [Source:UniProtKB/TrEMBL;Acc:A0A1D8PU46]
MCM2	206.868	-1.81451	0.288945	-6.27978	3.39046e-10	1.16311e-09	CR_03830C_A	MCM2	DNA replication licensing factor MCM2 [Source:UniProtKB/TrEMBL;Acc:Q5A034]
PRE6	675.979	-1.81192	0.0925273	-19.5826	2.17728e-85	2.82857e-83	CR_04550W_A	PRE6	Proteasome endopeptidase complex [Source:UniProtKB/TrEMBL;Acc:A0A1D8PSS4]
RAD54	126.249	-1.80724	0.16998	-10.6321	2.1138e-26	2.15197e-25	C1_13660W_A	RAD54	DNA-dependent ATPase [Source:UniProtKB/TrEMBL;Acc:Q5AKX3]
CR_06070W_A	596.107	-1.80167	0.194367	-9.26944	1.87118e-20	1.29274e-19	CR_06070W_A	NA	Putative microsomal beta-keto-reductase, transcript upregulated by treatment with ciclopirox olamine, induced by alpha pheromone in SpiderM medium, regulated by Sef1, Sfu1, and Hap43
TPI1	4357.36	-1.79835	0.214386	-8.38836	4.92983e-17	2.69539e-16	C3_07440W_A	TPI1	Triosephosphate isomerase [Source:UniProtKB/Swiss-Prot;Acc:Q9P940]
CLB4	173.762	-1.79601	0.186561	-9.62694	6.15331e-22	4.75708e-21	C7_03940C_A	CLB4	G2/mitotic-specific cyclin-4 [Source:UniProtKB/Swiss-Prot;Acc:Q5A0A9]
PHO112	13.6332	-1.79385	0.425266	-4.2182	2.46265e-05	5.34574e-05	CR_02400W_A	PHO112	Acid phosphatase [Source:UniProtKB/TrEMBL;Acc:A0A1D8PS71]
PFK2	5114.9	-1.79369	0.25162	-7.12858	1.01408e-12	4.25872e-12	C7_01800C_A	PFK2	ATP-dependent 6-phosphofructokinase [Source:UniProtKB/TrEMBL;Acc:Q5AGZ8]
FUM11	353.713	-1.79245	0.159839	-11.2141	3.47596e-29	4.31857e-28	CR_04530W_A	FUM11	Fumarate hydratase [Source:UniProtKB/TrEMBL;Acc:Q5A6L1]
CR_05310W_A	144.633	-1.79232	0.186401	-9.61539	6.88488e-22	5.30891e-21	CR_05310W_A	NA	AP complex subunit sigma [Source:UniProtKB/TrEMBL;Acc:Q59KJ6]
C3_06920W_A	231.905	-1.79145	0.146218	-12.2519	1.64041e-34	2.72308e-33	C3_06920W_A	NA	Putative phosphomutase [Source:UniProtKB/TrEMBL;Acc:Q5ADN2]
DAM1	157.061	-1.79121	0.170786	-10.488	9.80944e-26	9.50101e-25	C1_09730W_A	DAM1	DASH complex subunit DAM1 [Source:UniProtKB/Swiss-Prot;Acc:Q5APC8]
PNP1	217.262	-1.78992	0.173305	-10.3282	5.25446e-25	4.8987e-24	C3_03180C_A	PNP1	Purine nucleoside phosphorylase [Source:UniProtKB/TrEMBL;Acc:A0A1D8PJL8]
CR_07220C_A	54.5326	-1.78848	0.261203	-6.84711	7.53558e-12	2.97441e-11	CR_07220C_A	NA	Homolog of nuclear distribution factor NudE, NUDEL, regulates dynein targeting to microtubule plus ends, flow model biofilm repressed
C2_01040W_A	21.5261	-1.78581	0.346229	-5.15789	2.49749e-07	6.68981e-07	C2_01040W_A	NA	(orf19.2018.1) PProtein of unknown function, gene has intron, similar to human BLOC1S2
GCN5	446.081	-1.78184	0.105791	-16.843	1.18006e-63	7.19595e-62	CR_06710C_A	GCN5	Histone acetyltransferase GCN5 [Source:UniProtKB/TrEMBL;Acc:Q59PZ5]
C1_02780W_A	245.099	-1.78049	0.18499	-9.62476	6.28524e-22	4.85279e-21	C1_02780W_A	NA	DLH domain-containing protein [Source:UniProtKB/TrEMBL;Acc:Q5AI87]
POA1	41.5135	-1.77956	0.254095	-7.00354	2.49577e-12	1.02086e-11	C5_01200W_A	POA1	ADP-ribose 1''-phosphate phosphatase [Source:UniProtKB/Swiss-Prot;Acc:Q5A1V3]
MPH1	166.45	-1.77884	0.179872	-9.8895	4.62349e-23	3.83749e-22	C4_06190C_A	MPH1	ATP-dependent DNA helicase MPH1 [Source:UniProtKB/Swiss-Prot;Acc:Q5A1A0]
MNN41	333.624	-1.77365	0.515659	-3.43958	0.000582623	0.00108095	C2_03710W_A	MNN41	Ortholog(s) have enzyme activator activity and role in protein N-linked glycosylation, protein O-linked glycosylation
C2_09100C_A	353.105	-1.77249	0.160622	-11.0352	2.58512e-28	3.01732e-27	C2_09100C_A	NA	SWIM-type domain-containing protein [Source:UniProtKB/TrEMBL;Acc:A0A1D8PIF2]
RPL82	478.373	-1.77209	0.206378	-8.58666	8.95354e-18	5.13004e-17	C1_11030W_A	RPL82	60S ribosomal protein L8 [Source:UniProtKB/TrEMBL;Acc:A0A1D8PF11]
C3_00830C_A	125.13	-1.77168	0.229667	-7.71412	1.21822e-14	5.76869e-14	C3_00830C_A	NA	DNA ligase [Source:UniProtKB/TrEMBL;Acc:A0A1D8PJ08]
ARC40	271.541	-1.76507	0.12673	-13.9278	4.29448e-44	1.1062e-42	CR_06180W_A	ARC40	Actin-related protein 2/3 complex subunit [Source:UniProtKB/TrEMBL;Acc:A0A1D8PT60]
CR_09830W_A	92.7123	-1.76161	0.172847	-10.1917	2.1587e-24	1.91401e-23	CR_09830W_A	NA	MFS domain-containing protein [Source:UniProtKB/TrEMBL;Acc:A0A1D8PU23]
C4_00210W_A	43.8254	-1.75442	0.249471	-7.03258	2.02747e-12	8.36174e-12	C4_00210W_A	NA	T5orf172 domain-containing protein [Source:UniProtKB/TrEMBL;Acc:Q59US4]
GLR1	701.52	-1.74966	0.152509	-11.4725	1.81407e-30	2.45269e-29	C5_01520C_A	GLR1	Glutathione reductase [Source:UniProtKB/TrEMBL;Acc:Q59NQ5]
C5_02110W_A	6365.57	-1.74954	0.153832	-11.3731	5.69615e-30	7.51439e-29	C5_02110W_A	NA	Hsp12p [Source:UniProtKB/TrEMBL;Acc:A0A1D8PNC7]
C4_02660W_A	26.9773	-1.74802	0.353336	-4.94719	7.52942e-07	1.93281e-06	C4_02660W_A	NA	Protein with a glucose/ribitol dehydrogenase family domain, mutants are viable
C1_03150C_A	482.403	-1.74258	0.208852	-8.3436	7.20644e-17	3.87979e-16	C1_03150C_A	NA	(orf19.3007.2) Ortholog of C. dubliniensis CD36 : Cd36_02950, C. parapsilosis CDC317 : CPAR2_108520, C. auris B8441 : B9J08_002035 and Candida tenuis NRRL Y-1498 : CANTEDRAFT_100285
CR_03020C_A	101.706	-1.74085	0.230706	-7.54573	4.49773e-14	2.05807e-13	CR_03020C_A	NA	5'-deoxynucleotidase [Source:UniProtKB/TrEMBL;Acc:Q5A1X9]
YNK1	450.297	-1.73974	0.242564	-7.17226	7.37671e-13	3.11762e-12	C5_02890W_A	YNK1	Nucleoside diphosphate kinase [Source:UniProtKB/TrEMBL;Acc:Q5AG68]
TRR1	768.056	-1.73952	0.154978	-11.2243	3.09794e-29	3.86499e-28	C5_02710W_A	TRR1	Thioredoxin reductase [Source:UniProtKB/TrEMBL;Acc:Q5AG89]
C3_00440W_A	27.8807	-1.73804	0.431723	-4.02582	5.67767e-05	0.000118553	C3_00440W_A	NA	Ortholog of C. dubliniensis CD36 : Cd36_80400, Candida tropicalis NEW ASSEMBLY : CTRG1_06188, Candida tropicalis MYA-3404 : CTRG_06188 and Candida albicans WO-1 : CAWG_02379
C7_02140W_A	14.1369	-1.73635	0.416146	-4.17245	3.01339e-05	6.48003e-05	C7_02140W_A	NA	Hydrolase_4 domain-containing protein [Source:UniProtKB/TrEMBL;Acc:A0A1D8PR14]
NOP10	61.8811	-1.73501	0.265961	-6.52355	6.86639e-11	2.51894e-10	CR_08020C_A	NOP10	H/ACA ribonucleoprotein complex subunit NOP10 [Source:UniProtKB/TrEMBL;Acc:A0A1D8PTN4]
C1_11120C_A	302.089	-1.73225	0.169862	-10.198	2.02379e-24	1.79705e-23	C1_11120C_A	NA	Protein similar to S. cerevisiae Gvp36p, transposon mutation affects filamentous growth
SUI3	754.568	-1.73063	0.131448	-13.1658	1.38047e-39	2.90482e-38	C7_04130C_A	SUI3	eIF2B_5 domain-containing protein [Source:UniProtKB/TrEMBL;Acc:A0A1D8PRJ6]
CTF5	13.2301	-1.72562	0.402009	-4.29248	1.76685e-05	3.89188e-05	C6_02130C_A	CTF5	Ctf5p [Source:UniProtKB/TrEMBL;Acc:A0A1D8PPT2]
ASH2	187.159	-1.72429	0.131217	-13.1408	1.92291e-39	3.97624e-38	C5_04780W_A	ASH2	B30.2/SPRY domain-containing protein [Source:UniProtKB/TrEMBL;Acc:Q5AK56]
C1_13180W_A	14.2604	-1.72243	0.425132	-4.05152	5.08864e-05	0.000106851	C1_13180W_A	NA	Ortholog of C. dubliniensis CD36 : Cd36_12240, C. parapsilosis CDC317 : CPAR2_801750, C. auris B8441 : B9J08_002031, Candida tenuis NRRL Y-1498 : CANTEDRAFT_135403 and Pichia stipitis Pignal : PICST_29111
C4_03200C_A	51.7581	-1.72129	0.195833	-8.78958	1.50121e-18	9.15429e-18	C4_03200C_A	NA	Hydroxyacyl-thioester dehydratase [Source:UniProtKB/TrEMBL;Acc:A0A1D8PLR8]
C1_00100C_A	188.034	-1.71997	0.166587	-10.3248	5.44599e-25	5.06147e-24	C1_00100C_A	NA	Cardiolipin synthase [Source:UniProtKB/TrEMBL;Acc:Q5AB72]
C1_05420W_A	125.347	-1.7183	0.213328	-8.05474	7.96492e-16	3.99986e-15	C1_05420W_A	NA	Ortholog(s) have enzyme activator activity, mRNA binding activity, role in deadenylation-dependent decapping of nuclear-transcribed mRNA and Dcp1-Dcp2 complex, P-body, cytoplasm, cytoplasmic side of membrane, nucleus localization
C3_06860C_A	264.822	-1.71367	0.191587	-8.94461	3.73272e-19	2.3832e-18	C3_06860C_A	NA	Aldo_ket_red domain-containing protein [Source:UniProtKB/TrEMBL;Acc:Q5ADM5]
RCN1	13.0719	-1.70055	0.387109	-4.39294	1.11826e-05	2.53229e-05	C6_01160W_A	RCN1	Rcn1p [Source:UniProtKB/TrEMBL;Acc:A0A1D8PPK4]
MED18	171.569	-1.70043	0.181635	-9.36182	7.83758e-21	5.65669e-20	C2_09300W_A	MED18	Mediator of RNA polymerase II transcription subunit 18 [Source:UniProtKB/Swiss-Prot;Acc:Q59X40]
C5_00510W_A	17.9967	-1.69871	0.366501	-4.63494	3.57047e-06	8.51782e-06	C5_00510W_A	NA	Ortholog of C. dubliniensis CD36 : Cd36_50520, C. parapsilosis CDC317 : CPAR2_304000, C. auris B8441 : B9J08_000441 and Candida tenuis NRRL Y-1498 : cten_CGOB_00233
EIP1	215.644	-1.69453	0.151148	-11.2111	3.59635e-29	4.45888e-28	C5_00340W_A	EIP1	Probable securin that interacts with and regulates cohesin protease (separase) Esp1p to ensure chromatid separation during anaphase, Spider biofilm repressed
CR_06740W_A	104.561	-1.69167	0.176706	-9.57335	1.03498e-21	7.90923e-21	CR_06740W_A	NA	Spindle pole body component [Source:UniProtKB/TrEMBL;Acc:Q59PZ2]
CIP1	93.243	-1.69057	0.173914	-9.72074	2.45982e-22	1.94959e-21	C6_01070C_A	CIP1	NmrA domain-containing protein [Source:UniProtKB/TrEMBL;Acc:A0A1D8PPI6]
SCW11	222.832	-1.69033	0.426944	-3.95915	7.52178e-05	0.000154574	C5_04110W_A	SCW11	Putative glucan endo-1\3-beta-D-glucosidase [Source:UniProtKB/TrEMBL;Acc:A0A1D8PNW1]
PZF1	123.49	-1.68296	0.328726	-5.11965	3.06096e-07	8.14076e-07	C2_04860W_A	PZF1	Transcription factor IIIA [Source:UniProtKB/Swiss-Prot;Acc:Q59KL6]
C4_01220C_A	181.364	-1.68237	0.194931	-8.63056	6.10542e-18	3.55614e-17	C4_01220C_A	NA	Protein with a glycoside hydrolase domain, mutants are viable
DLD2	182.328	-1.68167	0.264883	-6.34871	2.1713e-10	7.57926e-10	C3_07360W_A	DLD2	FAD-binding PCMH-type domain-containing protein [Source:UniProtKB/TrEMBL;Acc:Q5ADT6]
C5_05200C_A	162.933	-1.67931	0.158594	-10.5887	3.36172e-26	3.3651e-25	C5_05200C_A	NA	Putative protein of unknown function, Hap43p-repressed gene, S. cerevisiae ortholog YHR045W localizes to the endoplasmic reticulum
C4_01090C_A	111.966	-1.67901	0.194389	-8.63739	5.75133e-18	3.35644e-17	C4_01090C_A	NA	DAGKc domain-containing protein [Source:UniProtKB/TrEMBL;Acc:Q5AMG6]
RPL16A	2821.61	-1.67412	0.229373	-7.29865	2.9066e-13	1.26787e-12	C1_00180W_A	RPL16A	Ribosomal 60S subunit protein L16A [Source:UniProtKB/TrEMBL;Acc:Q5AB87]
CR_08610W_A	150.626	-1.67286	0.227258	-7.36103	1.82494e-13	8.0605e-13	CR_08610W_A	NA	Mitochondrial pyruvate carrier [Source:UniProtKB/TrEMBL;Acc:Q5A328]
C4_03700W_A	256.996	-1.67235	0.228551	-7.3172	2.53198e-13	1.10769e-12	C4_03700W_A	NA	MFS domain-containing protein [Source:UniProtKB/TrEMBL;Acc:A0A1D8PLV7]
SER33	330.924	-1.67166	0.178495	-9.36532	7.58207e-21	5.4789e-20	C1_12030W_A	SER33	D-3-phosphoglycerate dehydrogenase [Source:UniProtKB/TrEMBL;Acc:Q5A3K7]
C1_03950C_A	23.5086	-1.67075	0.322744	-5.17671	2.25829e-07	6.07359e-07	C1_03950C_A	NA	Protein of unknown function, Hap43-repressed gene
C3_00030C_A	4032.48	-1.6697	0.189678	-8.80281	1.33428e-18	8.16138e-18	C3_00030C_A	NA	Protein with a predicted DEAD-like DNA/RNA helicase domain, shows colony morphology-related gene regulation by Ssn6, overlaps orf19.5472, Spider biofilm repressed
C7_00760C_A	16.5046	-1.66771	0.378963	-4.40071	1.07899e-05	2.44708e-05	C7_00760C_A	NA	Uncharacterized membrane protein [Source:UniProtKB/TrEMBL;Acc:A0A1D8PQN5]
CR_01490C_A	128.082	-1.66677	0.195113	-8.54262	1.31218e-17	7.46815e-17	CR_01490C_A	NA	Protein transport protein Sec61 subunit beta [Source:UniProtKB/TrEMBL;Acc:A0A1D8PRY9]
C2_10830W_A	19.2798	-1.66599	0.396569	-4.20102	2.6572e-05	5.74301e-05	C2_10830W_A	NA	(orf19.5365.1) Ortholog of C. dubliniensis CD36 : Cd36_24540, C. parapsilosis CDC317 : CPAR2_407710, C. auris B8441 : B9J08_001500 and Candida tenuis NRRL Y-1498 : CANTEDRAFT_116924
C3_02980C_A	92.0779	-1.66152	0.209405	-7.93448	2.11385e-15	1.0397e-14	C3_02980C_A	NA	Ortholog of C. dubliniensis CD36 : Cd36_82960, C. parapsilosis CDC317 : CPAR2_102390, C. auris B8441 : B9J08_001199, Candida tenuis NRRL Y-1498 : CANTEDRAFT_133198 and Candida albicans WO-1 : CAWG_02618
SGT1	485.393	-1.66038	0.135862	-12.2211	2.39869e-34	3.94892e-33	C2_09270C_A	SGT1	Co-chaperone [Source:UniProtKB/TrEMBL;Acc:A0A1D8PIG5]
C2_09250W_A	63.8357	-1.65981	0.214899	-7.72371	1.12994e-14	5.36767e-14	C2_09250W_A	NA	Has domain(s) with predicted protein tyrosine phosphatase activity
FRE7	1840.23	-1.6569	0.214332	-7.73053	1.07099e-14	5.0998e-14	CR_07290W_A	FRE7	FAD-binding FR-type domain-containing protein [Source:UniProtKB/TrEMBL;Acc:A0A1D8PTG2]
RPL8B	1246.05	-1.65422	0.242698	-6.81598	9.36249e-12	3.66166e-11	C3_05240C_A	RPL8B	60S ribosomal protein L8 [Source:UniProtKB/TrEMBL;Acc:Q5ANA1]
C7_01360C_A	20.2279	-1.65188	0.45772	-3.60893	0.000307466	0.000589862	C7_01360C_A	NA	DNL-type domain-containing protein [Source:UniProtKB/TrEMBL;Acc:A0A1D8PQU2]
HAT2	212.117	-1.64833	0.136096	-12.1115	9.1797e-34	1.46288e-32	C6_04540C_A	HAT2	Histone acetyltransferase type B subunit 2 [Source:UniProtKB/Swiss-Prot;Acc:Q59RH5]
C2_10860C_A	533.604	-1.64723	0.145101	-11.3523	7.22221e-30	9.46489e-29	C2_10860C_A	NA	Uroporphyrinogen decarboxylase [Source:UniProtKB/TrEMBL;Acc:Q5A5N0]
DAL7	35.7361	-1.64723	0.240589	-6.84666	7.5595e-12	2.98188e-11	C1_13850C_A	DAL7	Dal7p [Source:UniProtKB/TrEMBL;Acc:Q5AKV4]
DPS1-1	880.813	-1.64713	0.167797	-9.81624	9.58504e-23	7.80384e-22	CR_03170W_A	DPS1-1	Aspartyl-tRNA synthetase [Source:UniProtKB/TrEMBL;Acc:Q59UF7]
RPB8	94.2924	-1.64077	0.192638	-8.51739	1.63189e-17	9.27014e-17	CR_04780W_A	RPB8	DNA-directed RNA polymerases I, II, and III subunit RPABC3 [Source:UniProtKB/TrEMBL;Acc:Q59MZ8]
HOM6	211.867	-1.63886	0.174789	-9.3762	6.8391e-21	4.96001e-20	C1_02620C_A	HOM6	Homoserine dehydrogenase [Source:UniProtKB/TrEMBL;Acc:Q5AIA2]
CR_01410C_A	36.7898	-1.63803	0.409095	-4.00403	6.22717e-05	0.000129124	CR_01410C_A	NA	WD_REPEATS_REGION domain-containing protein [Source:UniProtKB/TrEMBL;Acc:Q5A9D8]
CYB5	172.272	-1.63596	0.164635	-9.93691	2.87604e-23	2.41055e-22	C7_00700W_A	CYB5	Cytochrome b5 heme-binding domain-containing protein [Source:UniProtKB/TrEMBL;Acc:A0A1D8PQP7]
OFR1	376.05	-1.6346	0.15694	-10.4154	2.1084e-25	2.00634e-24	C1_08060W_A	OFR1	Ofr1p [Source:UniProtKB/TrEMBL;Acc:Q5A784]
C2_06920C_A	312.524	-1.62921	0.163926	-9.93874	2.82385e-23	2.37013e-22	C2_06920C_A	NA	Smr domain-containing protein [Source:UniProtKB/TrEMBL;Acc:Q59Z54]
C4_05730W_A	18.8626	-1.62837	0.425996	-3.8225	0.000132104	0.000264032	C4_05730W_A	NA	Adhesin-like protein, regulated by Tsa1, Tsa1B in minimal media at 37 deg, clade-associated gene expression, induced by alpha pheromone in SpiderM medium, Hap43-induced, Spider biofilm repressed
C1_07860W_A	23.5175	-1.62705	0.366762	-4.43626	9.15364e-06	2.09266e-05	C1_07860W_A	NA	Ortholog of C. dubliniensis CD36 : Cd36_07380 and Candida albicans WO-1 : CAWG_00634
C2_08200W_A	375.124	-1.62611	0.151046	-10.7657	4.99864e-27	5.363e-26	C2_08200W_A	NA	Predicted hydrolase, induced by nitric oxide
C1_04470C_A	209.991	-1.62459	0.177579	-9.14854	5.77096e-20	3.8837e-19	C1_04470C_A	NA	Protein of unknown function, transcript detected in high-resolution tiling arrays, transcription induced by alpha pheromone in SpiderM medium, Spider and early-stage flow model biofilm induced
VMA10	310.646	-1.62299	0.167274	-9.70259	2.93953e-22	2.30231e-21	C2_07590W_A	VMA10	V-type proton ATPase subunit G [Source:UniProtKB/TrEMBL;Acc:Q59U85]
C2_04170C_A	470.998	-1.62286	0.11257	-14.4164	4.08108e-47	1.20141e-45	C2_04170C_A	NA	(orf19.804.1) Ortholog of S. cerevisiae : YPR010C-A, C. dubliniensis CD36 : Cd36_02990, C. parapsilosis CDC317 : CPAR2_211020, C. auris B8441 : B9J08_000865 and Candida tenuis NRRL Y-1498 : CANTEDRAFT_116148
RIB4	742.324	-1.62124	0.138221	-11.7293	9.01842e-32	1.29242e-30	C1_05560W_A	RIB4	6,7-dimethyl-8-ribityllumazine synthase [Source:UniProtKB/TrEMBL;Acc:A0A1D8PDK6]
C2_02750C_A	18.283	-1.61774	0.367118	-4.40659	1.05012e-05	2.38342e-05	C2_02750C_A	NA	Ortholog of C. dubliniensis CD36 : Cd36_17620, C. parapsilosis CDC317 : CPAR2_212260, Candida tropicalis MYA-3404 : CTRG_01348, Candida albicans WO-1 : CAWG_04043 and Candida metapsilosis : CMET_2351
KAR4	63.4948	-1.61758	0.216272	-7.47939	7.46677e-14	3.37275e-13	CR_02330C_A	KAR4	Kar4p [Source:UniProtKB/TrEMBL;Acc:A0A1D8PS73]
C3_06680C_A	105.742	-1.61551	0.243494	-6.6347	3.25171e-11	1.22062e-10	C3_06680C_A	NA	Protein with Mob2p-dependent hyphal regulation
SPC3	95.7975	-1.61058	0.200366	-8.03818	9.11815e-16	4.56748e-15	C1_13020C_A	SPC3	Signal peptidase subunit 3 [Source:UniProtKB/TrEMBL;Acc:Q5AL47]
RPS42	351.668	-1.61042	0.171385	-9.39651	5.64003e-21	4.1204e-20	C1_01640W_A	RPS42	40S ribosomal protein S4 [Source:UniProtKB/TrEMBL;Acc:A0A1D8PCI6]
HXK2	7201.05	-1.60991	0.246893	-6.52067	6.99923e-11	2.56452e-10	CR_04510W_A	HXK2	Hexokinase-2 [Source:UniProtKB/Swiss-Prot;Acc:P83776]
SKP1	741.072	-1.60937	0.103543	-15.543	1.77358e-54	7.30958e-53	C1_07410C_A	SKP1	E3 ubiquitin ligase complex SCF subunit [Source:UniProtKB/TrEMBL;Acc:Q59WE2]
CR_04300W_A	456.178	-1.6039	0.236398	-6.78477	1.16272e-11	4.50028e-11	CR_04300W_A	NA	SAM_MT_RSMB_NOP domain-containing protein [Source:UniProtKB/TrEMBL;Acc:A0A1D8PSR2]
VCX1	263.793	-1.60322	0.219777	-7.29477	2.99175e-13	1.30406e-12	C1_08580C_A	VCX1	Vacuolar calcium ion transporter [Source:UniProtKB/TrEMBL;Acc:Q59QB4]
EFT2	6550.06	-1.60092	0.242034	-6.61443	3.72983e-11	1.38962e-10	C2_03100W_A	EFT2	Elongation factor 2 [Source:UniProtKB/Swiss-Prot;Acc:Q5A0M4]
TOM7	95.8696	-1.59987	0.266641	-6.00007	1.97234e-09	6.36775e-09	C7_01890C_A	TOM7	Tom7p [Source:UniProtKB/TrEMBL;Acc:A0A1D8PQY9]
PHO88	253.4	-1.59952	0.203225	-7.8707	3.52669e-15	1.71625e-14	CR_09320C_A	PHO88	Pho88p [Source:UniProtKB/TrEMBL;Acc:A0A1D8PTX9]
C2_05290C_A	135.42	-1.59753	0.188207	-8.48816	2.09931e-17	1.1802e-16	C2_05290C_A	NA	GOLD domain-containing protein [Source:UniProtKB/TrEMBL;Acc:Q59ZG1]
PES1	676.853	-1.59617	0.357355	-4.46661	7.94703e-06	1.83202e-05	C2_09320C_A	PES1	Pescadillo homolog [Source:UniProtKB/Swiss-Prot;Acc:Q59X38]
CBP1	3081.77	-1.59609	0.188533	-8.46585	2.54292e-17	1.42422e-16	CR_09270C_A	CBP1	Corticosteroid-binding protein [Source:UniProtKB/Swiss-Prot;Acc:P31225]
C1_04360C_A	849.566	-1.59533	0.108341	-14.7252	4.4434e-49	1.41999e-47	C1_04360C_A	NA	(orf19.5201.1) Has domain(s) with predicted ATPase inhibitor activity, role in negative regulation of ATPase activity, negative regulation of nucleotide metabolic process and mitochondrion localization
C2_08900W_A	113.996	-1.59515	0.163522	-9.75495	1.7568e-22	1.40544e-21	C2_08900W_A	NA	(orf19.216.1) Ortholog of C. parapsilosis CDC317 : CPAR2_806510, Candida tenuis NRRL Y-1498 : CANTEDRAFT_109089, Debaryomyces hansenii CBS767 : DEHA2B13508g and Pichia stipitis Pignal : PICST_59544
POB3	736.641	-1.59311	0.111531	-14.284	2.75366e-46	7.799e-45	C2_02380W_A	POB3	FACT complex subunit POB3 [Source:UniProtKB/Swiss-Prot;Acc:Q5ALL8]
MSH2	133.578	-1.59278	0.189685	-8.39699	4.58074e-17	2.51835e-16	C4_07120C_A	MSH2	DNA_MISMATCH_REPAIR_2 domain-containing protein [Source:UniProtKB/TrEMBL;Acc:Q5A102]
LIP6	55.4156	-1.59193	0.222467	-7.1558	8.31868e-13	3.50829e-12	C1_09600C_A	LIP6	Lipase 6 [Source:UniProtKB/Swiss-Prot;Acc:Q9P4E8]
SCL1	435.242	-1.59153	0.107042	-14.8683	5.29205e-50	1.74725e-48	C3_00770C_A	SCL1	Proteasome endopeptidase complex [Source:UniProtKB/TrEMBL;Acc:A0A1D8PJ20]
BMT4	139.166	-1.58969	0.175894	-9.03775	1.59934e-19	1.05029e-18	C6_03250W_A	BMT4	Beta-mannosyltransferase, for elongation of beta-mannose chains on the acid-labile fraction of cell wall phosphopeptidomannan, 9-gene family member, regulated by Tsa1, Tsa1B, flow model biofilm induced, rat catheter biofilm repressed
HIS1	345.395	-1.58853	0.194586	-8.16361	3.25152e-16	1.67365e-15	C5_05320C_A	HIS1	ATP phosphoribosyltransferase [Source:UniProtKB/Swiss-Prot;Acc:P46586]
C4_02600C_A	107.288	-1.58792	0.198909	-7.98312	1.42679e-15	7.08771e-15	C4_02600C_A	NA	Ortholog(s) have histone binding activity, role in DNA replication-dependent nucleosome assembly and CAF-1 complex, chromatin, chromosome, centromeric region, nucleus localization
C3_05540C_A	37.9944	-1.58644	0.284194	-5.58223	2.37461e-08	6.96303e-08	C3_05540C_A	NA	RRM domain-containing protein [Source:UniProtKB/TrEMBL;Acc:A0A1D8PKA1]
C6_00400C_A	59.8958	-1.58552	0.262652	-6.03657	1.5742e-09	5.13504e-09	C6_00400C_A	NA	Ortholog of C. dubliniensis CD36 : Cd36_60350, C. parapsilosis CDC317 : CPAR2_603550, C. auris B8441 : B9J08_000521 and Candida tenuis NRRL Y-1498 : CANTEDRAFT_114325
C2_05480C_A	21.2811	-1.58466	0.363986	-4.35363	1.33902e-05	2.99811e-05	C2_05480C_A	NA	Cx9C motif-containing protein 4, mitochondrial [Source:UniProtKB/TrEMBL;Acc:A0A1D8PHE3]
UBI4	8229.62	-1.58431	0.217542	-7.28277	3.27038e-13	1.42137e-12	C3_07270C_A	UBI4	Ubiquitin [Source:UniProtKB/TrEMBL;Acc:Q5ADS0]
ADE13	355.359	-1.5828	0.148692	-10.6449	1.84255e-26	1.88546e-25	CR_06150C_A	ADE13	Adenylosuccinate lyase [Source:UniProtKB/TrEMBL;Acc:A0A1D8PT56]
CR_07120C_A	99.2809	-1.58201	0.229	-6.90836	4.90303e-12	1.96434e-11	CR_07120C_A	NA	Ortholog of C. dubliniensis CD36 : Cd36_32700, C. parapsilosis CDC317 : CPAR2_204280, C. auris B8441 : B9J08_000471 and Candida tenuis NRRL Y-1498 : CANTEDRAFT_113831
RFC4	100.462	-1.5812	0.173868	-9.09425	9.52426e-20	6.33819e-19	CR_10700W_A	RFC4	AAA domain-containing protein [Source:UniProtKB/TrEMBL;Acc:A0A1D8PU93]
C2_09710C_A	770.829	-1.5785	0.240996	-6.54991	5.75731e-11	2.12381e-10	C2_09710C_A	NA	VHS domain-containing protein [Source:UniProtKB/TrEMBL;Acc:A0A1D8PIJ4]
HNT1	232.817	-1.57707	0.188709	-8.35715	6.42498e-17	3.46845e-16	C1_10780C_A	HNT1	HIT domain-containing protein [Source:UniProtKB/TrEMBL;Acc:Q59WG0]
C3_06750W_A	135.076	-1.57472	0.177312	-8.8811	6.62036e-19	4.13409e-18	C3_06750W_A	NA	Translocon subunit [Source:UniProtKB/TrEMBL;Acc:A0A1D8PKK1]
CR_04120C_A	162.993	-1.57384	0.160896	-9.78173	1.34881e-22	1.08632e-21	CR_04120C_A	NA	DNA_MISMATCH_REPAIR_2 domain-containing protein [Source:UniProtKB/TrEMBL;Acc:A0A1D8PSP4]
C6_01880W_A	43.7786	-1.57378	0.229763	-6.84956	7.40766e-12	2.92585e-11	C6_01880W_A	NA	Predicted membrane protein, induced by alpha pheromone in SpiderM medium
C2_00090W_A	55.2431	-1.57372	0.240845	-6.53415	6.39705e-11	2.34965e-10	C2_00090W_A	NA	Protein of unknown function, flow model biofilm induced
ARC19	57.3931	-1.57342	0.227654	-6.91145	4.79726e-12	1.92535e-11	CR_01040C_A	ARC19	Actin-related protein 2/3 complex subunit 4 [Source:UniProtKB/TrEMBL;Acc:A0A1D8PRU4]
C3_04590W_A	540.766	-1.56638	0.124942	-12.5369	4.69251e-36	8.34596e-35	C3_04590W_A	NA	RRM domain-containing protein [Source:UniProtKB/TrEMBL;Acc:A0A1D8PK11]
PHR3	421.78	-1.56592	0.14689	-10.6605	1.55744e-26	1.60747e-25	C4_00090W_A	PHR3	1,3-beta-glucanosyltransferase [Source:UniProtKB/TrEMBL;Acc:A0A1D8PKY4]
C1_01050C_A	257.899	-1.56569	0.163097	-9.59974	8.01476e-22	6.17219e-21	C1_01050C_A	NA	S5A_REDUCTASE domain-containing protein [Source:UniProtKB/TrEMBL;Acc:A0A1D8PCD8]
PAB1	2325.85	-1.56463	0.22994	-6.80453	1.0138e-11	3.94431e-11	C1_03370W_A	PAB1	Polyadenylate-binding protein, cytoplasmic and nuclear [Source:UniProtKB/Swiss-Prot;Acc:Q5AI15]
SSZ1	1102.19	-1.56448	0.185451	-8.4361	3.28112e-17	1.8223e-16	C4_04700W_A	SSZ1	Ssz1p [Source:UniProtKB/TrEMBL;Acc:Q5A678]
VID27	2214.44	-1.56347	0.0970335	-16.1127	2.07703e-58	1.00913e-56	C6_00130C_A	VID27	Vid27p [Source:UniProtKB/TrEMBL;Acc:A0A1D8PP94]
CR_09670C_A	359.034	-1.56323	0.102493	-15.252	1.59739e-52	5.92918e-51	CR_09670C_A	NA	S-formylglutathione hydrolase [Source:UniProtKB/TrEMBL;Acc:A0A1D8PU04]
C1_14320C_A	185.821	-1.5614	0.130472	-11.9673	5.26999e-33	8.03405e-32	C1_14320C_A	NA	FAA_hydrolase domain-containing protein [Source:UniProtKB/TrEMBL;Acc:A0A1D8PFV6]
GCY1	733.783	-1.55992	0.244233	-6.38702	1.69147e-10	5.97414e-10	C3_07340W_A	GCY1	Aldo_ket_red domain-containing protein [Source:UniProtKB/TrEMBL;Acc:Q5ADT4]
GUA1	458.052	-1.55888	0.285943	-5.45172	4.98854e-08	1.42981e-07	C1_09490C_A	GUA1	GMP synthase [glutamine-hydrolyzing] [Source:UniProtKB/Swiss-Prot;Acc:Q5APF2]
POX18	12.8835	-1.5585	0.535137	-2.91234	0.00358734	0.00597656	C1_01440C_A	POX18	SCP2 domain-containing protein [Source:UniProtKB/TrEMBL;Acc:A0A1D8PCH9]
THS1	1568.66	-1.55669	0.16741	-9.29869	1.42184e-20	9.98461e-20	C5_00110C_A	THS1	Threonyl-tRNA synthetase [Source:UniProtKB/TrEMBL;Acc:A0A1D8PMV9]
RIB7	109.812	-1.55619	0.171122	-9.09406	9.54044e-20	6.3419e-19	C1_12810W_A	RIB7	2,5-diamino-6-(5-phospho-D-ribosylamino)pyrimidin-4(3H)-one reductase [Source:UniProtKB/TrEMBL;Acc:A0A1D8PFH0]
PXP2	67.8506	-1.55597	0.401907	-3.87147	0.000108183	0.000219005	C3_01930W_A	PXP2	Acyl-coenzyme A oxidase [Source:UniProtKB/TrEMBL;Acc:Q5AJD6]
RPL17B	1078.38	-1.5554	0.214026	-7.26735	3.6662e-13	1.58533e-12	C2_04600C_A	RPL17B	Ribosomal 60S subunit protein L17B [Source:UniProtKB/TrEMBL;Acc:Q59TE0]
LAP41	743.115	-1.55399	0.166904	-9.31063	1.27078e-20	8.95542e-20	C3_02170C_A	LAP41	Metalloaminopeptidase [Source:UniProtKB/TrEMBL;Acc:A0A1D8PJE0]
BMT9	127.491	-1.55297	0.263049	-5.90374	3.55351e-09	1.1165e-08	C4_01170C_A	BMT9	Beta-mannosyltransferase 9 [Source:UniProtKB/Swiss-Prot;Acc:Q5AMH3]
USO6	450.135	-1.55093	0.141975	-10.924	8.85331e-28	1.00014e-26	C3_05310W_A	USO6	Uso6p [Source:UniProtKB/TrEMBL;Acc:A0A1D8PK69]
JEN2	630.744	-1.55076	0.278607	-5.56612	2.60471e-08	7.62279e-08	C4_04030W_A	JEN2	MFS domain-containing protein [Source:UniProtKB/TrEMBL;Acc:A0A1D8PLY7]
IPP1	1260.38	-1.55062	0.162473	-9.54389	1.37573e-21	1.04332e-20	C2_08810C_A	IPP1	Inorganic pyrophosphatase [Source:UniProtKB/Swiss-Prot;Acc:P83777]
C2_01650W_A	12.6293	-1.55022	0.460567	-3.3659	0.000762947	0.00138921	C2_01650W_A	NA	mRNA (N6-adenosine)-methyltransferase [Source:UniProtKB/TrEMBL;Acc:Q5ALV0]
C2_01260W_A	42.6825	-1.54942	0.276695	-5.59974	2.14672e-08	6.32585e-08	C2_01260W_A	NA	TFIIIC_delta domain-containing protein [Source:UniProtKB/TrEMBL;Acc:A0A1D8PGE2]
EMP24	103.365	-1.54874	0.19501	-7.94184	1.9921e-15	9.82242e-15	CR_07590W_A	EMP24	GOLD domain-containing protein [Source:UniProtKB/TrEMBL;Acc:Q59V63]
C1_04790W_A	139.682	-1.54733	0.159041	-9.72911	2.26561e-22	1.80044e-21	C1_04790W_A	NA	Nuclear cap-binding protein subunit 2 [Source:UniProtKB/TrEMBL;Acc:Q59VH0]
CDC54	156.36	-1.54694	0.255508	-6.05438	1.40963e-09	4.61841e-09	C1_12550C_A	CDC54	DNA helicase [Source:UniProtKB/TrEMBL;Acc:A0A1D8PFE6]
WOR2	188.06	-1.54662	0.228101	-6.78043	1.19815e-11	4.6344e-11	C3_05170W_A	WOR2	White-opaque regulator 2 [Source:UniProtKB/Swiss-Prot;Acc:Q5ANB1]
CHL4	81.552	-1.54399	0.25918	-5.95723	2.56556e-09	8.15953e-09	C1_04570C_A	CHL4	Chl4p [Source:UniProtKB/TrEMBL;Acc:A0A1D8PDB7]
GIN1	101.741	-1.54164	0.259705	-5.93611	2.91869e-09	9.24329e-09	C1_11440C_A	GIN1	MRC1 domain-containing protein [Source:UniProtKB/TrEMBL;Acc:A0A1D8PF47]
C2_06660W_A	78.844	-1.53761	0.244701	-6.28364	3.30739e-10	1.13657e-09	C2_06660W_A	NA	RNase_PH domain-containing protein [Source:UniProtKB/TrEMBL;Acc:A0A1D8PHQ0]
C7_02010C_A	230.522	-1.53576	0.246749	-6.22398	4.84714e-10	1.64863e-09	C7_02010C_A	NA	Aldedh domain-containing protein [Source:UniProtKB/TrEMBL;Acc:Q5AH20]
C3_07450C_A	58.4676	-1.53554	0.235989	-6.50683	7.67548e-11	2.80371e-10	C3_07450C_A	NA	Putative endodeoxyribonuclease [Source:UniProtKB/TrEMBL;Acc:Q5ADU7]
C1_03410W_A	70.7503	-1.52996	0.217276	-7.04154	1.90125e-12	7.85203e-12	C1_03410W_A	NA	Protein of unknown function, Hap43-induced, rat catheter biofilm induced
ERV25	217.7	-1.52795	0.134787	-11.336	8.70196e-30	1.13296e-28	C3_06250W_A	ERV25	Endoplasmic reticulum vesicle protein 25 [Source:UniProtKB/Swiss-Prot;Acc:Q5A302]
ARF3	73.1276	-1.52688	0.182418	-8.37022	5.751e-17	3.11304e-16	C3_01470W_A	ARF3	Arf3p [Source:UniProtKB/TrEMBL;Acc:A0A1D8PJ64]
C2_02110C_A	125.961	-1.52537	0.169725	-8.98728	2.5343e-19	1.63729e-18	C2_02110C_A	NA	Protein of unknown function, Spider biofilm induced
TEF1	11179.5	-1.52508	0.227692	-6.69798	2.11321e-11	8.01813e-11	C2_08370C_A	TEF1	Elongation factor 1-alpha 1 [Source:UniProtKB/Swiss-Prot;Acc:P0CY35]
CR_00130C_A	381.077	-1.52443	0.107986	-14.117	2.98631e-45	8.18633e-44	CR_00130C_A	NA	Aminotran_1_2 domain-containing protein [Source:UniProtKB/TrEMBL;Acc:A0A1D8PRL8]
TOP2	325.884	-1.52403	0.160827	-9.47621	2.63678e-21	1.97214e-20	C4_06600W_A	TOP2	DNA topoisomerase 2 [Source:UniProtKB/TrEMBL;Acc:A0A1D8PMM1]
PRE10	528.599	-1.52221	0.112619	-13.5164	1.25073e-41	2.88584e-40	C7_01470C_A	PRE10	Proteasome endopeptidase complex [Source:UniProtKB/TrEMBL;Acc:A0A1D8PQW1]
DAL1	292.741	-1.52092	0.156244	-9.73422	2.15461e-22	1.7168e-21	C3_00180C_A	DAL1	Allantoinase [Source:UniProtKB/TrEMBL;Acc:Q5A7L5]
TKL1	3061.89	-1.5198	0.201515	-7.54189	4.63213e-14	2.11795e-13	C1_08320W_A	TKL1	Transketolase [Source:UniProtKB/TrEMBL;Acc:Q5A750]
CDC11	456.196	-1.51963	0.119979	-12.6658	9.1443e-37	1.71844e-35	C5_00070W_A	CDC11	Septin CDC11 [Source:UniProtKB/Swiss-Prot;Acc:G1UB61]
C1_07060C_A	75.5731	-1.51624	0.212277	-7.14278	9.14633e-13	3.84919e-12	C1_07060C_A	NA	(orf19.6198.1) Ortholog of S. cerevisiae : YIL156W-B, C. glabrata CBS138 : CAGL0H06732g, C. dubliniensis CD36 : Cd36_06600, C. parapsilosis CDC317 : CPAR2_208850 and C. auris B8441 : B9J08_005435
C3_06240C_A	47.197	-1.51448	0.320779	-4.72126	2.34391e-06	5.69629e-06	C3_06240C_A	NA	Mitochondrial 54S ribosomal protein YmL39 [Source:UniProtKB/TrEMBL;Acc:A0A1D8PKF3]
ARC1	493.04	-1.51233	0.196267	-7.70547	1.30367e-14	6.14894e-14	CR_03060W_A	ARC1	Arc1p [Source:UniProtKB/TrEMBL;Acc:A0A1D8PSC8]
RPL23A	660.272	-1.50573	0.241262	-6.24106	4.34614e-10	1.4816e-09	C6_02070C_A	RPL23A	Ribosomal 60S subunit protein L23B [Source:UniProtKB/TrEMBL;Acc:A0A1D8PPT5]
C1_10050W_A	12.361	-1.50546	0.388571	-3.87434	0.000106912	0.000216506	C1_10050W_A	NA	Protein of unknown function, induced by Mnl1 under weak acid stress, Hap43-induced, mutant is viable
C2_02410W_A	451.526	-1.50466	0.161386	-9.32339	1.12677e-20	7.9687e-20	C2_02410W_A	NA	Endoplasmic reticulum transmembrane protein [Source:UniProtKB/TrEMBL;Acc:A0A1D8PGL1]
C5_04860C_A	54.9646	-1.50362	0.252669	-5.95095	2.66588e-09	8.47409e-09	C5_04860C_A	NA	Ortholog(s) have role in endoplasmic reticulum to Golgi vesicle-mediated transport, retrograde transport, endosome to Golgi
C1_06250W_A	214.704	-1.50327	0.251261	-5.98288	2.19227e-09	7.02844e-09	C1_06250W_A	NA	Protein of unknown function, mutants are viable, filament induced, regulated by Nrg1, Rfg1, Tup1
C3_07880C_A	36.1776	-1.50139	0.284167	-5.28348	1.2675e-07	3.50511e-07	C3_07880C_A	NA	Protein of unknown function, Spider biofilm repressed
C4_06360C_A	20.4215	-1.49708	0.365724	-4.09347	4.24957e-05	8.99909e-05	C4_06360C_A	NA	Ortholog of C. dubliniensis CD36 : Cd36_45850, C. parapsilosis CDC317 : CPAR2_500750, Pichia stipitis Pignal : PICST_43336, Candida tropicalis MYA-3404 : CTRG_04038 and Candida albicans WO-1 : CAWG_03191
SMP2	693.852	-1.49363	0.138915	-10.7521	5.79388e-27	6.13905e-26	C2_01550W_A	SMP2	LNS2 domain-containing protein [Source:UniProtKB/TrEMBL;Acc:Q5ALW4]
CBF5	1214.18	-1.49336	0.257577	-5.79774	6.72156e-09	2.06626e-08	C1_10620W_A	CBF5	H/ACA ribonucleoprotein complex subunit CBF5 [Source:UniProtKB/Swiss-Prot;Acc:O43101]
CR_10230W_A	733.014	-1.49198	0.126172	-11.825	2.89886e-32	4.28801e-31	CR_10230W_A	NA	Ortholog(s) have histone acetyltransferase activity, role in histone acetylation, replication-born double-strand break repair via sister chromatid exchange and Ada2/Gcn5/Ada3 transcription activator complex localization
C2_07650C_A	209.845	-1.49158	0.20915	-7.13165	9.91738e-13	4.16781e-12	C2_07650C_A	NA	AB hydrolase-1 domain-containing protein [Source:UniProtKB/TrEMBL;Acc:A0A1D8PHY7]
C3_00310C_A	200.395	-1.4915	0.118408	-12.5963	2.21272e-36	4.01921e-35	C3_00310C_A	NA	RING-type domain-containing protein [Source:UniProtKB/TrEMBL;Acc:Q5A7M8]
HAT1	459.285	-1.48955	0.147724	-10.0834	6.54546e-24	5.70199e-23	C1_04670W_A	HAT1	Histone acetyltransferase type B catalytic subunit [Source:UniProtKB/Swiss-Prot;Acc:Q59VF4]
BUB1	266.31	-1.48837	0.144134	-10.3263	5.35961e-25	4.98895e-24	C4_03120C_A	BUB1	Protein kinase [Source:UniProtKB/TrEMBL;Acc:A0A1D8PLR1]
SMD2	55.7493	-1.48568	0.31338	-4.74082	2.12854e-06	5.20677e-06	C2_06240W_A	SMD2	Small nuclear ribonucleoprotein Sm D2 [Source:UniProtKB/TrEMBL;Acc:A0A1D8PHP3]
RVS161	1349.67	-1.48518	0.151173	-9.82436	8.84345e-23	7.21767e-22	C7_00020C_A	RVS161	Regulator of cytoskeleton and endocytosis RVS161 [Source:UniProtKB/Swiss-Prot;Acc:Q5AFE4]
C1_13810W_A	260.826	-1.48382	0.151577	-9.7892	1.2528e-22	1.01172e-21	C1_13810W_A	NA	Ortholog of C. dubliniensis CD36 : Cd36_12800, C. parapsilosis CDC317 : CPAR2_203460, C. auris B8441 : B9J08_004645 and Candida tenuis NRRL Y-1498 : CANTEDRAFT_94106
ATP18	156.94	-1.48347	0.175839	-8.4365	3.26982e-17	1.8206e-16	C2_00610C_A	ATP18	F1F0 ATP synthase subunit i [Source:UniProtKB/TrEMBL;Acc:A0A1D8PG50]
SYS1	99.8101	-1.48329	0.183422	-8.08674	6.12815e-16	3.0983e-15	C7_04330C_A	SYS1	Sys1p [Source:UniProtKB/TrEMBL;Acc:A0A1D8PRK2]
CDC20	170.497	-1.483	0.198311	-7.47812	7.53917e-14	3.40288e-13	C6_01150W_A	CDC20	WD_REPEATS_REGION domain-containing protein [Source:UniProtKB/TrEMBL;Acc:A0A1D8PPK6]
CAN3	164.669	-1.48236	0.221055	-6.70585	2.00243e-11	7.61229e-11	C6_00830C_A	CAN3	Probable lysine/arginine permease CAN3 [Source:UniProtKB/Swiss-Prot;Acc:A0A1D8PPG4]
MCM3	171.7	-1.48093	0.206067	-7.18661	6.64182e-13	2.819e-12	C2_07350W_A	MCM3	DNA helicase [Source:UniProtKB/TrEMBL;Acc:A0A1D8PHW4]
SLK19	8750.34	-1.48078	0.239165	-6.19146	5.96078e-10	2.0148e-09	C3_07310C_A	SLK19	Slk19p [Source:UniProtKB/TrEMBL;Acc:Q5ADT0]
C1_03240W_A	114.516	-1.48046	0.17682	-8.37267	5.63287e-17	3.05186e-16	C1_03240W_A	NA	Ortholog of C. dubliniensis CD36 : Cd36_03040, C. parapsilosis CDC317 : CPAR2_108610, C. auris B8441 : B9J08_000283, Debaryomyces hansenii CBS767 : DEHA2G16500g and Pichia stipitis Pignal : PICST_32835
C1_01530C_A	581.392	-1.4793	0.218226	-6.77873	1.21241e-11	4.68046e-11	C1_01530C_A	NA	Arginyl-tRNA synthetase [Source:UniProtKB/TrEMBL;Acc:A0A1D8PCI5]
FES1	144.548	-1.47768	0.167653	-8.81387	1.20894e-18	7.41749e-18	C6_00760W_A	FES1	Hsp70 nucleotide exchange factor FES1 [Source:UniProtKB/Swiss-Prot;Acc:Q59NN8]
C5_05270C_A	341.696	-1.47565	0.133887	-11.0216	3.00831e-28	3.49081e-27	C5_05270C_A	NA	Ortholog of C. dubliniensis CD36 : Cd36_54870, C. parapsilosis CDC317 : CPAR2_100250, Debaryomyces hansenii CBS767 : DEHA2D13992g and Pichia stipitis Pignal : PICST_40400
C3_00230C_A	318.706	-1.47557	0.290791	-5.07434	3.88842e-07	1.02277e-06	C3_00230C_A	NA	Putative protein of unknown function, transcript is upregulated in clinical isolates from HIV+ patients with oral candidiasis, regulated by Ssn6
C1_01070C_A	185.405	-1.47402	0.170635	-8.63846	5.69774e-18	3.32841e-17	C1_01070C_A	NA	Has domain(s) with predicted role in cell division, chromosome segregation and MIS12/MIND type complex localization
DPP1	24.6429	-1.47172	0.316659	-4.64766	3.35727e-06	8.02842e-06	C1_11470C_A	DPP1	acidPPc domain-containing protein [Source:UniProtKB/TrEMBL;Acc:Q59W68]
C1_08890C_A	23.4592	-1.47013	0.364552	-4.0327	5.51385e-05	0.000115414	C1_08890C_A	NA	RRM domain-containing protein [Source:UniProtKB/TrEMBL;Acc:A0A1D8PEI3]
C2_08160C_A	921.929	-1.46994	0.13513	-10.878	1.46776e-27	1.63339e-26	C2_08160C_A	NA	Protein YOP1 [Source:UniProtKB/TrEMBL;Acc:A0A1D8PI76]
C1_01080W_A	61.6174	-1.46972	0.225427	-6.51969	7.04509e-11	2.57975e-10	C1_01080W_A	NA	Ortholog of C. dubliniensis CD36 : Cd36_01020, C. parapsilosis CDC317 : CPAR2_110130, C. auris B8441 : B9J08_003399 and Candida tenuis NRRL Y-1498 : CANTEDRAFT_93515
FUN12	2838.11	-1.46732	0.16968	-8.64759	5.25996e-18	3.08172e-17	C1_08090C_A	FUN12	Eukaryotic translation initiation factor 5B [Source:UniProtKB/TrEMBL;Acc:Q5A782]
HSP90	12536.8	-1.4671	0.197849	-7.41524	1.21402e-13	5.42632e-13	C7_02030W_A	HSP90	Heat shock protein 90 homolog [Source:UniProtKB/Swiss-Prot;Acc:P46598]
ZCF22	37.8853	-1.46698	0.287947	-5.09463	3.49418e-07	9.23132e-07	C5_02430W_A	ZCF22	Zn(2)-C6 fungal-type domain-containing protein [Source:UniProtKB/TrEMBL;Acc:A0A1D8PNF7]
DBR1	235.359	-1.46413	0.176976	-8.27305	1.30578e-16	6.88733e-16	C6_02050W_A	DBR1	DBR1 domain-containing protein [Source:UniProtKB/TrEMBL;Acc:A0A1D8PPT8]
C2_09030W_A	49.1973	-1.46297	0.26185	-5.58708	2.30925e-08	6.77803e-08	C2_09030W_A	NA	DUF202 domain-containing protein [Source:UniProtKB/TrEMBL;Acc:A0A1D8PIF3]
C4_04720W_A	174.214	-1.46215	0.175602	-8.32653	8.32442e-17	4.46159e-16	C4_04720W_A	NA	Methylenetetrahydrofolate dehydrogenase (NAD(+)) [Source:UniProtKB/TrEMBL;Acc:A0A1D8PM44]
RPB11	122.909	-1.46152	0.161984	-9.02261	1.83659e-19	1.1982e-18	C1_00940W_A	RPB11	RNA_pol_L_2 domain-containing protein [Source:UniProtKB/TrEMBL;Acc:A0A1D8PCD0]
LEU1	1489.52	-1.46039	0.155798	-9.37361	7.00928e-21	5.07727e-20	CR_00360C_A	LEU1	3-isopropylmalate dehydratase [Source:UniProtKB/TrEMBL;Acc:A0A1D8PRP8]
HMG1	438.769	-1.45828	0.141172	-10.3298	5.16558e-25	4.82336e-24	C1_03780C_A	HMG1	3-hydroxy-3-methylglutaryl coenzyme A reductase [Source:UniProtKB/TrEMBL;Acc:A0A1D8PD39]
AHP2	244.689	-1.45744	0.1492	-9.76838	1.5389e-22	1.23609e-21	C7_02390W_A	AHP2	Redoxin domain-containing protein [Source:UniProtKB/TrEMBL;Acc:A0A1D8PR39]
C4_00850C_A	16.3933	-1.45349	0.378694	-3.83816	0.000123959	0.000248501	C4_00850C_A	NA	Metallophos domain-containing protein [Source:UniProtKB/TrEMBL;Acc:Q5AMD9]
DPM3	53.5544	-1.45282	0.215712	-6.73501	1.63915e-11	6.26714e-11	C4_01920W_A	DPM3	Dolichol-phosphate mannosyltransferase subunit 3 [Source:UniProtKB/TrEMBL;Acc:A0A1D8PLF1]
C3_07590W_A	34.6032	-1.45198	0.278801	-5.20794	1.90951e-07	5.1822e-07	C3_07590W_A	NA	Protein of unknown function, repressed by alpha pheromone in SpiderM medium, Spider biofilm induced
LEU2	255.253	-1.45167	0.166742	-8.70609	3.1453e-18	1.86842e-17	C7_00400W_A	LEU2	3-isopropylmalate dehydrogenase [Source:UniProtKB/TrEMBL;Acc:A0A1D8PQK5]
ASH1	308.476	-1.45157	0.135841	-10.6859	1.18545e-26	1.23634e-25	C2_10660W_A	ASH1	Transcriptional regulatory protein ASH1 [Source:UniProtKB/Swiss-Prot;Acc:Q5A5Q6]
C1_01910W_A	179.831	-1.45089	0.277713	-5.22441	1.74707e-07	4.76952e-07	C1_01910W_A	NA	Protein of unknown function, present in exponential and stationary growth phase yeast cultures
C3_02090C_A	186.672	-1.44977	0.240879	-6.01867	1.75856e-09	5.70221e-09	C3_02090C_A	NA	Ortholog of C. dubliniensis CD36 : Cd36_82070, C. parapsilosis CDC317 : CPAR2_202790, C. auris B8441 : B9J08_000205 and Candida tenuis NRRL Y-1498 : CANTEDRAFT_114065
C3_02620C_A	65.133	-1.44737	0.205325	-7.04918	1.7997e-12	7.43778e-12	C3_02620C_A	NA	Mitochondrial pyruvate carrier [Source:UniProtKB/TrEMBL;Acc:A0A1D8PJH2]
C5_04940W_A	87.8133	-1.44652	0.213694	-6.76911	1.29577e-11	4.97977e-11	C5_04940W_A	NA	Aamy domain-containing protein [Source:UniProtKB/TrEMBL;Acc:A0A1D8PP39]
EDC3	283.834	-1.44479	0.143542	-10.0653	7.86695e-24	6.79377e-23	C4_05190C_A	EDC3	Enhancer of mRNA-decapping protein 3 [Source:UniProtKB/TrEMBL;Acc:A0A1D8PM93]
SEC61	907.508	-1.44421	0.200947	-7.18699	6.62329e-13	2.81313e-12	C3_07810C_A	SEC61	Protein transport protein SEC61 subunit alpha [Source:UniProtKB/Swiss-Prot;Acc:Q9P8E3]
ARC15	179.579	-1.44382	0.159774	-9.03666	1.6153e-19	1.05961e-18	CR_07210W_A	ARC15	Actin-related protein 2/3 complex subunit 5 [Source:UniProtKB/TrEMBL;Acc:Q59RN2]
COX9	239.86	-1.44348	0.149137	-9.67887	3.70776e-22	2.8851e-21	C2_05930W_A	COX9	Cytochrome c oxidase subunit 9, mitochondrial [Source:UniProtKB/TrEMBL;Acc:A0A1D8PHI5]
C5_02380W_A	12536.1	-1.44298	0.20369	-7.08418	1.39873e-12	5.82901e-12	C5_02380W_A	NA	Protein with similarity to S. cerevisiae Ykr070w, Tn mutation affects filamentation, Hog1-repressed, colony morphology-related gene regulation by Ssn6p, induced during cell wall regeneration, possibly essential
ARO3	213.624	-1.44282	0.21899	-6.58855	4.44146e-11	1.6507e-10	C2_02030W_A	ARO3	Phospho-2-dehydro-3-deoxyheptonate aldolase [Source:UniProtKB/TrEMBL;Acc:A0A1D8PGI8]
C1_04460C_A	373.308	-1.44174	0.185022	-7.79224	6.58331e-15	3.15745e-14	C1_04460C_A	NA	Putative protein of unknown function, transcript upregulated in clinical isolates from HIV+ patients with oral candidiasis, Spider biofilm induced
C1_02060W_A	99.9119	-1.44071	0.252986	-5.69481	1.23508e-08	3.7183e-08	C1_02060W_A	NA	(orf19.3663.1) Predicted plasma membrane protein, gene has intron
ATP17	497.103	-1.43764	0.190633	-7.54138	4.65018e-14	2.12458e-13	CR_00250W_A	ATP17	F1F0 ATP synthase subunit f [Source:UniProtKB/TrEMBL;Acc:A0A1D8PRM5]
SPO22	18.5722	-1.43685	0.394126	-3.64566	0.000266708	0.000514975	C1_06880C_A	SPO22	Spo22p [Source:UniProtKB/TrEMBL;Acc:A0A1D8PDX4]
C1_10710C_A	47.4997	-1.43606	0.333858	-4.30142	1.69707e-05	3.75202e-05	C1_10710C_A	NA	MFS domain-containing protein [Source:UniProtKB/TrEMBL;Acc:Q59WF2]
C2_00060C_A	798.438	-1.43527	0.126645	-11.333	9.00453e-30	1.16981e-28	C2_00060C_A	NA	Protein of unknown function, Spider biofilm repressed
PDC11	10489	-1.43378	0.22318	-6.42434	1.32446e-10	4.73383e-10	C4_06570C_A	PDC11	Pyruvate decarboxylase [Source:UniProtKB/Swiss-Prot;Acc:P83779]
C2_06260W_A	25.9741	-1.43284	0.296383	-4.83441	1.33542e-06	3.3252e-06	C2_06260W_A	NA	RF_PROK_I domain-containing protein [Source:UniProtKB/TrEMBL;Acc:Q59P48]
C1_03490W_A	341.637	-1.43216	0.170335	-8.40791	4.17373e-17	2.29882e-16	C1_03490W_A	NA	TLC domain-containing protein [Source:UniProtKB/TrEMBL;Acc:Q5AI01]
C3_01440C_A	10.1989	-1.43106	0.446672	-3.20383	0.00135611	0.00238778	C3_01440C_A	NA	Ortholog of Candida albicans WO-1 : CAWG_02476
KAE1	173.923	-1.42974	0.163096	-8.76628	1.84673e-18	1.11588e-17	C4_04920W_A	KAE1	tRNA N6-adenosine threonylcarbamoyltransferase [Source:UniProtKB/Swiss-Prot;Acc:Q5A6A4]
C1_07490C_A	30.0439	-1.42898	0.366488	-3.89913	9.65387e-05	0.00019643	C1_07490C_A	NA	DNA polymerase alpha subunit B [Source:UniProtKB/TrEMBL;Acc:A0A1D8PE62]
SOD4	193.496	-1.42335	0.214656	-6.63085	3.33758e-11	1.25049e-10	C2_00660C_A	SOD4	Cell surface superoxide dismutase [Cu-Zn] 4 [Source:UniProtKB/Swiss-Prot;Acc:Q5AD05]
C7_00040C_A	157.372	-1.41862	0.156726	-9.0516	1.4089e-19	9.28292e-19	C7_00040C_A	NA	Protein of unknown function, Spider biofilm repressed
C4_07080C_A	182.853	-1.41711	0.207754	-6.82109	9.03549e-12	3.54305e-11	C4_07080C_A	NA	Cnn_1N domain-containing protein [Source:UniProtKB/TrEMBL;Acc:A0A1D8PMR4]
CR_09330C_A	653.046	-1.41647	0.200588	-7.0616	1.64597e-12	6.82131e-12	CR_09330C_A	NA	Probable endonuclease LCL3 [Source:UniProtKB/TrEMBL;Acc:A0A1D8PTZ1]
CHO1	333.572	-1.41567	0.213255	-6.6384	3.17098e-11	1.19106e-10	C1_11240C_A	CHO1	CDP-diacylglycerol--serine O-phosphatidyltransferase [Source:UniProtKB/TrEMBL;Acc:A0A1D8PF32]
C3_03440C_A	57.642	-1.4131	0.229842	-6.14815	7.8394e-10	2.61138e-09	C3_03440C_A	NA	MFS domain-containing protein [Source:UniProtKB/TrEMBL;Acc:A0A1D8PJQ4]
C7_01650W_A	504.927	-1.41072	0.109822	-12.8456	9.10882e-38	1.7789e-36	C7_01650W_A	NA	TFIIIC_sub6 domain-containing protein [Source:UniProtKB/TrEMBL;Acc:A0A1D8PQW6]
ARC18	49.2498	-1.41034	0.248794	-5.66872	1.43867e-08	4.30737e-08	C6_01140C_A	ARC18	Actin-related protein 2/3 complex subunit 3 [Source:UniProtKB/TrEMBL;Acc:Q59WT0]
PLB2	39.1997	-1.40713	0.257706	-5.46021	4.7558e-08	1.36441e-07	C6_02000W_A	PLB2	Lysophospholipase [Source:UniProtKB/TrEMBL;Acc:A0A1D8PPS2]
C7_00410C_A	270.17	-1.40687	0.156188	-9.00754	2.10739e-19	1.3674e-18	C7_00410C_A	NA	DH domain-containing protein [Source:UniProtKB/TrEMBL;Acc:A0A1D8PQK0]
HSP70	34774.5	-1.40426	0.29414	-4.77413	1.80484e-06	4.45138e-06	C1_13480W_A	HSP70	Heat shock protein SSA1 [Source:UniProtKB/Swiss-Prot;Acc:P41797]
FTR2	508.605	-1.40388	0.139343	-10.0749	7.1304e-24	6.18451e-23	C1_14220C_A	FTR2	Ftr2p [Source:UniProtKB/TrEMBL;Acc:A0A1D8PFV2]
DAD2	32.7417	-1.40289	0.262671	-5.34086	9.25071e-08	2.59785e-07	C2_05210W_A	DAD2	DASH complex subunit DAD2 [Source:UniProtKB/Swiss-Prot;Acc:Q59ZG8]
C1_09810W_A	160.292	-1.40126	0.197463	-7.09634	1.281e-12	5.36081e-12	C1_09810W_A	NA	OBG-type G domain-containing protein [Source:UniProtKB/TrEMBL;Acc:Q5APB9]
LIA1	276.438	-1.39522	0.227758	-6.12587	9.01904e-10	2.99266e-09	C2_07290W_A	LIA1	Deoxyhypusine hydroxylase [Source:UniProtKB/Swiss-Prot;Acc:Q59Z14]
CR_05200C_A	170.617	-1.39009	0.172947	-8.0377	9.1537e-16	4.58145e-15	CR_05200C_A	NA	Protein of unknown function, regulated by Ssn6
C2_06550W_A	56.1597	-1.38783	0.197692	-7.02015	2.2163e-12	9.09656e-12	C2_06550W_A	NA	Ortholog of C. parapsilosis CDC317 : CPAR2_201960, C. dubliniensis CD36 : Cd36_20900, Candida metapsilosis : CMET_3324 and Candida tropicalis NEW ASSEMBLY : CTRG1_04756
C4_00740W_A	34.7442	-1.38689	0.242563	-5.71765	1.08009e-08	3.26981e-08	C4_00740W_A	NA	Ribonuclease P [Source:UniProtKB/TrEMBL;Acc:A0A1D8PL39]
QDR2	418	-1.38628	0.161144	-8.60274	7.78337e-18	4.49839e-17	C3_05570W_A	QDR2	MFS antiporter QDR2 [Source:UniProtKB/Swiss-Prot;Acc:Q59YT1]
CSH1	514.195	-1.38534	0.24098	-5.74877	8.98942e-09	2.73806e-08	C1_04020C_A	CSH1	Aldo_ket_red domain-containing protein [Source:UniProtKB/TrEMBL;Acc:Q59QH2]
C2_07010W_A	347.171	-1.38402	0.209228	-6.61487	3.71883e-11	1.38638e-10	C2_07010W_A	NA	Predicted ER protein involved in ER-nucleus signaling, Spider biofilm repressed
PPH3	114.71	-1.38385	0.231095	-5.98821	2.1216e-09	6.80917e-09	CR_03800C_A	PPH3	Serine/threonine-protein phosphatase [Source:UniProtKB/TrEMBL;Acc:A0A1D8PSJ8]
C2_09830C_A	84.1045	-1.38321	0.195407	-7.07858	1.45637e-12	6.06123e-12	C2_09830C_A	NA	(orf19.1367.1) Ortholog of C. parapsilosis CDC317 : CPAR2_407330, C. auris B8441 : B9J08_001010, Candida tenuis NRRL Y-1498 : CANTEDRAFT_114646 and Debaryomyces hansenii CBS767 : DEHA2B05654g
GLE2	229.474	-1.383	0.152849	-9.04816	1.45399e-19	9.56946e-19	C6_04360C_A	GLE2	RNA export factor [Source:UniProtKB/TrEMBL;Acc:A0A1D8PQE5]
C5_01040W_A	16.5695	-1.37907	0.408982	-3.37194	0.000746396	0.00136239	C5_01040W_A	NA	DUF727 domain-containing protein [Source:UniProtKB/TrEMBL;Acc:A0A1D8PN25]
PGA58	24.0776	-1.3777	0.314872	-4.37543	1.21193e-05	2.73341e-05	C5_03050C_A	PGA58	Predicted GPI-anchored protein 58 [Source:UniProtKB/Swiss-Prot;Acc:Q5AG46]
C1_14060W_A	1722.38	-1.37413	0.273274	-5.02839	4.94605e-07	1.28791e-06	C1_14060W_A	NA	Cellulase domain-containing protein [Source:UniProtKB/TrEMBL;Acc:A0A1D8PFV8]
RPN11	1733.6	-1.37411	0.134512	-10.2156	1.6888e-24	1.50856e-23	C1_14460W_A	RPN11	26S proteasome regulatory subunit RPN11 [Source:UniProtKB/TrEMBL;Acc:A0A1D8PFZ8]
CR_05330W_A	32.424	-1.37309	0.303667	-4.5217	6.13447e-06	1.427e-05	CR_05330W_A	NA	(orf19.5288.1) Protein of unknown function, Spider biofilm repressed
SOD3	516.871	-1.37115	0.209576	-6.54251	6.04946e-11	2.22608e-10	C7_00110W_A	SOD3	Superoxide dismutase [Source:UniProtKB/TrEMBL;Acc:A0A1D8PQH5]
APE3	443.259	-1.37071	0.122465	-11.1926	4.43166e-29	5.4493e-28	C2_08800C_A	APE3	Peptide hydrolase [Source:UniProtKB/TrEMBL;Acc:A0A1D8PI95]
CR_08520C_A	42.7713	-1.36975	0.217959	-6.28447	3.28983e-10	1.13119e-09	CR_08520C_A	NA	(orf19.6419.1) Ortholog of C. parapsilosis CDC317 : CPAR2_205710, C. auris B8441 : B9J08_000119, Candida tenuis NRRL Y-1498 : CANTEDRAFT_117073 and Debaryomyces hansenii CBS767 : DEHA2A11462g
C5_01000C_A	447.625	-1.36971	0.140308	-9.76222	1.63532e-22	1.31001e-21	C5_01000C_A	NA	Putative vacuole biogenesis protein
KAR2	6405.37	-1.367	0.16641	-8.21463	2.1282e-16	1.10785e-15	C2_01120W_A	KAR2	Endoplasmic reticulum chaperone BiP [Source:UniProtKB/TrEMBL;Acc:A0A1D8PG96]
TIM10	162.227	-1.36599	0.189161	-7.22128	5.15002e-13	2.20304e-12	C4_02140C_A	TIM10	Mitochondrial import inner membrane translocase subunit TIM10 [Source:UniProtKB/TrEMBL;Acc:A0A1D8PLH1]
C4_03160C_A	35.8997	-1.36327	0.285731	-4.77118	1.83154e-06	4.5098e-06	C4_03160C_A	NA	Protein of unknown function, Hap43p-repressed gene
C4_01830C_A	192.39	-1.36289	0.221406	-6.15565	7.4772e-10	2.4949e-09	C4_01830C_A	NA	M20_dimer domain-containing protein [Source:UniProtKB/TrEMBL;Acc:A0A1D8PLD9]
SER1	209.221	-1.36187	0.219555	-6.20288	5.54397e-10	1.87816e-09	C2_06210C_A	SER1	Phosphoserine aminotransferase [Source:UniProtKB/TrEMBL;Acc:Q59P52]
PRN3	63.6954	-1.36102	0.233415	-5.83092	5.5121e-09	1.70587e-08	C1_05870W_A	PRN3	Prn3p [Source:UniProtKB/TrEMBL;Acc:A0A1D8PDP2]
PRE1	461.631	-1.36074	0.127937	-10.636	2.0267e-26	2.06682e-25	C5_05310W_A	PRE1	Proteasome subunit beta [Source:UniProtKB/TrEMBL;Acc:Q5AJZ5]
CR_02430C_A	364.242	-1.35915	0.177991	-7.63606	2.23977e-14	1.04325e-13	CR_02430C_A	NA	Predicted protein of rapamycin resistance, Spider biofilm induced
C5_00090C_A	617.226	-1.35718	0.0900172	-15.0769	2.29917e-51	8.03499e-50	C5_00090C_A	NA	Predicted ORF from Assembly 19, removed from Assembly 20, subsequently reinstated in Assembly 21 based on comparative genome analysis
C4_03960W_A	152.778	-1.35652	0.403181	-3.36456	0.000766671	0.00139556	C4_03960W_A	NA	(orf19.787.1) Protein of unknown function, ORF added to Assembly 21 based on comparative genome analysis, protein detected by mass spec in stationary phase cultures
SCW4	154.997	-1.35567	0.307864	-4.40347	1.06533e-05	2.41702e-05	C1_02520W_A	SCW4	Scw4p [Source:UniProtKB/TrEMBL;Acc:Q5AIB2]
SMC3	73.6044	-1.3552	0.278119	-4.87275	1.10056e-06	2.77392e-06	C3_02700W_A	SMC3	Structural maintenance of chromosomes protein [Source:UniProtKB/TrEMBL;Acc:A0A1D8PJK7]
SPC98	123.301	-1.3552	0.2607	-5.19831	2.01109e-07	5.44305e-07	CR_01990C_A	SPC98	Spindle pole body component [Source:UniProtKB/TrEMBL;Acc:A0A1D8PS42]
C1_11580W_A	147.719	-1.35416	0.165428	-8.1858	2.70507e-16	1.3984e-15	C1_11580W_A	NA	Protein of unknown function, transcript upregulated by benomyl treatment
CHA1	76.2584	-1.35234	0.319729	-4.22965	2.34054e-05	5.09546e-05	C2_01270W_A	CHA1	PALP domain-containing protein [Source:UniProtKB/TrEMBL;Acc:A0A1D8PGA8]
HAL22	124.497	-1.3509	0.165732	-8.15112	3.60565e-16	1.84956e-15	C6_01030W_A	HAL22	3'(2'),5'-bisphosphate nucleotidase 2 [Source:UniProtKB/Swiss-Prot;Acc:Q59XQ1]
CR_03000C_A	127.505	-1.35057	0.183546	-7.35819	1.86424e-13	8.22799e-13	CR_03000C_A	NA	Ortholog of C. dubliniensis CD36 : Cd36_28090, C. parapsilosis CDC317 : CPAR2_802560, C. auris B8441 : B9J08_000343 and Candida tenuis NRRL Y-1498 : CANTEDRAFT_104949
RNY11	44.1859	-1.34724	0.337247	-3.99482	6.47441e-05	0.000133926	C5_04400W_A	RNY11	Ribonuclease T2-like 1-A [Source:UniProtKB/Swiss-Prot;Acc:Q5AK94]
C4_04440W_A	434.953	-1.34676	0.130138	-10.3487	4.24153e-25	3.97918e-24	C4_04440W_A	NA	Sec63 complex subunit [Source:UniProtKB/TrEMBL;Acc:Q5A647]
C4_07210W_A	123.646	-1.34333	0.159045	-8.44624	3.00839e-17	1.6802e-16	C4_07210W_A	NA	SAS4 domain-containing protein [Source:UniProtKB/TrEMBL;Acc:A0A1D8PMS3]
C1_05740C_A	29.5253	-1.34321	0.271888	-4.9403	7.80042e-07	2.00066e-06	C1_05740C_A	NA	Ortholog of C. dubliniensis CD36 : Cd36_05410, C. parapsilosis CDC317 : CPAR2_107480, C. auris B8441 : B9J08_004575 and Candida tenuis NRRL Y-1498 : CANTEDRAFT_94695
CYS4	512.793	-1.3428	0.145328	-9.23974	2.47094e-20	1.69533e-19	C1_01870C_A	CYS4	Cystathionine beta-synthase [Source:UniProtKB/TrEMBL;Acc:Q59T95]
HGT17	407.794	-1.34176	0.294284	-4.55941	5.12978e-06	1.20454e-05	C4_01070W_A	HGT17	MFS domain-containing protein [Source:UniProtKB/TrEMBL;Acc:A0A1D8PL74]
SEC20	118.442	-1.34003	0.168451	-7.95499	1.79141e-15	8.85482e-15	C6_02570C_A	SEC20	Sec20p [Source:UniProtKB/TrEMBL;Acc:A0A1D8PPX8]
ATG12	10.1153	-1.33999	0.418958	-3.19838	0.00138203	0.00243127	C1_13950C_A	ATG12	Ubiquitin-like protein ATG12 [Source:UniProtKB/Swiss-Prot;Acc:Q5AKU4]
THI6	106.097	-1.33966	0.196489	-6.81799	9.23253e-12	3.6132e-11	C3_02860W_A	THI6	4-methyl-5-beta-hydroxyethylthiazole kinase [Source:UniProtKB/TrEMBL;Acc:Q5AEJ1]
C3_01640C_A	39.7885	-1.33852	0.348244	-3.84363	0.00012123	0.000243601	C3_01640C_A	NA	Ortholog of C. dubliniensis CD36 : Cd36_81550, C. parapsilosis CDC317 : CPAR2_503570, C. auris B8441 : B9J08_001894 and Candida tenuis NRRL Y-1498 : cten_CGOB_00261
C1_12370W_A	51.581	-1.33833	0.238255	-5.61723	1.94039e-08	5.74332e-08	C1_12370W_A	NA	Chaperone component, involved in assembly of alpha subunits into the 20S proteasome, flow model biofilm induced
LYS12	289.375	-1.33827	0.169264	-7.90644	2.64847e-15	1.29519e-14	CR_01400W_A	LYS12	Iso_dh domain-containing protein [Source:UniProtKB/TrEMBL;Acc:Q5A9D9]
ADE8	129.249	-1.33771	0.180901	-7.39473	1.41695e-13	6.31445e-13	C2_03090C_A	ADE8	5'-phosphoribosylglycinamide transformylase [Source:UniProtKB/TrEMBL;Acc:A0A1D8PGS7]
NDE1	1127.83	-1.33711	0.146007	-9.15781	5.29601e-20	3.56809e-19	C3_03420C_A	NDE1	Pyr_redox_2 domain-containing protein [Source:UniProtKB/TrEMBL;Acc:Q5AEC9]
C4_00290C_A	24.2899	-1.33591	0.316581	-4.2198	2.44521e-05	5.31366e-05	C4_00290C_A	NA	Choline monooxygenase, chloroplastic [Source:UniProtKB/TrEMBL;Acc:A0A1D8PL08]
WBP1	260.888	-1.33454	0.125309	-10.65	1.74345e-26	1.79018e-25	C1_11170W_A	WBP1	Dolichyl-diphosphooligosaccharide--protein glycosyltransferase subunit WBP1 [Source:UniProtKB/TrEMBL;Acc:A0A1D8PF22]
RBT1	33.9971	-1.33347	0.31281	-4.26289	2.01796e-05	4.42057e-05	C4_03520C_A	RBT1	Cell wall protein RTB1 [Source:UniProtKB/Swiss-Prot;Acc:Q59TP1]
THG1	39.4594	-1.33302	0.252415	-5.28104	1.28452e-07	3.54891e-07	C7_00560C_A	THG1	tRNA(His) guanylyltransferase [Source:UniProtKB/TrEMBL;Acc:A0A1D8PQL3]
C2_07110C_A	147.066	-1.33062	0.177777	-7.48479	7.16622e-14	3.2468e-13	C2_07110C_A	NA	Ortholog(s) have ATPase activity, DNA binding, nucleosome binding activity, role in sister chromatid cohesion and Isw1a complex localization
TBP1	3442.88	-1.33002	0.302982	-4.38977	1.13472e-05	2.56568e-05	C1_10660W_A	TBP1	TATA-box-binding protein [Source:UniProtKB/Swiss-Prot;Acc:O43133]
SPS20	108.803	-1.32847	0.181638	-7.31382	2.59644e-13	1.13507e-12	C4_00830W_A	SPS20	Sps20p [Source:UniProtKB/TrEMBL;Acc:Q59SL5]
GBU1	18.1167	-1.32835	0.370695	-3.58339	0.000339159	0.000648373	C6_01680C_A	GBU1	Guanidinobutyrase (Gbase), enzyme involved in metabolism of guanidinobutyrate
ARP3	495.012	-1.32618	0.16454	-8.05993	7.63375e-16	3.83678e-15	C2_07320W_A	ARP3	Actin-related protein 3 [Source:UniProtKB/TrEMBL;Acc:Q59Z11]
C2_07420W_A	299.403	-1.32561	0.156819	-8.4531	2.83664e-17	1.58724e-16	C2_07420W_A	NA	Sedoheptulose-bisphosphatase [Source:UniProtKB/TrEMBL;Acc:A0A1D8PHW0]
C4_07200C_A	136.337	-1.32478	0.143723	-9.2176	3.03813e-20	2.06787e-19	C4_07200C_A	NA	Metallophos domain-containing protein [Source:UniProtKB/TrEMBL;Acc:A0A1D8PMT0]
GCV2	314.295	-1.32455	0.206996	-6.3989	1.56502e-10	5.54388e-10	C1_08400C_A	GCV2	Glycine cleavage system P protein [Source:UniProtKB/TrEMBL;Acc:A0A1D8PE97]
CR_06820W_A	94.7464	-1.3235	0.23383	-5.66009	1.51295e-08	4.51619e-08	CR_06820W_A	NA	Ortholog(s) have mitochondrion localization
IHD1	651.482	-1.32206	0.179336	-7.37199	1.68104e-13	7.46352e-13	C6_03850C_A	IHD1	Induced during hyphae development protein 1 [Source:UniProtKB/Swiss-Prot;Acc:Q5A8I8]
C3_00360W_A	135.828	-1.32199	0.212988	-6.20689	5.40425e-10	1.83187e-09	C3_00360W_A	NA	Protein of unknown function, Hap43-repressed, Spider biofilm induced
CDA2	23.2892	-1.31862	0.393365	-3.35216	0.000801846	0.0014556	CR_00300W_A	CDA2	NodB homology domain-containing protein [Source:UniProtKB/TrEMBL;Acc:A0A1D8PRN6]
PGA5	12.7237	-1.31817	0.39719	-3.31874	0.000904234	0.00163155	C1_02360C_A	PGA5	1,3-beta-glucanosyltransferase PGA5 [Source:UniProtKB/Swiss-Prot;Acc:Q59VW6]
CSH3	443.106	-1.31699	0.113816	-11.5712	5.76813e-31	7.97924e-30	C4_03390W_A	CSH3	Csh3p [Source:UniProtKB/TrEMBL;Acc:A0A1D8PLU5]
CR_00060C_A	974.722	-1.31559	0.153147	-8.59043	8.66451e-18	4.98836e-17	CR_00060C_A	NA	ATP-dependent DNA helicase RRM3 [Source:UniProtKB/TrEMBL;Acc:A0A1D8PRM6]
C5_00080C_A	478.521	-1.31545	0.138213	-9.51756	1.77294e-21	1.33439e-20	C5_00080C_A	NA	Coatomer subunit epsilon [Source:UniProtKB/TrEMBL;Acc:A0A1D8PMT6]
EIF4E	575.827	-1.31494	0.10029	-13.1114	2.83333e-39	5.81854e-38	CR_10490W_A	EIF4E	Eukaryotic translation initiation factor 4E [Source:UniProtKB/Swiss-Prot;Acc:Q9P975]
CR_10820W_A	78.9099	-1.31284	0.219627	-5.9776	2.26448e-09	7.24447e-09	CR_10820W_A	NA	Small nuclear ribonucleoprotein Sm D1 [Source:UniProtKB/TrEMBL;Acc:A0A1D8PUC1]
C3_07760C_A	62.7262	-1.31003	0.219796	-5.96023	2.51876e-09	8.01496e-09	C3_07760C_A	NA	AB hydrolase-1 domain-containing protein [Source:UniProtKB/TrEMBL;Acc:Q5ADY2]
C1_09740C_A	14.4536	-1.30899	0.483279	-2.70855	0.00675772	0.0108181	C1_09740C_A	NA	(orf19.4837.1) Ortholog of C. parapsilosis CDC317 : CPAR2_804880, Candida tenuis NRRL Y-1498 : CANTEDRAFT_111283, Debaryomyces hansenii CBS767 : DEHA2B10604g and Pichia stipitis Pignal : PICST_40454
C5_03210C_A	42.9935	-1.30814	0.393159	-3.32726	0.000877056	0.00158635	C5_03210C_A	NA	Protein of unknown function
YPT72	212.249	-1.30753	0.17192	-7.60543	2.83969e-14	1.3155e-13	C2_06910W_A	YPT72	Rab family GTPase [Source:UniProtKB/TrEMBL;Acc:A0A1D8PHR9]
MET28	1474.42	-1.3075	0.285324	-4.58251	4.59424e-06	1.08604e-05	C7_00730W_A	MET28	BZIP domain-containing protein [Source:UniProtKB/TrEMBL;Acc:A0A1D8PQN4]
HQD2	21.4386	-1.30593	0.425621	-3.06829	0.00215288	0.00369171	C4_02230C_A	HQD2	Catechol 1,2-dioxygenase [Source:UniProtKB/Swiss-Prot;Acc:P86029]
FRE30	718.899	-1.30515	0.21799	-5.98723	2.13447e-09	6.8468e-09	CR_07280W_A	FRE30	Fre30p [Source:UniProtKB/TrEMBL;Acc:A0A1D8PTF8]
UGP1	1011.28	-1.30474	0.0979419	-13.3216	1.73405e-40	3.86667e-39	CR_04660C_A	UGP1	UTP--glucose-1-phosphate uridylyltransferase [Source:UniProtKB/Swiss-Prot;Acc:Q59KI0]
PRO3	675.779	-1.30465	0.122726	-10.6307	2.14596e-26	2.18099e-25	C4_00240C_A	PRO3	Pyrroline-5-carboxylate reductase [Source:UniProtKB/TrEMBL;Acc:A0A1D8PKZ7]
RAD53	127.191	-1.30407	0.197481	-6.6035	4.01575e-11	1.49521e-10	C3_03810W_A	RAD53	Serine/threonine-protein kinase RAD53 [Source:UniProtKB/TrEMBL;Acc:A0A1D8PJZ1]
PRE5	611.104	-1.30358	0.170454	-7.6477	2.04605e-14	9.55997e-14	C7_04020C_A	PRE5	Proteasome endopeptidase complex [Source:UniProtKB/TrEMBL;Acc:A0A1D8PRH6]
CR_05640C_A	78.9157	-1.30072	0.207552	-6.26695	3.68177e-10	1.26015e-09	CR_05640C_A	NA	DUF202 domain-containing protein [Source:UniProtKB/TrEMBL;Acc:Q59PR4]
C3_07570C_A	43.7447	-1.29387	0.269621	-4.79884	1.5959e-06	3.95402e-06	C3_07570C_A	NA	Ortholog(s) have thiamine phosphate phosphatase activity and role in phosphate ion transport
ADE17	1247.83	-1.29282	0.153629	-8.41525	3.92053e-17	2.16535e-16	CR_04090C_A	ADE17	5-aminoimidazole-4-carboxamide ribonucleotide formyltransferase [Source:UniProtKB/TrEMBL;Acc:Q5A6R2]
POL32	186.506	-1.29231	0.168856	-7.65334	1.95825e-14	9.15687e-14	C1_05850W_A	POL32	DNA polymerase delta subunit 3 [Source:UniProtKB/TrEMBL;Acc:A0A1D8PDM8]
PRE4	769.298	-1.29159	0.122489	-10.5445	5.38342e-26	5.29134e-25	C5_02230W_A	PRE4	Proteasome subunit beta [Source:UniProtKB/TrEMBL;Acc:A0A1D8PNC8]
C6_01780C_A	124.931	-1.28964	0.201195	-6.40988	1.4563e-10	5.17102e-10	C6_01780C_A	NA	Predicted chloride transporter, member of conserved Mcm1 regulon, Spider biofilm repressed
C4_01430C_A	135.248	-1.28525	0.169007	-7.60471	2.85543e-14	1.32177e-13	C4_01430C_A	NA	Protein of unknown function, Hap43-induced gene
C4_05200C_A	11.0762	-1.28416	0.517989	-2.47913	0.0131702	0.0200625	C4_05200C_A	NA	Ortholog of C. dubliniensis CD36 : Cd36_44860, Candida tropicalis NEW ASSEMBLY : CTRG1_04054, Candida tropicalis MYA-3404 : CTRG_04054 and Candida albicans WO-1 : CAWG_03295
CR_04170W_A	451.126	-1.28349	0.311386	-4.12187	3.75813e-05	7.99522e-05	CR_04170W_A	NA	SAM_MT_RSMB_NOP domain-containing protein [Source:UniProtKB/TrEMBL;Acc:A0A1D8PSN8]
C2_10670W_A	907.068	-1.28312	0.156186	-8.21535	2.1155e-16	1.1022e-15	C2_10670W_A	NA	Putative ubiquitin-like polyubiquitin-binding protein, induced by nitric oxide independent of Yhb1, Spider biofilm repressed
C7_02760W_A	34.1102	-1.28311	0.328066	-3.91112	9.18684e-05	0.000187438	C7_02760W_A	NA	Ortholog of Candida albicans WO-1 : CAWG_05610
SUI2	560.754	-1.2828	0.207391	-6.18543	6.19323e-10	2.091e-09	C1_06960W_A	SUI2	S1 motif domain-containing protein [Source:UniProtKB/TrEMBL;Acc:Q5AAU7]
SCT2	266.763	-1.28119	0.174026	-7.36207	1.81078e-13	8.00978e-13	C2_02890W_A	SCT2	PlsC domain-containing protein [Source:UniProtKB/TrEMBL;Acc:Q5A0J6]
C1_06630W_A	95.2798	-1.27849	0.186793	-6.84443	7.67802e-12	3.02664e-11	C1_06630W_A	NA	Mcl1_mid domain-containing protein [Source:UniProtKB/TrEMBL;Acc:A0A1D8PDU2]
HGT19	4567	-1.27678	0.277815	-4.5958	4.31094e-06	1.02109e-05	C3_00220W_A	HGT19	MFS domain-containing protein [Source:UniProtKB/TrEMBL;Acc:Q5A7L9]
C4_04360W_A	61.1128	-1.27417	0.231005	-5.51576	3.47277e-08	1.005e-07	C4_04360W_A	NA	Putative cytochrome P450, Hap43-repressed gene
PDS5	255.829	-1.27352	0.181133	-7.03084	2.05293e-12	8.46091e-12	C2_07660W_A	PDS5	Pds5p [Source:UniProtKB/TrEMBL;Acc:A0A1D8PHZ6]
C7_00070C_A	1174.59	-1.2728	0.119581	-10.6438	1.86277e-26	1.90289e-25	C7_00070C_A	NA	Protein of unknown function, transcript induced in RHE model of oral candidiasis, Spider biofilm repressed
SNL1	208.635	-1.27251	0.221627	-5.74167	9.3746e-09	2.85247e-08	C1_10530W_A	SNL1	BAG domain-containing protein [Source:UniProtKB/TrEMBL;Acc:Q59NB3]
TRX2	27.5298	-1.27087	0.31125	-4.08312	4.44346e-05	9.38972e-05	C5_00910C_A	TRX2	Thioredoxin domain-containing protein [Source:UniProtKB/TrEMBL;Acc:Q5A1L9]
PHO13	51.6187	-1.26781	0.223862	-5.66334	1.48452e-08	4.43575e-08	C2_09490W_A	PHO13	4-nitrophenylphosphatase [Source:UniProtKB/TrEMBL;Acc:A0A1D8PIG2]
C5_01230C_A	370.065	-1.26449	0.109352	-11.5635	6.30607e-31	8.6832e-30	C5_01230C_A	NA	Glucose-6-phosphate 1-epimerase [Source:UniProtKB/TrEMBL;Acc:Q5A1Q0]
C4_06860C_A	32.0891	-1.26388	0.290651	-4.34843	1.37114e-05	3.06431e-05	C4_06860C_A	NA	Cytidine deaminase [Source:UniProtKB/TrEMBL;Acc:A0A1D8PMQ1]
GPI15	81.499	-1.25957	0.202438	-6.22202	4.90804e-10	1.66745e-09	CR_01430W_A	GPI15	Phosphatidylinositol N-acetylglucosaminyltransferase [Source:UniProtKB/TrEMBL;Acc:Q5A9D6]
C2_06110W_A	133.753	-1.25664	0.18545	-6.77616	1.23415e-11	4.75518e-11	C2_06110W_A	NA	DHHA2 domain-containing protein [Source:UniProtKB/TrEMBL;Acc:Q59X24]
JHD1	124.717	-1.25574	0.236494	-5.30983	1.09727e-07	3.05273e-07	CR_00750C_A	JHD1	JmjC domain-containing histone demethylation protein 1 [Source:UniProtKB/Swiss-Prot;Acc:Q5A847]
YPT35	37.1635	-1.25526	0.27514	-4.56227	5.06033e-06	1.1887e-05	C5_02980C_A	YPT35	PX domain-containing protein YPT35 [Source:UniProtKB/Swiss-Prot;Acc:Q5AG56]
C4_03230C_A	519.955	-1.2551	0.163217	-7.68971	1.47463e-14	6.94437e-14	C4_03230C_A	NA	Integrase catalytic domain-containing protein [Source:UniProtKB/TrEMBL;Acc:A0A1D8PLS1]
LPD1	2068.45	-1.25392	0.0903025	-13.8857	7.73184e-44	1.98307e-42	CR_07400C_A	LPD1	Dihydrolipoyl dehydrogenase [Source:UniProtKB/TrEMBL;Acc:Q59RQ6]
MIS11	711.137	-1.25132	0.154842	-8.08131	6.40763e-16	3.23412e-15	CR_07010W_A	MIS11	Formyltetrahydrofolate synthetase [Source:UniProtKB/TrEMBL;Acc:Q59SM8]
CR_01570W_A	36.8672	-1.25118	0.252326	-4.95856	7.10164e-07	1.82614e-06	CR_01570W_A	NA	Aminoacyl-tRNA hydrolase [Source:UniProtKB/TrEMBL;Acc:Q5A9C1]
COQ3	152.139	-1.25006	0.196089	-6.37493	1.83043e-10	6.44207e-10	C6_01840C_A	COQ3	Ubiquinone biosynthesis O-methyltransferase, mitochondrial [Source:UniProtKB/TrEMBL;Acc:Q5A4P2]
C1_11800C_A	25.5752	-1.24978	0.281055	-4.44673	8.71885e-06	1.99938e-05	C1_11800C_A	NA	AP complex subunit sigma [Source:UniProtKB/TrEMBL;Acc:Q59TV8]
CR_00810W_A	29.9615	-1.24509	0.370184	-3.36344	0.000769766	0.00140077	CR_00810W_A	NA	Ortholog of C. dubliniensis CD36 : Cd36_25870, C. parapsilosis CDC317 : CPAR2_804000, C. auris B8441 : B9J08_001023 and Candida tenuis NRRL Y-1498 : CANTEDRAFT_115661
ARO2	403.092	-1.24505	0.20503	-6.07251	1.25923e-09	4.14154e-09	CR_07710W_A	ARO2	Chorismate synthase [Source:UniProtKB/TrEMBL;Acc:A0A1D8PTK1]
MSI3	4328.71	-1.24468	0.14565	-8.54573	1.27731e-17	7.28361e-17	C1_06100C_A	MSI3	Heat shock protein homolog SSE1 [Source:UniProtKB/Swiss-Prot;Acc:Q96VB9]
KSR1	103.368	-1.24339	0.193384	-6.42962	1.27927e-10	4.57781e-10	CR_07380C_A	KSR1	3-ketodihydrosphingosine reductase TSC10 [Source:UniProtKB/Swiss-Prot;Acc:Q59RQ2]
ATO10	25.7787	-1.24309	0.309392	-4.01787	5.87269e-05	0.000122155	CR_00930W_A	ATO10	Ato10p [Source:UniProtKB/TrEMBL;Acc:Q5A865]
IFE2	1369.47	-1.24303	0.207948	-5.9776	2.2645e-09	7.24447e-09	CR_05340C_A	IFE2	Ife2p [Source:UniProtKB/TrEMBL;Acc:A0A1D8PSZ0]
TIF6	158.312	-1.24216	0.250558	-4.95755	7.13878e-07	1.8349e-06	CR_07080W_A	TIF6	Eukaryotic translation initiation factor 6 [Source:UniProtKB/Swiss-Prot;Acc:Q59L13]
NHP2	269.173	-1.24044	0.220069	-5.6366	1.73444e-08	5.15416e-08	CR_04360C_A	NHP2	Ribonucloprotein [Source:UniProtKB/TrEMBL;Acc:Q5A6M9]
PDA1	1654.55	-1.23925	0.204481	-6.06046	1.35736e-09	4.45691e-09	C4_07110C_A	PDA1	Pyruvate dehydrogenase E1 component subunit alpha [Source:UniProtKB/TrEMBL;Acc:Q5A0Z9]
HCH1	295.455	-1.23854	0.187176	-6.61698	3.6662e-11	1.36762e-10	C6_01860C_A	HCH1	Aha1_N domain-containing protein [Source:UniProtKB/TrEMBL;Acc:A0A1D8PPR5]
IFA4	25.1312	-1.23811	0.33356	-3.7118	0.000205787	0.000402284	C2_04420W_A	IFA4	Ifa4p [Source:UniProtKB/TrEMBL;Acc:A0A1D8PH54]
SKI2	940.629	-1.23785	0.131401	-9.4204	4.49368e-21	3.30311e-20	CR_08570W_A	SKI2	SKI complex RNA helicase subunit [Source:UniProtKB/TrEMBL;Acc:Q5A337]
C5_03400C_A	123.472	-1.2378	0.174685	-7.0859	1.38144e-12	5.76501e-12	C5_03400C_A	NA	Sm domain-containing protein [Source:UniProtKB/TrEMBL;Acc:A0A1D8PNP9]
GUK1	69.0118	-1.23731	0.27052	-4.57383	4.78878e-06	1.12846e-05	C5_03790W_A	GUK1	Guanylate kinase [Source:UniProtKB/TrEMBL;Acc:A0A1D8PNS0]
C1_09240C_A	71.572	-1.23614	0.298411	-4.1424	3.43695e-05	7.34068e-05	C1_09240C_A	NA	Protein of unknown function, induced during chlamydospore formation in both C. albicans and C. dubliniensis
CR_10040W_A	29.5276	-1.23535	0.298874	-4.13335	3.5752e-05	7.62778e-05	CR_10040W_A	NA	Ortholog of C. dubliniensis CD36 : Cd36_35095, C. parapsilosis CDC317 : CPAR2_200710, C. auris B8441 : B9J08_002757 and Candida tenuis NRRL Y-1498 : CANTEDRAFT_112338
C7_01190W_A	65.5862	-1.23376	0.215162	-5.7341	9.80324e-09	2.97684e-08	C7_01190W_A	NA	5'-(N(7)-methyl 5'-triphosphoguanosine)-(mRNA) diphosphatase [Source:UniProtKB/TrEMBL;Acc:A0A1D8PQS6]
ASN1	749.1	-1.23365	0.236717	-5.21151	1.87307e-07	5.09293e-07	C2_09060C_A	ASN1	Asparagine synthase (glutamine-hydrolyzing) [Source:UniProtKB/TrEMBL;Acc:A0A1D8PIB2]
HST6	37.8682	-1.23174	0.33836	-3.64033	0.000272287	0.000525578	C3_06510C_A	HST6	ATP-binding cassette alpha-factor transporter [Source:UniProtKB/TrEMBL;Acc:A0A1D8PKI5]
C5_04720C_A	91.5747	-1.23131	0.183745	-6.70118	2.06749e-11	7.85463e-11	C5_04720C_A	NA	GTP cyclohydrolase 1 [Source:UniProtKB/TrEMBL;Acc:A0A1D8PP19]
CR_07370W_A	128.18	-1.23069	0.161352	-7.62734	2.39639e-14	1.11533e-13	CR_07370W_A	NA	MICOS complex subunit MIC12 [Source:UniProtKB/TrEMBL;Acc:Q59RQ1]
C3_07140C_A	84.1563	-1.22806	0.18707	-6.56474	5.21232e-11	1.93111e-10	C3_07140C_A	NA	Protein of unknown function, flow model biofilm induced
APN1	326.54	-1.2264	0.109161	-11.2347	2.75313e-29	3.45645e-28	C3_06430W_A	APN1	AP_endonuc_2 domain-containing protein [Source:UniProtKB/TrEMBL;Acc:A0A1D8PKJ7]
DAD4	26.8074	-1.22587	0.301701	-4.0632	4.84051e-05	0.000101819	CR_08010W_A	DAD4	DASH complex subunit DAD4 [Source:UniProtKB/TrEMBL;Acc:A0A1D8PTL5]
HFL2	120.709	-1.22441	0.196802	-6.22153	4.92345e-10	1.67173e-09	C4_02630C_A	HFL2	CBFD_NFYB_HMF domain-containing protein [Source:UniProtKB/TrEMBL;Acc:A0A1D8PLM5]
C7_00060C_A	436.024	-1.22231	0.109537	-11.1589	6.47681e-29	7.80352e-28	C7_00060C_A	NA	GTP:AMP phosphotransferase, mitochondrial [Source:UniProtKB/TrEMBL;Acc:A0A1D8PQH7]
LYS9	497.9	-1.22228	0.148321	-8.24075	1.71134e-16	8.96315e-16	C3_06590W_A	LYS9	Saccharopine dehydrogenase (NADP+, L-glutamate-forming) [Source:UniProtKB/TrEMBL;Acc:A0A1D8PKJ4]
C6_00770C_A	97.4375	-1.22213	0.184049	-6.64025	3.13142e-11	1.17694e-10	C6_00770C_A	NA	ERCC4 domain-containing protein [Source:UniProtKB/TrEMBL;Acc:A0A1D8PPF7]
SAC7	860.951	-1.22016	0.133114	-9.16635	4.89318e-20	3.30041e-19	C7_00080C_A	SAC7	Rho-GAP domain-containing protein [Source:UniProtKB/TrEMBL;Acc:A0A1D8PQG5]
CCT2	914.03	-1.21977	0.103109	-11.8299	2.73609e-32	4.06738e-31	C2_09520C_A	CCT2	CCT-beta [Source:UniProtKB/TrEMBL;Acc:Q59YC4]
SWC5	157.617	-1.21972	0.148573	-8.20961	2.21902e-16	1.15412e-15	C6_03950C_A	SWC5	SWR1-complex protein 5 [Source:UniProtKB/Swiss-Prot;Acc:Q5A8H7]
C1_07850C_A	34.3302	-1.21837	0.267295	-4.55814	5.16094e-06	1.21138e-05	C1_07850C_A	NA	DOC domain-containing protein [Source:UniProtKB/TrEMBL;Acc:A0A1D8PE86]
NIT3	165.75	-1.21716	0.188996	-6.44013	1.19372e-10	4.28706e-10	C1_10700C_A	NIT3	CN hydrolase domain-containing protein [Source:UniProtKB/TrEMBL;Acc:Q59WF0]
ARP1	50.2663	-1.21607	0.252169	-4.82245	1.41805e-06	3.52215e-06	C5_03380W_A	ARP1	Actin-related protein 1 [Source:UniProtKB/TrEMBL;Acc:Q59QT2]
TVP18	103.274	-1.2146	0.172085	-7.05812	1.68771e-12	6.98942e-12	C1_09800C_A	TVP18	Golgi apparatus membrane protein TVP18 [Source:UniProtKB/Swiss-Prot;Acc:Q5APC0]
C1_01470W_A	633.881	-1.21378	0.0994368	-12.2066	2.86706e-34	4.68129e-33	C1_01470W_A	NA	mRNA-binding protein [Source:UniProtKB/TrEMBL;Acc:A0A1D8PCH2]
CR_09940W_A	20.9883	-1.21223	0.4709	-2.57429	0.0100446	0.0156278	CR_09940W_A	NA	Ortholog of S. cerevisiae : SPS4, C. glabrata CBS138 : CAGL0I09834g, C. dubliniensis CD36 : Cd36_35035, C. parapsilosis CDC317 : CPAR2_200810 and C. auris B8441 : B9J08_002747
C2_06990W_A	43.1014	-1.21128	0.237374	-5.10284	3.34602e-07	8.85555e-07	C2_06990W_A	NA	Protein of unknown function, expression regulated by white-opaque switch, repressed by alpha pheromone in SpiderM medium, Spider biofilm induced
CSM3	44.0022	-1.20937	0.233293	-5.18393	2.17261e-07	5.85899e-07	C2_06130W_A	CSM3	Chromosome segregation in meiosis protein 3 [Source:UniProtKB/Swiss-Prot;Acc:Q59X26]
TPM2	1287.77	-1.20932	0.144662	-8.35966	6.29013e-17	3.39872e-16	CR_08460W_A	TPM2	Tropomyosin [Source:UniProtKB/TrEMBL;Acc:A0A1D8PTR7]
NAG3	115.336	-1.20931	0.197297	-6.12942	8.81995e-10	2.92822e-09	C6_04610C_A	NAG3	Major facilitator superfamily multidrug transporter NAG3 [Source:UniProtKB/Swiss-Prot;Acc:A0A1D8PQG0]
TCC1	1353.65	-1.20922	0.159107	-7.60005	2.96018e-14	1.3692e-13	C3_07560W_A	TCC1	Tcc1p [Source:UniProtKB/TrEMBL;Acc:A0A1D8PKT0]
C7_00250C_A	311.18	-1.20874	0.133204	-9.07436	1.14342e-19	7.58391e-19	C7_00250C_A	NA	RRM domain-containing protein [Source:UniProtKB/TrEMBL;Acc:A0A1D8PQJ1]
C3_00140W_A	42.5051	-1.20741	0.353179	-3.41869	0.000629228	0.00116129	C3_00140W_A	NA	Protein of unknown function
C3_01970C_A	10.623	-1.20645	0.547963	-2.20171	0.027686	0.039839	C3_01970C_A	NA	Ortholog of C. dubliniensis CD36 : Cd36_81960, Pichia stipitis Pignal : psti_CGOB_00163, Candida tropicalis NEW ASSEMBLY : CTRG1_02378 and Candida tropicalis MYA-3404 : CTRG_02378
C4_02400C_A	149.315	-1.20431	0.153246	-7.85865	3.88307e-15	1.88354e-14	C4_02400C_A	NA	Protein not essential for viability, orf19.10279 possibly transcriptionally regulated upon hyphal formation
C2_07070W_A	260.696	-1.2031	0.196264	-6.12999	8.78824e-10	2.91932e-09	C2_07070W_A	NA	PKS_ER domain-containing protein [Source:UniProtKB/TrEMBL;Acc:Q59Z38]
C1_12060C_A	29.6543	-1.20144	0.26885	-4.4688	7.86586e-06	1.81422e-05	C1_12060C_A	NA	Ortholog of C. dubliniensis CD36 : Cd36_11290, C. parapsilosis CDC317 : CPAR2_805090, C. auris B8441 : B9J08_005277, Pichia stipitis Pignal : PICST_28850 and Candida guilliermondii ATCC 6260 : PGUG_02709
MED20	51.8511	-1.20016	0.224065	-5.35629	8.49484e-08	2.39458e-07	C4_02840C_A	MED20	Mediator of RNA polymerase II transcription subunit 20 [Source:UniProtKB/TrEMBL;Acc:A0A1D8PLN4]
DPH5	304.059	-1.19928	0.147629	-8.12359	4.5259e-16	2.30775e-15	C5_03640W_A	DPH5	Diphthine methyl ester synthase 2 [Source:UniProtKB/Swiss-Prot;Acc:P0CU37]
C5_03000C_A	182.654	-1.19846	0.198582	-6.03511	1.58857e-09	5.17911e-09	C5_03000C_A	NA	Ortholog of C. dubliniensis CD36 : Cd36_52760, C. parapsilosis CDC317 : CPAR2_303150, C. auris B8441 : B9J08_002489 and Candida tenuis NRRL Y-1498 : CANTEDRAFT_133407
C7_01390W_A	38.243	-1.19559	0.261836	-4.56617	4.96711e-06	1.1691e-05	C7_01390W_A	NA	Protein of unknown function, induced during chlamydospore formation in both C. albicans and C. dubliniensis, Hap43-induced gene, Spider biofilm induced, F-12/CO2 early biofilm induced
C5_05350W_A	98.4934	-1.19519	0.166825	-7.16431	7.81797e-13	3.30178e-12	C5_05350W_A	NA	DNA primase [Source:UniProtKB/TrEMBL;Acc:A0A1D8PP73]
ASK1	207.815	-1.195	0.179949	-6.64077	3.12043e-11	1.17355e-10	C4_01150W_A	ASK1	Associated with spindles and kinetochores protein 1 [Source:UniProtKB/TrEMBL;Acc:Q5AMH1]
HCR1	762.219	-1.19497	0.126695	-9.43192	4.02643e-21	2.97061e-20	CR_10370W_A	HCR1	Eukaryotic translation initiation factor 3 subunit J [Source:UniProtKB/Swiss-Prot;Acc:Q5ACM9]
C3_07460W_A	479.202	-1.19454	0.146828	-8.13567	4.09659e-16	2.09241e-15	C3_07460W_A	NA	RNA polymerase II subunit A C-terminal domain phosphatase [Source:UniProtKB/TrEMBL;Acc:Q5ADU9]
C1_11150W_A	179.018	-1.19103	0.146821	-8.11213	4.97399e-16	2.53191e-15	C1_11150W_A	NA	Ortholog(s) have role in proteasome regulatory particle assembly and cytoplasm, cytosol, nucleus localization
PBP2	485.771	-1.19055	0.153065	-7.77805	7.36507e-15	3.52391e-14	C6_03940C_A	PBP2	Pbp2p [Source:UniProtKB/TrEMBL;Acc:Q5A8H8]
TOM22	214.788	-1.1901	0.147104	-8.09018	5.95777e-16	3.01726e-15	C7_02680W_A	TOM22	Tom22p [Source:UniProtKB/TrEMBL;Acc:Q59LZ9]
C4_03090W_A	355.74	-1.18738	0.170513	-6.96356	3.31777e-12	1.3442e-11	C4_03090W_A	NA	Transcription initiation factor IIA large subunit [Source:UniProtKB/TrEMBL;Acc:Q5AFC5]
ALS3	992.207	-1.18695	0.145113	-8.17948	2.85069e-16	1.47241e-15	CR_07070C_A	ALS3	Agglutinin-like protein 3 [Source:UniProtKB/Swiss-Prot;Acc:Q59L12]
FLU1	162.073	-1.18559	0.286139	-4.14342	3.4217e-05	7.31334e-05	C7_01520W_A	FLU1	Major facilitator superfamily multidrug transporter FLU1 [Source:UniProtKB/Swiss-Prot;Acc:G1UB37]
PMT6	269.88	-1.18547	0.181186	-6.54285	6.03584e-11	2.2235e-10	C4_04780W_A	PMT6	Dolichyl-phosphate-mannose--protein mannosyltransferase 6 [Source:UniProtKB/Swiss-Prot;Acc:Q5A688]
GIS2	911.538	-1.18276	0.118395	-9.98989	1.68769e-23	1.43059e-22	C5_01910W_A	GIS2	mRNA-binding translational activator [Source:UniProtKB/TrEMBL;Acc:Q59YJ9]
RBK1	227.28	-1.18191	0.140303	-8.42395	3.63995e-17	2.01411e-16	C1_12780W_A	RBK1	Ribokinase [Source:UniProtKB/TrEMBL;Acc:A0A1D8PFI3]
PGA11	22.1537	-1.17938	0.38938	-3.02887	0.00245472	0.00416863	CR_10330W_A	PGA11	Predicted GPI-anchored protein 11 [Source:UniProtKB/Swiss-Prot;Acc:Q5ACN3]
PGA14	931.848	-1.17548	0.09643	-12.19	3.51569e-34	5.72474e-33	C5_00270W_A	PGA14	Hydrophilin PGA14 [Source:UniProtKB/Swiss-Prot;Acc:Q5A4X8]
PGA61	23.2498	-1.17526	0.355708	-3.30399	0.00095318	0.00171211	C6_03860C_A	PGA61	Probable cell wall protein PGA61 [Source:UniProtKB/Swiss-Prot;Acc:Q5A8I6]
NGT1	72.898	-1.17425	0.230236	-5.10022	3.39259e-07	8.96687e-07	C3_00650W_A	NGT1	Ngt1p [Source:UniProtKB/TrEMBL;Acc:Q5A7S4]
ECO1	34.8275	-1.17383	0.242038	-4.84977	1.23603e-06	3.09449e-06	C1_07830C_A	ECO1	Establishment of cohesion protein 1 [Source:UniProtKB/TrEMBL;Acc:A0A1D8PE50]
SLP3	5812.07	-1.17322	0.291091	-4.03041	5.56785e-05	0.000116422	CR_08990C_A	SLP3	PHB domain-containing protein [Source:UniProtKB/TrEMBL;Acc:A0A1D8PTU3]
C4_04190C_A	75.5112	-1.1727	0.260375	-4.50387	6.67267e-06	1.54678e-05	C4_04190C_A	NA	Acetyltransf_6 domain-containing protein [Source:UniProtKB/TrEMBL;Acc:A0A1D8PM20]
SAM2	477.742	-1.17207	0.22048	-5.31598	1.06083e-07	2.95826e-07	C1_11450C_A	SAM2	S-adenosylmethionine synthase [Source:UniProtKB/TrEMBL;Acc:A0A1D8PF68]
GCD11	1035.4	-1.17157	0.196173	-5.97213	2.34173e-09	7.47952e-09	C5_02170C_A	GCD11	Protein-synthesizing GTPase [Source:UniProtKB/TrEMBL;Acc:Q5AGF6]
C6_00240C_A	198.253	-1.17079	0.196384	-5.96172	2.49602e-09	7.94683e-09	C6_00240C_A	NA	Ortholog(s) have SNAP receptor activity, phosphatidylinositol-3-phosphate binding activity
KEL1	752.796	-1.17077	0.122217	-9.5794	9.76096e-22	7.47839e-21	C1_00140W_A	KEL1	Kel1p [Source:UniProtKB/TrEMBL;Acc:Q5AB80]
RVB2	797.252	-1.16953	0.151752	-7.70685	1.28963e-14	6.08754e-14	C7_01810W_A	RVB2	RuvB-like helicase 2 [Source:UniProtKB/Swiss-Prot;Acc:Q5AGZ9]
BFR1	572.167	-1.16894	0.306082	-3.81903	0.000133976	0.000267683	C4_02270C_A	BFR1	Bfr1p [Source:UniProtKB/TrEMBL;Acc:Q5AMT7]
C3_00160C_A	419.287	-1.16872	0.108198	-10.8016	3.38074e-27	3.67333e-26	C3_00160C_A	NA	Ortholog(s) have lipid droplet localization
C3_01280W_A	65.6496	-1.16768	0.221606	-5.26917	1.37042e-07	3.77228e-07	C3_01280W_A	NA	Ortholog(s) have role in response to purine-containing compound
PMS1	108.422	-1.16679	0.231527	-5.03953	4.66679e-07	1.21679e-06	C2_09470C_A	PMS1	ATP-binding mismatch repair protein [Source:UniProtKB/TrEMBL;Acc:A0A1D8PII6]
HEM15	511.177	-1.16626	0.143701	-8.11586	4.8237e-16	2.4575e-15	C2_07490W_A	HEM15	Ferrochelatase [Source:UniProtKB/TrEMBL;Acc:Q59U72]
EST3	22.1865	-1.16598	0.338219	-3.44742	0.000565965	0.00105168	C3_00430W_A	EST3	Telomere replication protein EST3 [Source:UniProtKB/Swiss-Prot;Acc:Q5A7P3]
ARH2	134.657	-1.1653	0.173695	-6.70889	1.96106e-11	7.45977e-11	C2_04880C_A	ARH2	Pyr_redox_2 domain-containing protein [Source:UniProtKB/TrEMBL;Acc:A0A1D8PH88]
CR_10530W_A	46.308	-1.16504	0.233117	-4.99768	5.80251e-07	1.50307e-06	CR_10530W_A	NA	Ortholog of C. dubliniensis CD36 : Cd36_35360, C. parapsilosis CDC317 : CPAR2_200320, C. auris B8441 : B9J08_001247 and Candida tenuis NRRL Y-1498 : CANTEDRAFT_136418
C6_01200W_A	13.1218	-1.16501	0.440939	-2.64211	0.00823921	0.0130017	C6_01200W_A	NA	Ortholog of C. dubliniensis CD36 : Cd36_61330, C. parapsilosis CDC317 : CPAR2_602800, C. auris B8441 : B9J08_005399 and Candida tenuis NRRL Y-1498 : CANTEDRAFT_94450
GPD2	9655.64	-1.16428	0.151599	-7.68003	1.59045e-14	7.47801e-14	C6_02010C_A	GPD2	Glycerol-3-phosphate dehydrogenase [NAD(+)] [Source:UniProtKB/TrEMBL;Acc:Q59W33]
CDC10	443.565	-1.16133	0.134929	-8.60701	7.49904e-18	4.34247e-17	CR_04570C_A	CDC10	Cell division control protein 10 [Source:UniProtKB/Swiss-Prot;Acc:P39827]
TIP1	212.473	-1.16049	0.140713	-8.24727	1.62057e-16	8.51014e-16	C5_04660C_A	TIP1	Protein YIP [Source:UniProtKB/TrEMBL;Acc:Q5AK69]
C2_10730W_A	18.9753	-1.1592	0.35027	-3.30946	0.000934753	0.00168256	C2_10730W_A	NA	Ortholog of C. dubliniensis CD36 : Cd36_24630, C. parapsilosis CDC317 : CPAR2_407790, Candida tropicalis MYA-3404 : CTRG_02045, Candida albicans WO-1 : CAWG_06134 and Candida metapsilosis : CMET_2127
ACC1	4237.09	-1.15631	0.238648	-4.84525	1.26451e-06	3.15916e-06	CR_00640W_A	ACC1	Biotin carboxylase [Source:UniProtKB/TrEMBL;Acc:A0A1D8PRR7]
YWP1	1827.14	-1.15556	0.191377	-6.03816	1.55878e-09	5.09031e-09	C2_08590W_A	YWP1	Yeast-form wall Protein 1 [Source:UniProtKB/Swiss-Prot;Acc:Q59Y31]
STV1	821.116	-1.15487	0.128858	-8.96236	3.17796e-19	2.03771e-18	C6_00300C_A	STV1	V-type proton ATPase subunit a [Source:UniProtKB/TrEMBL;Acc:A0A1D8PPB0]
C2_06270W_A	40.0471	-1.1534	0.23151	-4.98208	6.29028e-07	1.62449e-06	C2_06270W_A	NA	Ortholog of C. dubliniensis CD36 : Cd36_20660, C. parapsilosis CDC317 : CPAR2_104730, Candida tenuis NRRL Y-1498 : CANTEDRAFT_133951 and Debaryomyces hansenii CBS767 : DEHA2F02068g
C4_00390W_A	148.147	-1.15173	0.173127	-6.65254	2.88078e-11	1.08615e-10	C4_00390W_A	NA	PC4 domain-containing protein [Source:UniProtKB/TrEMBL;Acc:Q59UQ4]
C2_03890W_A	31.5261	-1.14963	0.299358	-3.84031	0.000122878	0.000246498	C2_03890W_A	NA	Protein likely to be essential for growth, based on an insertional mutagenesis strategy
CR_08450C_A	141.254	-1.14796	0.141881	-8.09104	5.91577e-16	2.99853e-15	CR_08450C_A	NA	Ortholog of C. dubliniensis CD36 : Cd36_34040, C. parapsilosis CDC317 : CPAR2_205850, C. auris B8441 : B9J08_000124 and Candida tenuis NRRL Y-1498 : CANTEDRAFT_132607
RAD52	185.226	-1.14274	0.159318	-7.17272	7.35224e-13	3.10948e-12	C6_00510C_A	RAD52	Recombinase [Source:UniProtKB/TrEMBL;Acc:Q59NG2]
RPT1	1304.05	-1.1418	0.107085	-10.6626	1.52355e-26	1.57521e-25	C1_05240C_A	RPT1	AAA domain-containing protein [Source:UniProtKB/TrEMBL;Acc:Q5A2A0]
MNN12	522.519	-1.14174	0.200706	-5.6886	1.28086e-08	3.85031e-08	C1_10300W_A	MNN12	Putative alpha-1,3-mannosyltransferase MNN12 [Source:UniProtKB/Swiss-Prot;Acc:Q5APQ8]
ISC1	89.0555	-1.13965	0.179025	-6.36587	1.94189e-10	6.81027e-10	CR_05830C_A	ISC1	Endo/exonuclease/phosphatase domain-containing protein [Source:UniProtKB/TrEMBL;Acc:A0A1D8PT33]
C5_01300C_A	70.9063	-1.13651	0.221563	-5.12949	2.90533e-07	7.74063e-07	C5_01300C_A	NA	YTH domain-containing protein [Source:UniProtKB/TrEMBL;Acc:A0A1D8PN57]
PGA52	668.222	-1.13567	0.103309	-10.993	4.13105e-28	4.75668e-27	C2_00100C_A	PGA52	GPI-anchored protein 52 [Source:UniProtKB/Swiss-Prot;Acc:Q59L72]
C1_00020C_A	1631.37	-1.13541	0.105592	-10.7528	5.75031e-27	6.1037e-26	C1_00020C_A	NA	Protein of unknown function, transcript detected on high-resolution tiling arrays
C6_01850W_A	504.681	-1.1334	0.104158	-10.8815	1.41185e-27	1.57705e-26	C6_01850W_A	NA	YL1_C domain-containing protein [Source:UniProtKB/TrEMBL;Acc:A0A1D8PPR9]
SEC6	1538.95	-1.13306	0.103818	-10.9139	9.89236e-28	1.11122e-26	C3_00110C_A	SEC6	Exocyst complex component Sec6 [Source:UniProtKB/TrEMBL;Acc:Q5A7K3]
TAF10	189.99	-1.13188	0.177239	-6.38615	1.70112e-10	6.00466e-10	CR_01120C_A	TAF10	Transcription initiation factor TFIID subunit 10 [Source:UniProtKB/TrEMBL;Acc:Q5A886]
NUP82	378.575	-1.13124	0.104369	-10.8388	2.25378e-27	2.46226e-26	C6_03900W_A	NUP82	Linker nucleoporin [Source:UniProtKB/TrEMBL;Acc:A0A1D8PQA2]
USO5	94.9984	-1.13075	0.218005	-5.18681	2.13925e-07	5.77423e-07	C3_03090W_A	USO5	Uso5p [Source:UniProtKB/TrEMBL;Acc:A0A1D8PJR1]
CUP5	645.451	-1.13021	0.127537	-8.86187	7.86853e-19	4.8829e-18	C3_04390W_A	CUP5	V-type proton ATPase proteolipid subunit [Source:UniProtKB/TrEMBL;Acc:A0A1D8PK00]
GIG1	138.822	-1.12931	0.253045	-4.46287	8.08679e-06	1.86158e-05	C1_04310C_A	GIG1	N-acetylglucosamine-induced protein 1 [Source:UniProtKB/Swiss-Prot;Acc:Q59VM7]
PFY1	589.172	-1.1283	0.108627	-10.3869	2.84526e-25	2.69466e-24	C1_08030W_A	PFY1	Profilin [Source:UniProtKB/TrEMBL;Acc:Q5A786]
C5_00840W_A	82.266	-1.12805	0.188058	-5.99843	1.99236e-09	6.41852e-09	C5_00840W_A	NA	WD_REPEATS_REGION domain-containing protein [Source:UniProtKB/TrEMBL;Acc:Q59X91]
WSC4	1108.16	-1.12775	0.16031	-7.03481	1.99536e-12	8.23498e-12	C1_14360C_A	WSC4	WSC domain-containing protein [Source:UniProtKB/TrEMBL;Acc:A0A1D8PFX5]
UGA2	323.202	-1.12769	0.151997	-7.4192	1.17827e-13	5.27046e-13	C1_01810C_A	UGA2	Succinate-semialdehyde dehydrogenase [Source:UniProtKB/TrEMBL;Acc:Q59T88]
CR_08290W_A	486.895	-1.12333	0.137867	-8.14792	3.70229e-16	1.89588e-15	CR_08290W_A	NA	Putative Arf3p GTPase activating protein, Hap43p-repressed gene, possibly an essential gene, disruptants not obtained by UAU1 method
C5_02400W_A	233.996	-1.12273	0.140468	-7.9928	1.31909e-15	6.56904e-15	C5_02400W_A	NA	Ortholog of S. cerevisiae YLR118C (alias Apt1), acyl-protein thioesterase responsible for depalmitoylation of Gpa1 in S. cerevisiae, regulated by Gcn4, repressed in response to amino acid starvation (3AT), rat catheter biofilm repressed
C6_02530C_A	162.721	-1.12177	0.161188	-6.95936	3.4183e-12	1.38212e-11	C6_02530C_A	NA	Ortholog of C. dubliniensis CD36 : Cd36_62760, C. parapsilosis CDC317 : CPAR2_601700, C. auris B8441 : B9J08_001639 and Candida tenuis NRRL Y-1498 : CANTEDRAFT_115220
ARA1	1032.84	-1.12101	0.255712	-4.38387	1.16591e-05	2.6332e-05	C2_08130W_A	ARA1	Aldo_ket_red domain-containing protein [Source:UniProtKB/TrEMBL;Acc:A0A1D8PI24]
C6_02330W_A	485.577	-1.12014	0.132938	-8.42607	3.57479e-17	1.97988e-16	C6_02330W_A	NA	Described as a Gag-related protein, hyphal induced, downregulation correlates with clinical development of fluconazole resistance, repressed by nitric oxide, 17-beta-estradiol, ethynyl estradiol
DPM1	221.405	-1.11818	0.15748	-7.10043	1.24367e-12	5.20827e-12	C1_08010W_A	DPM1	Dolichol-phosphate mannosyltransferase subunit 1 [Source:UniProtKB/TrEMBL;Acc:A0A1D8PEA2]
C2_09040W_A	283.158	-1.11654	0.147306	-7.57974	3.46246e-14	1.59781e-13	C2_09040W_A	NA	SAP domain-containing protein [Source:UniProtKB/TrEMBL;Acc:A0A1D8PIF1]
CDC123	173.811	-1.11598	0.182483	-6.11555	9.62259e-10	3.18938e-09	C4_02770C_A	CDC123	Cell division cycle protein 123 [Source:UniProtKB/Swiss-Prot;Acc:Q5AFX2]
TRY6	65.9699	-1.11578	0.501289	-2.22582	0.0260259	0.0376588	C3_06790W_A	TRY6	Transcriptional regulator of yeast form adherence 6 [Source:UniProtKB/Swiss-Prot;Acc:Q5ADL8]
C7_03820C_A	42.3892	-1.11527	0.242192	-4.60488	4.127e-06	9.79855e-06	C7_03820C_A	NA	Ortholog of C. dubliniensis CD36 : Cd36_73480, Pichia stipitis Pignal : PICST_30727, Candida tropicalis NEW ASSEMBLY : CTRG1_05165 and Candida tropicalis MYA-3404 : CTRG_05165
FGR29	86.814	-1.1152	0.177835	-6.27098	3.5879e-10	1.22873e-09	C2_10430C_A	FGR29	Fgr29p [Source:UniProtKB/TrEMBL;Acc:Q5A5T3]
HPA2	45.5622	-1.11499	0.241498	-4.61697	3.89375e-06	9.26685e-06	C6_00140C_A	HPA2	N-acetyltransferase domain-containing protein [Source:UniProtKB/TrEMBL;Acc:A0A1D8PP99]
URM1	45.1154	-1.11486	0.330992	-3.36825	0.000756475	0.00137952	C1_11160C_A	URM1	Ubiquitin-related modifier 1 [Source:UniProtKB/Swiss-Prot;Acc:Q59WK2]
TPK2	439.801	-1.11448	0.16473	-6.76551	1.32844e-11	5.09548e-11	C2_07210C_A	TPK2	cAMP-dependent protein kinase catalytic subunit [Source:UniProtKB/TrEMBL;Acc:A0A1D8PHU1]
CDC48	5389.4	-1.11239	0.149667	-7.43247	1.06586e-13	4.78199e-13	C1_10790W_A	CDC48	AAA family ATPase [Source:UniProtKB/TrEMBL;Acc:Q59WG3]
SAS2	42.1348	-1.11217	0.245447	-4.53121	5.86478e-06	1.36853e-05	C2_00440W_A	SAS2	Histone acetyltransferase [Source:UniProtKB/TrEMBL;Acc:Q5ACY2]
TUB2	523.317	-1.11134	0.175337	-6.33828	2.32346e-10	8.09149e-10	C1_00710C_A	TUB2	Tubulin beta chain [Source:UniProtKB/TrEMBL;Acc:A0A1D8PC97]
C1_13290W_A	13.0915	-1.11059	0.470902	-2.35844	0.0183521	0.0272748	C1_13290W_A	NA	Ortholog(s) have role in ascospore wall assembly and ascospore wall, prospore membrane localization
C1_14520W_A	1390.43	-1.1093	0.139715	-7.93973	2.02618e-15	9.98223e-15	C1_14520W_A	NA	Protein of unknown function, Spider biofilm repressed
C2_07980W_A	86.7627	-1.10913	0.215157	-5.15497	2.53668e-07	6.78872e-07	C2_07980W_A	NA	FAA_hydrolase domain-containing protein [Source:UniProtKB/TrEMBL;Acc:A0A1D8PI10]
CR_00430C_A	73.0207	-1.10886	0.23685	-4.68169	2.84515e-06	6.85038e-06	CR_00430C_A	NA	(orf19.7489.3) Ortholog(s) have 2 iron, 2 sulfur cluster binding, iron-sulfur cluster binding activity
SAR1	269.499	-1.10828	0.161378	-6.86758	6.52994e-12	2.58773e-11	C6_02220W_A	SAR1	Small COPII coat GTPase SAR1 [Source:UniProtKB/Swiss-Prot;Acc:Q59S78]
GUS1	725.84	-1.10709	0.184139	-6.01221	1.83009e-09	5.93091e-09	C7_00620W_A	GUS1	Glutamyl-tRNA synthetase [Source:UniProtKB/TrEMBL;Acc:A0A1D8PQL8]
RPT4	958.512	-1.10592	0.141275	-7.82814	4.95143e-15	2.39013e-14	CR_04000W_A	RPT4	AAA domain-containing protein [Source:UniProtKB/TrEMBL;Acc:Q5A6S2]
DOG1	215.917	-1.1058	0.21337	-5.18255	2.18872e-07	5.89976e-07	C6_01900C_A	DOG1	2-deoxyglucose-6-phosphatase [Source:UniProtKB/TrEMBL;Acc:A0A1D8PPR2]
C2_01740C_A	118.362	-1.10204	0.210276	-5.24091	1.59786e-07	4.38018e-07	C2_01740C_A	NA	54S ribosomal protein L31, mitochondrial [Source:UniProtKB/TrEMBL;Acc:Q5ALU1]
SAM50	89.9942	-1.10161	0.170646	-6.45553	1.07841e-10	3.88463e-10	C3_05770C_A	SAM50	Omp85 domain-containing protein [Source:UniProtKB/TrEMBL;Acc:A0A1D8PKC1]
CR_02770C_A	127.735	-1.10097	0.186485	-5.90381	3.55212e-09	1.1165e-08	CR_02770C_A	NA	ThiF domain-containing protein [Source:UniProtKB/TrEMBL;Acc:A0A1D8PSA4]
C3_04740C_A	69.7032	-1.1001	0.256275	-4.29265	1.76551e-05	3.89036e-05	C3_04740C_A	NA	DNA topoisomerase [Source:UniProtKB/TrEMBL;Acc:Q5ANG9]
MHF1	33.8673	-1.10008	0.342341	-3.2134	0.00131174	0.00231374	C1_12840W_A	MHF1	Inner kinetochore subunit MHF1 [Source:UniProtKB/Swiss-Prot;Acc:Q5AL63]
C1_05230W_A	50.6635	-1.09954	0.257732	-4.26623	1.98803e-05	4.35661e-05	C1_05230W_A	NA	DNA-directed RNA polymerase III subunit [Source:UniProtKB/TrEMBL;Acc:Q5A298]
EXG2	494.744	-1.09947	0.157276	-6.99073	2.73461e-12	1.11474e-11	C1_02630C_A	EXG2	Glucan 1,3-beta-glucosidase 2 [Source:UniProtKB/Swiss-Prot;Acc:Q5AIA1]
PRE2	455.727	-1.09911	0.149505	-7.35167	1.95739e-13	8.62637e-13	C2_06820C_A	PRE2	Proteasome endopeptidase complex [Source:UniProtKB/TrEMBL;Acc:Q59Z65]
C1_04150C_A	43.1958	-1.0988	0.302561	-3.63165	0.000281615	0.000541658	C1_04150C_A	NA	Nudix hydrolase domain-containing protein [Source:UniProtKB/TrEMBL;Acc:Q59VP4]
C5_02370C_A	161.474	-1.09855	0.162097	-6.77711	1.22607e-11	4.73015e-11	C5_02370C_A	NA	Protein with a predicted pleckstrin domain, Hap43-repressed gene
CR_09100C_A	77.0108	-1.09841	0.261963	-4.193	2.75287e-05	5.94334e-05	CR_09100C_A	NA	Aldo_ket_red domain-containing protein [Source:UniProtKB/TrEMBL;Acc:A0A1D8PTW9]
CR_05760C_A	75.4816	-1.09764	0.244174	-4.49531	6.94672e-06	1.60718e-05	CR_05760C_A	NA	Protein of unknown function, rat catheter biofilm repressed
FCY2	111.528	-1.09396	0.248823	-4.39652	1.1e-05	2.49284e-05	C3_03360W_A	FCY2	Fcy2p [Source:UniProtKB/TrEMBL;Acc:A0A1D8PJQ2]
CR_07110C_A	162.079	-1.09313	0.158261	-6.90712	4.94587e-12	1.97967e-11	CR_07110C_A	NA	Ortholog of C. dubliniensis CD36 : Cd36_32690, C. parapsilosis CDC317 : CPAR2_204290, Candida tenuis NRRL Y-1498 : CANTEDRAFT_121459 and Debaryomyces hansenii CBS767 : DEHA2E03938g
STT3	419.044	-1.09255	0.119634	-9.13243	6.69785e-20	4.49734e-19	C2_01670C_A	STT3	Dolichyl-diphosphooligosaccharide--protein glycotransferase [Source:UniProtKB/TrEMBL;Acc:Q5ALU8]
PEX7	268.689	-1.09226	0.127167	-8.58919	8.75845e-18	5.03758e-17	C6_00880W_A	PEX7	Pex7p [Source:UniProtKB/TrEMBL;Acc:Q59WW3]
C2_09860C_A	40.0013	-1.09226	0.309647	-3.52744	0.000419605	0.000794537	C2_09860C_A	NA	Bac_luciferase domain-containing protein [Source:UniProtKB/TrEMBL;Acc:A0A1D8PIJ1]
HSL1	466.351	-1.09189	0.116447	-9.37678	6.80186e-21	4.945e-20	C5_02840C_A	HSL1	Serine/threonine-protein kinase HSL1 [Source:UniProtKB/Swiss-Prot;Acc:Q5AG71]
DPB2	54.2136	-1.08973	0.267578	-4.07257	4.64967e-05	9.79429e-05	CR_09900C_A	DPB2	DNA polymerase II subunit 2 [Source:UniProtKB/TrEMBL;Acc:A0A1D8PU38]
C2_01450C_A	110.52	-1.08617	0.299031	-3.63232	0.000280887	0.000540605	C2_01450C_A	NA	HD domain-containing protein [Source:UniProtKB/TrEMBL;Acc:Q5ALX7]
C1_02100W_A	69.0153	-1.08605	0.200793	-5.40882	6.34404e-08	1.80878e-07	C1_02100W_A	NA	Kinesin motor domain-containing protein [Source:UniProtKB/TrEMBL;Acc:A0A1D8PCQ7]
RPN8	702.501	-1.08579	0.117049	-9.27639	1.75311e-20	1.21679e-19	C5_02030W_A	RPN8	MPN domain-containing protein [Source:UniProtKB/TrEMBL;Acc:A0A1D8PNA8]
FGR46	26.4155	-1.08563	0.389043	-2.79051	0.00526243	0.00856668	CR_09850C_A	FGR46	Fgr46p [Source:UniProtKB/TrEMBL;Acc:A0A1D8PU30]
C3_00210C_A	144.203	-1.08562	0.207435	-5.23356	1.66279e-07	4.55191e-07	C3_00210C_A	NA	Predicted integral membrane protein, Spider biofilm induced
RNY1-B	110.489	-1.0838	0.230758	-4.69671	2.64391e-06	6.39158e-06	C5_04260W_A	RNY1-B	Ribonuclease T2-like 1-B [Source:UniProtKB/Swiss-Prot;Acc:Q5AKB1]
SOU2	868.884	-1.08359	0.326112	-3.32276	0.00089132	0.00160922	C4_06380W_A	SOU2	Sorbose reductase homolog SOU2 [Source:UniProtKB/Swiss-Prot;Acc:P87218]
C6_00500C_A	95.2602	-1.08214	0.186047	-5.81648	6.01009e-09	1.85327e-08	C6_00500C_A	NA	NEDD8-activating enzyme E1 catalytic subunit [Source:UniProtKB/TrEMBL;Acc:A0A1D8PPC6]
FRS1	682.592	-1.08023	0.201848	-5.35168	8.71432e-08	2.45182e-07	CR_01760C_A	FRS1	Phenylalanyl-tRNA synthetase beta subunit [Source:UniProtKB/TrEMBL;Acc:A0A1D8PS16]
CR_06770C_A	84.1871	-1.07969	0.206339	-5.2326	1.67144e-07	4.57141e-07	CR_06770C_A	NA	N-acetyltransferase domain-containing protein [Source:UniProtKB/TrEMBL;Acc:Q59MT3]
IMH3	754.936	-1.07904	0.280711	-3.84394	0.000121075	0.000243453	C2_06390C_A	IMH3	Inosine-5'-monophosphate dehydrogenase [Source:UniProtKB/Swiss-Prot;Acc:Q59Q46]
RBR2	96.6796	-1.07887	0.224245	-4.81112	1.5009e-06	3.72329e-06	CR_04420C_A	RBR2	Repressed By RIM101 protein 2 [Source:UniProtKB/Swiss-Prot;Acc:Q5A6M2]
C7_01100C_A	94.0265	-1.07885	0.281094	-3.83806	0.00012401	0.000248519	C7_01100C_A	NA	Predicted ORF overlapping the Major Repeat Sequence on chromosome 7, member of a family encoded by FGR6-related genes in the RB2 repeat sequence
C5_04340W_A	64.5387	-1.0765	0.249044	-4.32253	1.54249e-05	3.42928e-05	C5_04340W_A	NA	Thioredoxin domain-containing protein [Source:UniProtKB/TrEMBL;Acc:A0A1D8PNX4]
C2_06760C_A	38.0165	-1.07621	0.346076	-3.10973	0.00187256	0.0032333	C2_06760C_A	NA	Protein of unknown function, flow model biofilm induced, nitric oxide-repressed
C2_10070W_A	21.7868	-1.07533	0.333455	-3.22483	0.00126049	0.00222993	C2_10070W_A	NA	Formate dehydrogenase [Source:UniProtKB/TrEMBL;Acc:A0A1D8PIL8]
STE24	384.283	-1.07533	0.117894	-9.12119	7.43045e-20	4.97807e-19	C4_00280W_A	STE24	CAAX prenyl protease [Source:UniProtKB/TrEMBL;Acc:A0A1D8PL01]
SMC1	152.166	-1.07386	0.202885	-5.29293	1.2037e-07	3.33177e-07	CR_03680C_A	SMC1	Structural maintenance of chromosomes protein [Source:UniProtKB/TrEMBL;Acc:A0A1D8PSI8]
KRS1	1230.48	-1.07243	0.181076	-5.92251	3.17062e-09	1.00093e-08	C3_07410C_A	KRS1	Lysine--tRNA ligase [Source:UniProtKB/TrEMBL;Acc:Q5ADU2]
AHA1	513.756	-1.07192	0.165869	-6.46245	1.03024e-10	3.71557e-10	CR_10270C_A	AHA1	Aha1_N domain-containing protein [Source:UniProtKB/TrEMBL;Acc:A0A1D8PU72]
ELA1	175.782	-1.06975	0.21863	-4.89295	9.93362e-07	2.51184e-06	C1_03810C_A	ELA1	Elongin-A [Source:UniProtKB/TrEMBL;Acc:A0A1D8PD64]
CR_06780W_A	479.947	-1.06898	0.132344	-8.07726	6.62377e-16	3.33758e-15	CR_06780W_A	NA	Ortholog(s) have histone deacetylase activity
C7_00150W_A	817.912	-1.06849	0.115014	-9.29008	1.54169e-20	1.07882e-19	C7_00150W_A	NA	Ribulose-phosphate 3-epimerase [Source:UniProtKB/TrEMBL;Acc:A0A1D8PQI4]
PHR2	1048.54	-1.0663	0.166595	-6.40053	1.54836e-10	5.48812e-10	C1_00220W_A	PHR2	pH-responsive protein 2 [Source:UniProtKB/Swiss-Prot;Acc:O13318]
CIS2	506.122	-1.06573	0.105715	-10.0812	6.69359e-24	5.81408e-23	C1_00550W_A	CIS2	Gamma-glutamyltransferase [Source:UniProtKB/TrEMBL;Acc:A0A1D8PC84]
ASE1	128.144	-1.0654	0.204591	-5.20744	1.91461e-07	5.19371e-07	C3_05960W_A	ASE1	Ase1p [Source:UniProtKB/TrEMBL;Acc:A0A1D8PKC6]
CDC60	1014.18	-1.06431	0.218758	-4.86522	1.14329e-06	2.87434e-06	CR_01690C_A	CDC60	Leucyl-tRNA synthetase [Source:UniProtKB/TrEMBL;Acc:A0A1D8PS12]
C5_04540C_A	57.233	-1.06335	0.232944	-4.56484	4.99867e-06	1.17607e-05	C5_04540C_A	NA	Ortholog of C. dubliniensis CD36 : Cd36_54170, C. parapsilosis CDC317 : CPAR2_100960, C. auris B8441 : B9J08_004395 and Candida tenuis NRRL Y-1498 : CANTEDRAFT_96367
C1_12880C_A	136.767	-1.06261	0.239843	-4.43043	9.40466e-06	2.1484e-05	C1_12880C_A	NA	HTH CENPB-type domain-containing protein [Source:UniProtKB/TrEMBL;Acc:Q5AL59]
ARD	2309.42	-1.06176	0.235305	-4.51226	6.4141e-06	1.48857e-05	C6_00150W_A	ARD	Ardp [Source:UniProtKB/TrEMBL;Acc:A0A1D8PPB1]
CCT8	1019.41	-1.06109	0.151874	-6.98662	2.81579e-12	1.14627e-11	C1_00110W_A	CCT8	CCT-theta [Source:UniProtKB/TrEMBL;Acc:Q5AB74]
C1_00210C_A	660.624	-1.06051	0.161976	-6.54736	5.85629e-11	2.15899e-10	C1_00210C_A	NA	Ortholog(s) have unfolded protein binding activity, role in protein folding, protein localization to cell surface and integral component of endoplasmic reticulum membrane localization
ABP1	2095.7	-1.05974	0.172391	-6.14731	7.88081e-10	2.62372e-09	C4_02940W_A	ABP1	Abp1p [Source:UniProtKB/TrEMBL;Acc:Q5AFA8]
C4_02720C_A	209.175	-1.05952	0.12835	-8.25495	1.5197e-16	8.00152e-16	C4_02720C_A	NA	Putative plasma membrane protein, Plc1-regulated, Spider biofilm induced
C4_06210C_A	346.955	-1.05881	0.28037	-3.77649	0.000159056	0.000314949	C4_06210C_A	NA	Found in mitochondrial proteome protein 38 [Source:UniProtKB/TrEMBL;Acc:A0A1D8PMJ1]
COG4	168.918	-1.05817	0.13802	-7.66674	1.7642e-14	8.27539e-14	C2_05680W_A	COG4	Component of oligomeric Golgi complex 4 [Source:UniProtKB/TrEMBL;Acc:Q59T37]
C4_00710W_A	175.449	-1.05707	0.133609	-7.91168	2.5393e-15	1.24282e-14	C4_00710W_A	NA	ATPase_2 domain-containing protein [Source:UniProtKB/TrEMBL;Acc:A0A1D8PL57]
ETT1	435.249	-1.05583	0.203395	-5.19106	2.09095e-07	5.64898e-07	C2_02930C_A	ETT1	Enhancer of translation termination 1 [Source:UniProtKB/Swiss-Prot;Acc:Q5A0J9]
CSP2	21.1036	-1.05554	0.325802	-3.23983	0.001196	0.00212212	C4_00720W_A	CSP2	Csp2p [Source:UniProtKB/TrEMBL;Acc:A0A1D8PL45]
SEC22	108.666	-1.05519	0.162932	-6.47629	9.40049e-11	3.40057e-10	CR_03970C_A	SEC22	SNAP receptor [Source:UniProtKB/TrEMBL;Acc:A0A1D8PSL3]
ADH1	28466.7	-1.05517	0.256385	-4.11556	3.86242e-05	8.20541e-05	C5_05050W_A	ADH1	PKS_ER domain-containing protein [Source:UniProtKB/TrEMBL;Acc:A0A1D8PP43]
C5_02900W_A	523.851	-1.05451	0.105233	-10.0207	1.23623e-23	1.05841e-22	C5_02900W_A	NA	WD_REPEATS_REGION domain-containing protein [Source:UniProtKB/TrEMBL;Acc:A0A1D8PNJ5]
MED4	114.899	-1.05341	0.183095	-5.75336	8.74885e-09	2.66751e-08	C2_07500C_A	MED4	Mediator of RNA polymerase II transcription subunit 4 [Source:UniProtKB/Swiss-Prot;Acc:Q59U73]
ALK2	408.665	-1.05314	0.167549	-6.28554	3.26709e-10	1.12466e-09	CR_00210W_A	ALK2	Alk2p [Source:UniProtKB/TrEMBL;Acc:A0A1D8PRN7]
GCN1	1494.85	-1.05285	0.142558	-7.38541	1.51983e-13	6.76286e-13	C2_10550C_A	GCN1	Gcn1p [Source:UniProtKB/TrEMBL;Acc:A0A1D8PIR2]
DQD1	172.896	-1.05259	0.154055	-6.83253	8.34296e-12	3.28226e-11	C2_07260C_A	DQD1	Catabolic 3-dehydroquinase [Source:UniProtKB/Swiss-Prot;Acc:Q59Z17]
C5_02920W_A	204.567	-1.05246	0.137159	-7.6733	1.67623e-14	7.87513e-14	C5_02920W_A	NA	Epsilon-trimethyllysine 2-oxoglutarate dioxygenase [Source:UniProtKB/TrEMBL;Acc:A0A1D8PNJ2]
CR_10280W_A	80.4558	-1.05159	0.249996	-4.20642	2.59443e-05	5.61751e-05	CR_10280W_A	NA	Protein with a predicted role in cytochrome c oxidase assembly, rat catheter biofilm induced
C1_05480C_A	47.1086	-1.0509	0.21331	-4.9266	8.36707e-07	2.13591e-06	C1_05480C_A	NA	Ortholog of C. dubliniensis CD36 : Cd36_05200, C. parapsilosis CDC317 : CPAR2_107660, C. auris B8441 : B9J08_003698 and Candida tenuis NRRL Y-1498 : cten_CGOB_00159
ILV1	405.376	-1.05063	0.139679	-7.52173	5.40572e-14	2.46224e-13	C2_06190W_A	ILV1	Threonine dehydratase [Source:UniProtKB/TrEMBL;Acc:Q59P56]
FGR6-10	84.3886	-1.05011	0.237103	-4.42891	9.47099e-06	2.1619e-05	C4_05530W_A	FGR6-10	Fgr6-10p [Source:UniProtKB/TrEMBL;Acc:A0A1D8PMC4]
CR_06030C_A	87.2777	-1.0489	0.223164	-4.70013	2.59996e-06	6.29043e-06	CR_06030C_A	NA	Has domain(s) with predicted carbohydrate binding, catalytic activity and role in carbohydrate metabolic process
C1_05630C_A	694.694	-1.04861	0.277962	-3.7725	0.000161621	0.000319712	C1_05630C_A	NA	Putative karyopherin beta, repressed by nitric oxide
C5_01900C_A	12.6338	-1.04772	0.447241	-2.34262	0.0191487	0.0283038	C5_01900C_A	NA	(orf19.3181.1) Protein of unknown function, involved in secretion of proteins that lack classical secretory signal sequences, Spider biofilm induced
C4_01280C_A	125.515	-1.04731	0.166649	-6.28452	3.28862e-10	1.13119e-09	C4_01280C_A	NA	Ortholog(s) have RNA binding activity, role in mRNA splicing, via spliceosome and U2 snRNP, U2-type prespliceosome localization
CAS1	129.379	-1.04672	0.180845	-5.78795	7.12502e-09	2.18467e-08	C1_11810W_A	CAS1	ATP-dependent DNA helicase II subunit 1 [Source:UniProtKB/TrEMBL;Acc:A0A1D8PF81]
CMK2	193.476	-1.04669	0.171765	-6.09371	1.10325e-09	3.64456e-09	C2_10260C_A	CMK2	Protein kinase domain-containing protein [Source:UniProtKB/TrEMBL;Acc:Q59XV1]
VTC4	450.942	-1.04667	0.148198	-7.06264	1.63368e-12	6.77938e-12	C4_03360C_A	VTC4	SPX domain-containing protein [Source:UniProtKB/TrEMBL;Acc:Q59PH5]
C5_00280C_A	102.804	-1.04388	0.276073	-3.78118	0.000156088	0.000309174	C5_00280C_A	NA	Endonuclease [Source:UniProtKB/TrEMBL;Acc:Q5A4X9]
BAS1	470.448	-1.04368	0.112494	-9.27763	1.73297e-20	1.20562e-19	C4_04730W_A	BAS1	Bas1p [Source:UniProtKB/TrEMBL;Acc:Q5A683]
SHM1	760.328	-1.04288	0.124521	-8.37514	5.51606e-17	2.99672e-16	C7_03330C_A	SHM1	Serine hydroxymethyltransferase [Source:UniProtKB/TrEMBL;Acc:A0A1D8PRB3]
PRE9	634.199	-1.04241	0.127554	-8.17227	3.02641e-16	1.55912e-15	C3_03520C_A	PRE9	Proteasome endopeptidase complex [Source:UniProtKB/TrEMBL;Acc:Q5AEB8]
RBD2	118.417	-1.04238	0.206233	-5.05438	4.31794e-07	1.13027e-06	C7_01950W_A	RBD2	Rhomboid protein 2 [Source:UniProtKB/Swiss-Prot;Acc:Q5AH12]
ATO9	19.6051	-1.04233	0.343782	-3.03196	0.00242974	0.00413021	CR_00970W_A	ATO9	Ato9p [Source:UniProtKB/TrEMBL;Acc:Q5A867]
CR_10380C_A	38.3272	-1.04172	0.252115	-4.13192	3.59749e-05	7.66438e-05	CR_10380C_A	NA	Protein of unknown function, Hap43-induced gene, mutant is viable
IRR1	138.907	-1.04081	0.173492	-5.99917	1.98324e-09	6.39344e-09	C1_14230C_A	IRR1	SCD domain-containing protein [Source:UniProtKB/TrEMBL;Acc:A0A1D8PFW4]
CR_10200W_A	17.8311	-1.04048	0.386381	-2.69288	0.00708369	0.0113036	CR_10200W_A	NA	Protein with a phosphoglycerate mutase family domain, Hap43-repressed gene
C5_05180W_A	21.3922	-1.04015	0.475582	-2.1871	0.0287352	0.0411999	C5_05180W_A	NA	Similar to S. pombe mug180, a predicted esterase/lipase, highly induced during chlamydospore formation in both C. albicans and C. dubliniensis, flow model biofilm induced
C4_06690C_A	253.004	-1.03962	0.124971	-8.31892	8.87713e-17	4.74506e-16	C4_06690C_A	NA	(orf19.3140.1) Ortholog(s) have role in cellular response to DNA damage stimulus, proteasome assembly, ubiquitin-dependent protein catabolic process and cytoplasm, nucleus localization
ETR1	1113.92	-1.03894	0.11658	-8.91184	5.01915e-19	3.16064e-18	C3_00200C_A	ETR1	PKS_ER domain-containing protein [Source:UniProtKB/TrEMBL;Acc:A0A1D8PIW1]
CR_08830W_A	376.907	-1.03879	0.237113	-4.381	1.18138e-05	2.66613e-05	CR_08830W_A	NA	(orf19.7279.1) Protein of unknown function, Spider biofilm induced
C2_00750W_A	33.4884	-1.03642	0.306942	-3.37658	0.000733931	0.00134128	C2_00750W_A	NA	Plasma membrane-associated protein, heterozygous null mutant displays sensitivity to virgineone, Spider biofilm induced
TRI1	63.4304	-1.03609	0.208764	-4.96297	6.94232e-07	1.78671e-06	C1_00910W_A	TRI1	SWIB domain-containing protein [Source:UniProtKB/TrEMBL;Acc:A0A1D8PCC6]
BNA31	334.309	-1.03569	0.149454	-6.92984	4.21304e-12	1.69657e-11	C2_02950W_A	BNA31	Aminotran_1_2 domain-containing protein [Source:UniProtKB/TrEMBL;Acc:A0A1D8PGR0]
RPN13	332.349	-1.03557	0.124391	-8.32512	8.42432e-17	4.51109e-16	C1_04230W_A	RPN13	Proteasome regulatory particle lid subunit [Source:UniProtKB/TrEMBL;Acc:A0A1D8PDB0]
APE2	1878.14	-1.03433	0.193539	-5.34431	9.07598e-08	2.55118e-07	C1_04400C_A	APE2	Aminopeptidase 2 [Source:UniProtKB/Swiss-Prot;Acc:Q59KZ1]
C1_08140W_A	95.8378	-1.03393	0.200546	-5.15559	2.52837e-07	6.76951e-07	C1_08140W_A	NA	CMP/dCMP-type deaminase domain-containing protein [Source:UniProtKB/TrEMBL;Acc:A0A1D8PE88]
RPB7	91.0235	-1.03324	0.178103	-5.80139	6.57684e-09	2.02281e-08	C1_01570C_A	RPB7	S1 motif domain-containing protein [Source:UniProtKB/TrEMBL;Acc:Q5A8Y7]
NIT2	245.504	-1.03245	0.146994	-7.02375	2.15984e-12	8.87702e-12	CR_08840C_A	NIT2	CN hydrolase domain-containing protein [Source:UniProtKB/TrEMBL;Acc:A0A1D8PTV6]
C1_14470W_A	491.436	-1.03238	0.116201	-8.88443	6.42476e-19	4.02457e-18	C1_14470W_A	NA	mRNA splicing protein [Source:UniProtKB/TrEMBL;Acc:A0A1D8PFY2]
C1_06860W_A	24.0377	-1.03159	0.408259	-2.52679	0.0115111	0.0177294	C1_06860W_A	NA	RTA domain protein, predicted role in response to stress, Spider biofilm induced
C3_07350W_A	263.68	-1.03082	0.121215	-8.50404	1.831e-17	1.0352e-16	C3_07350W_A	NA	Protein YIP [Source:UniProtKB/TrEMBL;Acc:Q5ADT5]
C7_04240C_A	429.225	-1.03026	0.182153	-5.656	1.54942e-08	4.62044e-08	C7_04240C_A	NA	F-box domain-containing protein [Source:UniProtKB/TrEMBL;Acc:A0A1D8PRJ8]
CR_02270C_A	258.358	-1.02831	0.24181	-4.25256	2.11337e-05	4.61942e-05	CR_02270C_A	NA	Protein of unknown function, Spider biofilm induced, upregulated in a cyr1 null mutant
GGA2	595.923	-1.02756	0.138718	-7.40759	1.2862e-13	5.74462e-13	C1_03130C_A	GGA2	Phosphatidylinositol 4-phosphate-binding protein [Source:UniProtKB/TrEMBL;Acc:A0A1D8PCX6]
CR_00380W_A	64.4474	-1.02704	0.200655	-5.11843	3.08084e-07	8.18634e-07	CR_00380W_A	NA	Oxidored_FMN domain-containing protein [Source:UniProtKB/TrEMBL;Acc:A0A1D8PRP2]
VTC3	379.504	-1.02586	0.186046	-5.51402	3.50729e-08	1.01427e-07	CR_03610C_A	VTC3	SPX domain-containing protein [Source:UniProtKB/TrEMBL;Acc:A0A1D8PSJ6]
C1_12180C_A	51.6202	-1.02584	0.243344	-4.21561	2.49107e-05	5.40153e-05	C1_12180C_A	NA	Protein of unknown function, Hap43-repressed gene
C6_00530C_A	22.356	-1.02568	0.32389	-3.16675	0.00154155	0.00269681	C6_00530C_A	NA	Small nuclear ribonucleoprotein E [Source:UniProtKB/TrEMBL;Acc:A0A1D8PPC8]
GSP1	1263.16	-1.02497	0.142786	-7.17835	7.05553e-13	2.98822e-12	C2_06310C_A	GSP1	GTP-binding nuclear protein [Source:UniProtKB/TrEMBL;Acc:Q59P43]
C1_10920W_A	88.9703	-1.02392	0.198461	-5.15928	2.47895e-07	6.64612e-07	C1_10920W_A	NA	Transcription factor TFIIIC subunit [Source:UniProtKB/TrEMBL;Acc:A0A1D8PF03]
MEA1	137.261	-1.02329	0.236616	-4.3247	1.5274e-05	3.39946e-05	C3_04610W_A	MEA1	UDENN domain-containing protein [Source:UniProtKB/TrEMBL;Acc:Q5ANI4]
CR_04240C_A	476.503	-1.02213	0.254279	-4.01973	5.82656e-05	0.00012128	CR_04240C_A	NA	RNA cytidine acetyltransferase [Source:UniProtKB/TrEMBL;Acc:Q5A6P2]
RPL10	2813.27	-1.02191	0.219815	-4.64893	3.3366e-06	7.9854e-06	C1_02460W_A	RPL10	Ribosomal_L16 domain-containing protein [Source:UniProtKB/TrEMBL;Acc:Q5AIB8]
SGS1	481.345	-1.02186	0.142814	-7.15516	8.35756e-13	3.5222e-12	C2_10570W_A	SGS1	DNA helicase [Source:UniProtKB/TrEMBL;Acc:Q5A5R4]
C4_00030C_A	282.08	-1.02169	0.136677	-7.47522	7.70741e-14	3.47095e-13	C4_00030C_A	NA	DNA damage checkpoint control protein RAD17 [Source:UniProtKB/TrEMBL;Acc:A0A1D8PKX2]
RIX7	312.527	-1.02099	0.184102	-5.54575	2.92699e-08	8.53671e-08	C5_02120C_A	RIX7	Putative AAA family ATPase [Source:UniProtKB/TrEMBL;Acc:A0A1D8PND0]
RHD1	130.441	-1.02082	0.206252	-4.94937	7.44536e-07	1.91205e-06	C1_05000W_A	RHD1	Beta-mannosyltransferase 2 [Source:UniProtKB/Swiss-Prot;Acc:Q59MA6]
C2_10700C_A	342.787	-1.02039	0.139217	-7.32944	2.31112e-13	1.0133e-12	C2_10700C_A	NA	CID domain-containing protein [Source:UniProtKB/TrEMBL;Acc:Q5A5P9]
RPC10	84.968	-1.01901	0.196678	-5.18109	2.20596e-07	5.94355e-07	C1_14390W_A	RPC10	DNA-directed RNA polymerase core subunit [Source:UniProtKB/TrEMBL;Acc:A0A1D8PFX2]
ZWF1	1099.21	-1.01733	0.134034	-7.5901	3.19662e-14	1.47741e-13	C1_08980C_A	ZWF1	Glucose-6-phosphate 1-dehydrogenase [Source:UniProtKB/TrEMBL;Acc:A0A1D8PEG2]
C1_07810C_A	95.899	-1.01719	0.19719	-5.15845	2.49005e-07	6.67289e-07	C1_07810C_A	NA	CENP-T_C domain-containing protein [Source:UniProtKB/TrEMBL;Acc:Q5A7B0]
PIR1	2646.57	-1.0146	0.251832	-4.02888	5.60428e-05	0.000117102	C2_08870C_A	PIR1	Cell wall mannoprotein PIR1 [Source:UniProtKB/Swiss-Prot;Acc:Q59SF7]
SPC25	104.04	-1.01443	0.159134	-6.3747	1.83318e-10	6.44796e-10	CR_05840W_A	SPC25	Probable kinetochore protein SPC25 [Source:UniProtKB/Swiss-Prot;Acc:Q59PT6]
C3_03000W_A	21.6773	-1.01386	0.347648	-2.91635	0.00354152	0.00590517	C3_03000W_A	NA	Ortholog of C. dubliniensis CD36 : Cd36_82980, C. parapsilosis CDC317 : CPAR2_102360, Candida tenuis NRRL Y-1498 : cten_CGOB_00165 and Debaryomyces hansenii CBS767 : DEHA2G00990g
SOD1	656.145	-1.01356	0.168832	-6.00334	1.93296e-09	6.24399e-09	C4_02320C_A	SOD1	Superoxide dismutase [Cu-Zn] [Source:UniProtKB/TrEMBL;Acc:A0A1D8PLJ3]
C2_00890W_A	60.9652	-1.01251	0.297799	-3.4	0.000673868	0.00123871	C2_00890W_A	NA	Ortholog of C. dubliniensis CD36 : Cd36_15830, C. parapsilosis CDC317 : CPAR2_212930, Candida tropicalis MYA-3404 : CTRG_01155, Candida albicans WO-1 : CAWG_03868 and Candida metapsilosis : CMET_2287
C1_11790W_A	21.7109	-1.01231	0.286179	-3.53733	0.000404187	0.000766801	C1_11790W_A	NA	dTMP kinase [Source:UniProtKB/TrEMBL;Acc:Q59TV7]
RDI1	425.716	-1.01145	0.111248	-9.09187	9.73534e-20	6.46427e-19	C3_05000W_A	RDI1	Rdi1p [Source:UniProtKB/TrEMBL;Acc:Q5AND4]
C4_00990W_A	22.8572	-1.01139	0.336101	-3.00919	0.00261943	0.00443826	C4_00990W_A	NA	NRAMP metal ion transporter domain-containing protein, induced by nitric oxide independent of Yhb1, flow model biofilm induced, rat catheter biofilm repressed
DEM1	73.9556	-1.00969	0.204498	-4.93742	7.91613e-07	2.02686e-06	CR_03490W_A	DEM1	Putative mitochondrial exonuclease, alpha-factor induced
C1_02700C_A	704.696	-1.00916	0.313347	-3.22057	0.00127935	0.00226061	C1_02700C_A	NA	(orf19.2959.1) Gene induced by hypoxia and ketoconazole, oral infection upregulated, mutants have reduced capacity to damage oral epithelial cells, Spider biofilm induced
HOS2	293.902	-1.00838	0.15224	-6.62363	3.50495e-11	1.31074e-10	C3_00780W_A	HOS2	Histone deacetylase [Source:UniProtKB/TrEMBL;Acc:A0A1D8PJ17]
RIB3	543.401	-1.00828	0.146403	-6.88699	5.69844e-12	2.26875e-11	C1_12360C_A	RIB3	3,4-Dihydroxy-2-butanone 4-phosphate synthase, homodimeric enzyme of riboflavin biosynthesis, converts ribulose 5-phosphate to L-3,4-dihydroxy-2-butanone 4-phosphate, transcription regulated on yeast-hyphal switch, macrophage interaction
RAD57	96.0378	-1.00811	0.181923	-5.54142	3.00031e-08	8.73349e-08	C2_08110W_A	RAD57	RECA_2 domain-containing protein [Source:UniProtKB/TrEMBL;Acc:A0A1D8PI62]
C1_01940C_A	144.479	-1.00758	0.136399	-7.38697	1.50216e-13	6.68918e-13	C1_01940C_A	NA	SRP9-21 domain-containing protein [Source:UniProtKB/TrEMBL;Acc:Q59TA2]
VMA2	1282.78	-1.00692	0.126275	-7.97401	1.53606e-15	7.62418e-15	CR_05780W_A	VMA2	V-type proton ATPase subunit B [Source:UniProtKB/Swiss-Prot;Acc:Q59PT0]
DTD2	201.923	-1.0069	0.140142	-7.18484	6.72841e-13	2.85372e-12	C3_03010C_A	DTD2	D-aminoacyl-tRNA deacylase [Source:UniProtKB/TrEMBL;Acc:A0A1D8PJK2]
EVP1	56.3093	-1.0067	0.322704	-3.11959	0.00181101	0.00313607	C3_07470W_A	EVP1	Putative plasma membrane protein, predicted role in cell wall integrity, regulated by Nrg1, Tup1, induced during chlamydospore formation in both C. albicans and C. dubliniensis
CDC28	250.277	-1.00637	0.1227	-8.2019	2.36619e-16	1.22853e-15	CR_06050W_A	CDC28	Cyclin-dependent kinase 1 [Source:UniProtKB/Swiss-Prot;Acc:P43063]
FAD3	96.3738	-1.00584	0.361206	-2.78466	0.00535833	0.00870856	C1_13070C_A	FAD3	Fad3p [Source:UniProtKB/TrEMBL;Acc:A0A1D8PFL5]
C1_03720C_A	173.108	-1.0044	0.154891	-6.48457	8.89864e-11	3.23469e-10	C1_03720C_A	NA	Protein of unknown function, rat catheter biofilm repressed
C2_02260W_A	282.433	-1.00434	0.166533	-6.03089	1.63055e-09	5.31307e-09	C2_02260W_A	NA	Putative cis-golgi localized protein involved in ER to Golgi transport, Spider biofilm repressed
CR_08930C_A	381.43	-1.00379	0.126303	-7.94753	1.9026e-15	9.39666e-15	CR_08930C_A	NA	U6 snRNA-associated Sm-like protein LSm1 [Source:UniProtKB/TrEMBL;Acc:A0A1D8PTV1]
C7_00220W_A	44.8548	-1.00365	0.261778	-3.83398	0.000126089	0.000252516	C7_00220W_A	NA	Has domain(s) with predicted exonuclease activity and intracellular anatomical structure localization
ATP19	108.093	-1.0026	0.186589	-5.3733	7.73081e-08	2.18954e-07	C1_12320C_A	ATP19	F1F0 ATP synthase subunit k [Source:UniProtKB/TrEMBL;Acc:A0A1D8PFD4]
C4_05790W_A	128.615	-1.00215	0.162531	-6.16592	7.00743e-10	2.34602e-09	C4_05790W_A	NA	Transport protein particle complex II subunit [Source:UniProtKB/TrEMBL;Acc:A0A1D8PME8]
CR_05500C_A	186.759	-1.00197	0.158183	-6.33422	2.38545e-10	8.29286e-10	CR_05500C_A	NA	Protein of unknown function, rat catheter biofilm repressed
CR_07170W_A	187.846	-1.00012	0.249846	-4.00295	6.25585e-05	0.000129674	CR_07170W_A	NA	Possible dehydrogenase, flow model biofilm induced, rat catheter biofilm induced, Spider biofilm induced
MXR1	118.959	-1.00004	0.191463	-5.22314	1.75918e-07	4.79819e-07	C2_00960C_A	MXR1	Peptide-methionine (S)-S-oxide reductase [Source:UniProtKB/TrEMBL;Acc:Q5AD39]
