# Supplementary material for: Transcriptomic insights into Candida albicans adaptation to an anaerobic environment
Source: Microbiol Spectr. 2025 May 22;13(7):e03024-24. doi: 10.1128/spectrum.03024-24 (PMC12210919; doi:10.1128/spectrum.03024-24)
Supplement: Table S4 — Significantly upregulated genes in C. albicans CHN1 under anaerobic vs aerobic conditions. [file spectrum.03024-24-s0006.xlsx]

## Sheet: Sheet1
Table S4: Significantly upregulated genes in C. albicans CHN1 under anaerobic vs. aerobic conditions.
GeneSymbol	baseMean	log2FoldChange	lfcSE	stat	pvalue	padj	Gene.ID	Gene.Name.or.Symbol	Product.Description
CM_00240W	136.893	8.5589	1.22361	6.9948	2.65635e-12	1.03147e-11	CM_00240W	NA	(CaalfMp08.3) Putative endonuclease encoded by the first three exons and part of the third intron of the mitochondrial COX1 gene, C-terminus contains a LAGLIDADG domain found in intron-encoded endonucleases, conserved in fungal mitochondria
CM_00340W	177.775	7.39483	0.792261	9.33383	1.02116e-20	6.7356e-20	CM_00340W	NA	(CaalfMp11.1) Putative endonuclease encoded by the first exon and part of the first intron of the mitochondrial COB gene, C-terminus contains a GIY-YIG domain found in intron-encoded endonucleases, conserved in fungal mitochondria
C3_00150W_A	287.142	6.95319	0.652544	10.6555	1.64333e-26	1.54168e-25	C3_00150W_A	NA	Ortholog of Candida albicans WO-1 : CAWG_02350
ATP6	343.522	6.66142	0.540175	12.332	6.09283e-35	9.38422e-34	CM_00160C	ATP6	ATP synthase subunit a [Source:UniProtKB/Swiss-Prot;Acc:Q9B8D4]
COX3A	189.431	6.53783	0.620828	10.5308	6.22814e-26	5.67368e-25	CM_00070C	COX3A	Cytochrome c oxidase subunit 3 [Source:UniProtKB/Swiss-Prot;Acc:Q9B1P9]
AOX2	12911.4	6.14245	0.326235	18.8283	4.42816e-79	4.13479e-77	C1_09150W_A	AOX2	Alternative oxidase [Source:UniProtKB/TrEMBL;Acc:A0A1D8PEH5]
NAD5	207.398	6.0736	0.535953	11.3323	9.07552e-30	1.02913e-28	CM_00380W	NAD5	NADH-ubiquinone oxidoreductase chain 5 [Source:UniProtKB/Swiss-Prot;Acc:Q9B8C9]
CM_00220W	84.0132	6.01498	1.06385	5.65399	1.56764e-08	4.38176e-08	CM_00220W	NA	(CaalfMp08.1) Putative endonuclease encoded by the first exon and part of the first intron of the mitochondrial COX1 gene, C-terminus contains a LAGLIDADG domain found in intron-encoded endonucleases, conserved in fungal mitochondria
NAD2	239.361	5.97988	0.498021	12.0073	3.25362e-33	4.53232e-32	CM_00310W	NAD2	NADH-ubiquinone oxidoreductase chain 2 [Source:UniProtKB/Swiss-Prot;Acc:Q9B8D2]
C2_02650C_A	327.068	5.95353	1.33929	4.4453	8.77688e-06	1.89489e-05	C2_02650C_A	NA	Protein with predicted siroheme synthase middle domains NAD(P)-binding, Hap43-repressed gene
CM_00230W	201.652	5.7285	0.57832	9.90543	3.94271e-23	3.04808e-22	CM_00230W	NA	(CaalfMp08.2) Putative endonuclease encoded by the first two exons and part of the second intron of the mitochondrial COX1 gene, C-terminus contains a LAGLIDADG domain found in intron-encoded endonucleases, conserved in fungal mitochondria
COB	772.184	5.56595	0.38182	14.5774	3.91089e-48	1.12363e-46	CM_00330W	COB	Cytochrome b [Source:UniProtKB/Swiss-Prot;Acc:P0C8L0]
C3_06170C_A	10.2301	5.54627	1.74188	3.18407	0.0014522	0.00244943	C3_06170C_A	NA	Mediator of RNA polymerase II transcription subunit 6 [Source:UniProtKB/TrEMBL;Acc:A0A1D8PKF2]
C5_04980W_A	15819.2	5.47828	0.183842	29.7988	4.04521e-195	2.41742e-191	C5_04980W_A	NA	Putative adhesin-like protein, induced by Mnl1 under weak acid stress, rat catheter and Spider biofilm induced
CR_00840C_A	10.4886	5.42461	1.24798	4.3467	1.38199e-05	2.93801e-05	CR_00840C_A	NA	Ortholog of Candida albicans WO-1 : CAWG_01442
COX2	317.371	5.38236	0.429983	12.5176	5.97968e-36	9.84424e-35	CM_00030W	COX2	Cytochrome c oxidase subunit 2 [Source:UniProtKB/Swiss-Prot;Acc:Q9B8D8]
NAD6	45.8102	5.14332	0.882858	5.82575	5.6855e-09	1.65417e-08	CM_00050W	NAD6	NADH-ubiquinone oxidoreductase chain 6 [Source:UniProtKB/Swiss-Prot;Acc:Q9B8D7]
COX1	859.823	5.13678	0.397482	12.9233	3.32563e-38	6.07766e-37	CM_00210W	COX1	Cytochrome c oxidase subunit 1 [Source:UniProtKB/Swiss-Prot;Acc:P0C8K9]
GAC1	7320.97	4.9883	0.184852	26.9854	2.19262e-160	3.27577e-157	C7_00660W_A	GAC1	CBM21 domain-containing protein [Source:UniProtKB/TrEMBL;Acc:A0A1D8PQN2]
ATP8	18.9859	4.93658	1.21423	4.06559	4.79101e-05	9.50884e-05	CM_00170C	ATP8	ATP synthase protein 8 [Source:UniProtKB/Swiss-Prot;Acc:Q9B8D3]
NAD3	24.1314	4.92894	1.07405	4.58911	4.45142e-06	9.89278e-06	CM_00320W	NAD3	NADH-ubiquinone oxidoreductase chain 3 [Source:UniProtKB/Swiss-Prot;Acc:Q9B8D1]
NAD1	108.217	4.90222	0.541768	9.04856	1.44873e-19	8.99022e-19	CM_00060W	NAD1	NADH-ubiquinone oxidoreductase chain 1 [Source:UniProtKB/Swiss-Prot;Acc:Q9B8D6]
CM_00250W	70.6166	4.77728	0.706966	6.75744	1.40452e-11	5.14932e-11	CM_00250W	NA	(CaalfMp08.4) Putative endonuclease encoded by the first four exons and part of the fourth intron of the mitochondrial COX1 gene, C-terminus contains a LAGLIDADG domain found in intron-encoded endonucleases, conserved in fungal mitochondria
MOH1	1324.73	4.56416	0.199053	22.9294	2.36461e-116	7.06544e-114	C4_03430W_A	MOH1	Yippee domain-containing protein [Source:UniProtKB/TrEMBL;Acc:A0A1D8PLT8]
SUR2	1994.44	4.41019	0.173534	25.414	1.7646e-142	1.1717e-139	C2_02860W_A	SUR2	Fatty acid hydroxylase domain-containing protein [Source:UniProtKB/TrEMBL;Acc:Q5A0J3]
NAD4	84.8959	4.33183	0.541397	8.0012	1.23208e-15	6.09006e-15	CM_00440W	NAD4	NADH-ubiquinone oxidoreductase chain 4 [Source:UniProtKB/Swiss-Prot;Acc:Q9B8C8]
HSP30	170.602	4.26129	0.342361	12.4468	1.45611e-35	2.34548e-34	C1_01990W_A	HSP30	Hsp30p [Source:UniProtKB/TrEMBL;Acc:Q59TA5]
C1_13100W_A	1279.45	4.19884	0.181844	23.0903	5.79252e-118	1.92312e-115	C1_13100W_A	NA	(orf19.4936.1) Putative adhesin-like protein, Spider biofilm induced
WSC1	915.221	4.19221	0.196437	21.3412	4.70472e-101	8.51983e-99	C3_04250W_A	WSC1	WSC domain-containing protein [Source:UniProtKB/TrEMBL;Acc:A0A1D8PJZ5]
ERG3	1286.3	4.17495	0.234897	17.7735	1.1337e-70	7.97059e-69	C1_04770C_A	ERG3	Fatty acid hydroxylase domain-containing protein [Source:UniProtKB/TrEMBL;Acc:Q59VG6]
AAH1	36.3898	4.16026	0.782524	5.31646	1.05804e-07	2.74907e-07	C2_06970W_A	AAH1	Adenine deaminase, purine salvage and nitrogen catabolism, colony morphology-related regulation by Ssn6, Hog1, CO2-induced, chlamydospore formation repressed in C. albicans and C. dubliniensis, rat catheter and F-12/CO2 biofilm induced
TAR1	224288	4.10614	0.370947	11.0694	1.76661e-28	1.83925e-27	CR_08820C_A	TAR1	Tar1p [Source:UniProtKB/TrEMBL;Acc:A0A1D8PTT5]
KTI11	12.8124	4.08807	1.23295	3.31567	0.000914225	0.00157948	C2_05620W_A	KTI11	DPH-type MB domain-containing protein [Source:UniProtKB/TrEMBL;Acc:A0A1D8PHF7]
C4_02740W_A	3157.03	3.84383	0.169344	22.6984	4.64721e-114	1.32246e-111	C4_02740W_A	NA	Protein of unknown function, flow model, rat catheter and Spider biofilm induced, Hap43-repressed
YHB5	705.675	3.83046	0.216042	17.7302	2.45298e-70	1.68495e-68	CR_07810W_A	YHB5	Nitric oxide dioxygenase [Source:UniProtKB/TrEMBL;Acc:Q59MV6]
HWP2	62.0076	3.82984	0.415849	9.2097	3.27047e-20	2.1038e-19	C4_03510C_A	HWP2	Hyphal wall protein 2 [Source:UniProtKB/Swiss-Prot;Acc:Q59PF9]
C1_13010W_A	782.572	3.72464	0.224385	16.5993	7.04745e-62	3.63065e-60	C1_13010W_A	NA	Ortholog(s) have mRNA binding, translation regulator activity and role in mitochondrial cytochrome c oxidase assembly, positive regulation of mitochondrial translational initiation
CNT	2245.72	3.72406	0.191682	19.4283	4.44554e-84	4.74403e-82	C2_06020W_A	CNT	Cntp [Source:UniProtKB/TrEMBL;Acc:A0A1D8PHJ7]
C6_02100W_A	7452.65	3.70029	0.207752	17.8111	5.79159e-71	4.16995e-69	C6_02100W_A	NA	Secreted potein, Hap43-repressed, fluconazole-induced, regulated by Tsa1, Tsa1B under H2O2 stress conditions, induced by Mnl1p under weak acid stress, Spider biofilm induced
CR_03250C_A	1651.52	3.63819	0.246058	14.7859	1.80612e-49	5.45119e-48	CR_03250C_A	NA	Protein of unknown function, Hap43-repressed, transcript increased in azole-resistant strain overexpressing CDR1 and CDR2, possibly regulated by Tac1, induced by Mnl1 in weak acid stress, flow model biofilm induced, Spider biofilm induced
RNR3	328.715	3.61725	0.34977	10.3418	4.55897e-25	3.9542e-24	CR_05570C_A	RNR3	Ribonucleoside-diphosphate reductase [Source:UniProtKB/TrEMBL;Acc:A0A1D8PT08]
PCK1	13716.7	3.57303	0.216976	16.4674	6.29111e-61	3.08161e-59	CR_00200W_A	PCK1	Phosphoenolpyruvate carboxykinase (ATP) [Source:UniProtKB/TrEMBL;Acc:A0A1D8PRM7]
RAS2	436.549	3.49016	0.242069	14.418	3.98553e-47	1.08262e-45	C3_04480C_A	RAS2	Ras2p [Source:UniProtKB/TrEMBL;Acc:Q5ANJ9]
CLN3	360.156	3.47942	0.270273	12.8737	6.32941e-38	1.13587e-36	C5_01100C_A	CLN3	G1/S-specific cyclin CLN3 [Source:UniProtKB/Swiss-Prot;Acc:Q5A1N6]
AAP1	1776.93	3.47764	0.267069	13.0215	9.23239e-39	1.72955e-37	C3_03990C_A	AAP1	AA_permease domain-containing protein [Source:UniProtKB/TrEMBL;Acc:A0A1D8PJU0]
C7_01430C_A	1053.99	3.45538	0.143718	24.0427	9.95192e-128	3.71704e-125	C7_01430C_A	NA	Protein of unknown function, transcript induced by benomyl or in azole-resistant strain overexpressing MDR1, Ssn6 colony morphology-related regulation, induced by NO, Hap43-repressed, rat catheter and flow model biofilm induced
RME1	229.312	3.44431	0.344976	9.9842	1.7873e-23	1.41657e-22	C1_07330W_A	RME1	C2H2-type domain-containing protein [Source:UniProtKB/TrEMBL;Acc:Q59WD1]
MNN1	369.265	3.4213	0.300649	11.3797	5.27747e-30	6.07672e-29	C5_02630C_A	MNN1	Putative alpha-1,3-mannosyltransferase MNN1 [Source:UniProtKB/Swiss-Prot;Acc:Q5AGA0]
COX15	1164.15	3.40354	0.21206	16.0499	5.72712e-58	2.53521e-56	C6_00720C_A	COX15	Cox15p [Source:UniProtKB/TrEMBL;Acc:A0A1D8PPE8]
C7_00880C_A	944.936	3.39376	0.211345	16.0579	5.0311e-58	2.24372e-56	C7_00880C_A	NA	PSP1 C-terminal domain-containing protein [Source:UniProtKB/TrEMBL;Acc:A0A1D8PQQ2]
PGA13	1538.25	3.38467	0.316853	10.6821	1.23416e-26	1.16884e-25	CR_08510W_A	PGA13	GPI-anchored protein 13 [Source:UniProtKB/Swiss-Prot;Acc:Q5A343]
ERG251	2471.51	3.33812	0.22213	15.0278	4.82986e-51	1.55179e-49	C4_01530C_A	ERG251	Fatty acid hydroxylase domain-containing protein [Source:UniProtKB/TrEMBL;Acc:A0A1D8PLB5]
C4_00810C_A	120.697	3.29257	0.435768	7.55579	4.16311e-14	1.81464e-13	C4_00810C_A	NA	tRNA N6-adenosine threonylcarbamoyltransferase, mitochondrial [Source:UniProtKB/TrEMBL;Acc:A0A1D8PL67]
C1_06350W_A	926.781	3.28903	0.264816	12.4201	2.03338e-35	3.22321e-34	C1_06350W_A	NA	Protein of unknown function, rat catheter biofilm repressed
AAF1	2773.62	3.28778	0.186991	17.5826	3.34952e-69	2.19964e-67	C3_06470W_A	AAF1	Adherence factor [Source:UniProtKB/Swiss-Prot;Acc:P46589]
RPM2	1969.12	3.24958	0.213388	15.2285	2.28695e-52	7.8545e-51	C1_04950C_A	RPM2	Ribonuclease P [Source:UniProtKB/TrEMBL;Acc:A0A1D8PDF0]
C7_03380W_A	285.744	3.24405	0.305269	10.6269	2.23529e-26	2.07746e-25	C7_03380W_A	NA	COX assembly mitochondrial protein [Source:UniProtKB/TrEMBL;Acc:A0A1D8PRB8]
AUR1	930.597	3.22344	0.181147	17.7947	7.77405e-71	5.53068e-69	C5_01240W_A	AUR1	Inositol phosphorylceramide synthase [Source:UniProtKB/Swiss-Prot;Acc:O13332]
C1_13430C_A	488.33	3.18493	0.265992	11.9738	4.87441e-33	6.71175e-32	C1_13430C_A	NA	Protein of unknown function, Spider biofilm induced
C7_03560W_A	345.721	3.18443	0.224423	14.1895	1.06484e-45	2.68501e-44	C7_03560W_A	NA	Virulence factor CaO19.6688 [Source:UniProtKB/Swiss-Prot;Acc:Q59R32]
CR_03660C_A	107.754	3.18428	0.323858	9.83232	8.17145e-23	6.18134e-22	CR_03660C_A	NA	Has domain(s) with predicted RNA methyltransferase activity and role in RNA processing
C3_06140W_A	139.315	3.16256	0.333726	9.47651	2.62932e-21	1.79781e-20	C3_06140W_A	NA	Protein of unknown function, Spider biofilm induced, Hap43-repressed
HGT6	15226.2	3.12731	0.19752	15.8329	1.84418e-56	7.47911e-55	C2_01020W_A	HGT6	MFS domain-containing protein [Source:UniProtKB/TrEMBL;Acc:Q5AD47]
SUT1	184.154	3.12125	0.367045	8.50374	1.83586e-17	1.01397e-16	C5_03130W_A	SUT1	Sut1p [Source:UniProtKB/TrEMBL;Acc:A0A1D8PNM7]
CR_09620C_A	217.341	3.10396	0.264939	11.7158	1.05822e-31	1.32855e-30	CR_09620C_A	NA	PRELI/MSF1 domain-containing protein [Source:UniProtKB/TrEMBL;Acc:A0A1D8PU11]
PAN6	313.954	3.08832	0.275263	11.2195	3.27074e-29	3.61292e-28	CR_02580W_A	PAN6	Pantoate--beta-alanine ligase [Source:UniProtKB/TrEMBL;Acc:A0A1D8PS97]
CRH11	1698.38	3.08636	0.248516	12.4192	2.05712e-35	3.2522e-34	C4_02900C_A	CRH11	Extracellular glycosidase CRH11 [Source:UniProtKB/Swiss-Prot;Acc:Q5AFA2]
SHA3	4374.62	3.06123	0.125363	24.4189	1.07611e-131	4.59344e-129	C1_02120C_A	SHA3	Protein kinase domain-containing protein [Source:UniProtKB/TrEMBL;Acc:Q59VY9]
C3_02270W_A	33.8496	3.04035	0.527649	5.76206	8.30935e-09	2.38964e-08	C3_02270W_A	NA	(orf19.1618.1) Ortholog of C. dubliniensis CD36 : Cd36_82240, C. parapsilosis CDC317 : CPAR2_405130, C. auris B8441 : B9J08_002633 and Candida tenuis NRRL Y-1498 : CANTEDRAFT_127317
MEF1	790.41	3.03295	0.256438	11.8272	2.8229e-32	3.65936e-31	C1_13060C_A	MEF1	Elongation factor G, mitochondrial [Source:UniProtKB/Swiss-Prot;Acc:Q5AL45]
CDR11	7993.55	3.02096	0.135452	22.3029	3.46461e-110	8.2818e-108	C3_04070C_A	CDR11	Cdr11p [Source:UniProtKB/TrEMBL;Acc:A0A1D8PK15]
C2_09880C_A	3329.81	3.01723	0.221857	13.5999	4.01175e-42	8.74971e-41	C2_09880C_A	NA	SWIRM domain-containing protein [Source:UniProtKB/TrEMBL;Acc:A0A1D8PII2]
C7_01510W_A	8884.91	2.98397	0.224029	13.3196	1.78142e-40	3.62102e-39	C7_01510W_A	NA	MFS domain-containing protein [Source:UniProtKB/TrEMBL;Acc:Q5AGW0]
SCS7	1253.43	2.97906	0.220508	13.51	1.36544e-41	2.91425e-40	C4_04590W_A	SCS7	Ceramide very long chain fatty acid hydroxylase [Source:UniProtKB/TrEMBL;Acc:Q5A668]
PPR1	479.393	2.97031	0.194544	15.2681	1.24811e-52	4.36181e-51	C5_04970C_A	PPR1	Zn(2)-C6 fungal-type domain-containing protein [Source:UniProtKB/TrEMBL;Acc:A0A1D8PP34]
ADH5	5201.92	2.96018	0.250263	11.8283	2.78763e-32	3.62149e-31	CR_02070C_A	ADH5	PKS_ER domain-containing protein [Source:UniProtKB/TrEMBL;Acc:A0A1D8PS45]
C7_03730C_A	507.165	2.95302	0.203437	14.5157	9.64012e-48	2.6671e-46	C7_03730C_A	NA	Ortholog of C. dubliniensis CD36 : Cd36_73400, C. parapsilosis CDC317 : CPAR2_703180, C. auris B8441 : B9J08_003875 and Candida tenuis NRRL Y-1498 : CANTEDRAFT_104803
C5_00570W_A	1793.97	2.94311	0.121997	24.1245	1.38331e-128	5.51111e-126	C5_00570W_A	NA	Phospholipid-transporting ATPase [Source:UniProtKB/TrEMBL;Acc:A0A1D8PMY6]
FCY21	1000.71	2.92662	0.272656	10.7337	7.06945e-27	6.78123e-26	C2_09950W_A	FCY21	Purine-cytosine permease [Source:UniProtKB/TrEMBL;Acc:A0A1D8PIH2]
HAP41	5307.37	2.91609	0.13973	20.8694	1.0156e-96	1.55622e-94	C4_05110C_A	HAP41	Hap4_Hap_bind domain-containing protein [Source:UniProtKB/TrEMBL;Acc:A0A1D8PM95]
YPI1	1000.47	2.90731	0.203576	14.2812	2.86518e-46	7.44449e-45	C1_14190C_A	YPI1	Type 1 phosphatases regulator YPI1 [Source:UniProtKB/Swiss-Prot;Acc:Q59ZW4]
FCR1	2065.66	2.9068	0.169285	17.171	4.37788e-66	2.66961e-64	C3_06850W_A	FCR1	Zn(2)-C6 fungal-type domain-containing protein [Source:UniProtKB/TrEMBL;Acc:Q5ADM4]
C4_03310C_A	12.0789	2.8881	0.782992	3.68855	0.000225537	0.000418444	C4_03310C_A	NA	(orf19.1440.1) Protein of unknown function
SEC5	564.225	2.88312	0.143093	20.1486	2.77052e-90	3.59927e-88	C6_04170C_A	SEC5	Exocyst complex component SEC5 [Source:UniProtKB/TrEMBL;Acc:A0A1D8PQC5]
FLC1	1679.41	2.83297	0.109661	25.8338	3.69639e-147	3.15566e-144	C3_00980W_A	FLC1	TRP_N domain-containing protein [Source:UniProtKB/TrEMBL;Acc:A0A1D8PJ45]
HOL1	205.103	2.82631	0.234728	12.0408	2.16812e-33	3.03435e-32	C1_03000W_A	HOL1	MFS domain-containing protein [Source:UniProtKB/TrEMBL;Acc:A0A1D8PCW2]
C2_08390W_A	1167.75	2.82285	0.175392	16.0945	2.78645e-58	1.2615e-56	C2_08390W_A	NA	Hydrolase_4 domain-containing protein [Source:UniProtKB/TrEMBL;Acc:Q59K70]
C2_04790C_A	437.33	2.82271	0.193597	14.5804	3.74499e-48	1.08116e-46	C2_04790C_A	NA	Mitochondrial 37S ribosomal protein MRP51 [Source:UniProtKB/TrEMBL;Acc:A0A1D8PH91]
C1_05900W_A	1190.52	2.81748	0.146554	19.2249	2.29242e-82	2.32195e-80	C1_05900W_A	NA	Protein of unknown function, mRNA binds to She3, Hap43 repressed gene, Spider biofilm induced
RAX2	875.238	2.81079	0.142896	19.6702	3.88304e-86	4.29723e-84	C1_12510W_A	RAX2	Rax2p [Source:UniProtKB/TrEMBL;Acc:A0A1D8PFE5]
C1_06840C_A	225.985	2.80606	0.203927	13.7602	4.4248e-43	1.00161e-41	C1_06840C_A	NA	(orf19.6225.1) Ortholog(s) have role in mitochondrial cytochrome c oxidase assembly and extrinsic component of matrix side of mitochondrial inner membrane, mitochondrial matrix localization
NCE103	615.668	2.80207	0.147407	19.009	1.43556e-80	1.3837e-78	C3_01300C_A	NCE103	Carbonic anhydrase [Source:UniProtKB/Swiss-Prot;Acc:Q5AJ71]
CR_03730C_A	613.673	2.79936	0.169077	16.5567	1.43245e-61	7.19355e-60	CR_03730C_A	NA	Predicted transmembrane transporter, rat catheter and Spider biofilm induced
C6_01360W_A	227.165	2.79644	0.271925	10.2838	8.33373e-25	7.09436e-24	C6_01360W_A	NA	Protein of unknown function, ketoconazole-repressed
BUL4	148.978	2.795	0.241871	11.5557	6.90567e-31	8.30348e-30	C1_12190W_A	BUL4	Bul4p [Source:UniProtKB/TrEMBL;Acc:Q5A3M5]
HMS1	1694.05	2.78817	0.142483	19.5684	2.87349e-85	3.12218e-83	C5_00670C_A	HMS1	BHLH domain-containing protein [Source:UniProtKB/TrEMBL;Acc:A0A1D8PMZ4]
DCK1	4230.6	2.78783	0.149736	18.6183	2.28156e-77	2.03501e-75	C2_04050C_A	DCK1	DOCKER domain-containing protein [Source:UniProtKB/TrEMBL;Acc:A0A1D8PH11]
CCM1	209.373	2.78551	0.318364	8.74945	2.14396e-18	1.24391e-17	C6_03440W_A	CCM1	Mitochondrial group I intron splicing factor CCM1 [Source:UniProtKB/Swiss-Prot;Acc:Q5A8W9]
C7_02220C_A	463.835	2.7764	0.226211	12.2735	1.25652e-34	1.91067e-33	C7_02220C_A	NA	Protein kinase domain-containing protein [Source:UniProtKB/TrEMBL;Acc:A0A1D8PR30]
C1_01710W_A	1314.95	2.75232	0.171515	16.0472	5.98359e-58	2.62926e-56	C1_01710W_A	NA	Protein of unknown function, flow model biofilm induced, Spider biofilm induced
C6_03280W_A	45.9582	2.75063	0.362994	7.57762	3.51939e-14	1.53967e-13	C6_03280W_A	NA	Ortholog of C. dubliniensis CD36 : Cd36_63740, C. parapsilosis CDC317 : CPAR2_503850, Pichia stipitis Pignal : PICST_32045 and Candida guilliermondii ATCC 6260 : PGUG_00070
C7_02430C_A	112.46	2.74543	0.364592	7.53016	5.06769e-14	2.19772e-13	C7_02430C_A	NA	Ortholog of C. dubliniensis CD36 : Cd36_83910, Candida tropicalis NEW ASSEMBLY : CTRG1_05087, Candida tropicalis MYA-3404 : CTRG_05087 and Candida albicans WO-1 : CAWG_00654
SOK1	5684.79	2.73998	0.18007	15.2162	2.76106e-52	9.37505e-51	CR_06000W_A	SOK1	Sok1p [Source:UniProtKB/TrEMBL;Acc:A0A1D8PT45]
C4_02580W_A	15.0533	2.73856	0.878023	3.11901	0.00181462	0.00302234	C4_02580W_A	NA	Ortholog of C. parapsilosis CDC317 : CPAR2_400095, C. dubliniensis CD36 : Cd36_42560, Candida tenuis NRRL Y-1498 : CANTEDRAFT_113280 and Lodderomyces elongisporus NRLL YB-4239 : LELG_04166
COX19	343.367	2.73191	0.245444	11.1305	8.91706e-29	9.51577e-28	C1_13410W_A	COX19	Cytochrome c oxidase assembly protein COX19 [Source:UniProtKB/Swiss-Prot;Acc:Q5AL10]
C4_05340W_A	227.061	2.72967	0.223762	12.199	3.14712e-34	4.63231e-33	C4_05340W_A	NA	TPR_REGION domain-containing protein [Source:UniProtKB/TrEMBL;Acc:A0A1D8PMB5]
CR_09040W_A	177.667	2.72054	0.262264	10.3733	3.27951e-25	2.87788e-24	CR_09040W_A	NA	Protein of unknown function, Spider biofilm induced
DNM1	2359.15	2.71583	0.121832	22.2917	4.45129e-110	1.02311e-107	C3_05520C_A	DNM1	Dynamin-related GTPase [Source:UniProtKB/TrEMBL;Acc:A0A1D8PKC9]
C1_02490C_A	525.582	2.70111	0.152153	17.7525	1.64782e-70	1.14505e-68	C1_02490C_A	NA	Putative mitochondrial inner membrane protein with a predicted role in the assembly of respiratory complex III, Hap43p-repressed gene, S. cerevisiae ortholog FMP25 localizes to mitochondrion
C5_02740W_A	314.154	2.69924	0.244825	11.0252	2.88998e-28	2.96235e-27	C5_02740W_A	NA	FAD-binding FR-type domain-containing protein [Source:UniProtKB/TrEMBL;Acc:Q5AG85]
RVS162	219.439	2.69511	0.216904	12.4253	1.90416e-35	3.03448e-34	C1_12730W_A	RVS162	RVS161-like protein RVS162 [Source:UniProtKB/Swiss-Prot;Acc:Q59PE4]
C5_03510C_A	1402.36	2.67951	0.167322	16.0141	1.01945e-57	4.38292e-56	C5_03510C_A	NA	Protein of unknown function, mRNA binds to She3, Hap43-repressed, rat catheter and flow model biofilm induced
C2_00530W_A	23.506	2.66251	0.541291	4.9188	8.70744e-07	2.06901e-06	C2_00530W_A	NA	Ortholog of Candida albicans WO-1 : CAWG_03833
FAV1	17.8889	2.65485	0.720864	3.68288	0.000230616	0.00042738	C4_04790W_A	FAV1	Fav1p [Source:UniProtKB/TrEMBL;Acc:A0A1D8PM56]
TRY5	356.583	2.6507	0.240128	11.0387	2.48617e-28	2.56162e-27	C6_01500C_A	TRY5	Transcriptional regulator of yeast form adherence 5 [Source:UniProtKB/Swiss-Prot;Acc:Q5A4K7]
PUF3	977.56	2.63639	0.163077	16.1666	8.67943e-59	3.98987e-57	C4_05370W_A	PUF3	PUM-HD domain-containing protein [Source:UniProtKB/TrEMBL;Acc:A0A1D8PMA5]
C1_07980C_A	1176.33	2.63291	0.206055	12.7777	2.18464e-37	3.81737e-36	C1_07980C_A	NA	Ortholog of S. cerevisiae Sae3, meiosis specific protein involved in DMC1-dependent meiotic recombination in S. cerevisiae, Spider biofilm induced
COX11	1196.46	2.63155	0.221874	11.8605	1.89776e-32	2.52022e-31	C4_04310W_A	COX11	Cox11p [Source:UniProtKB/TrEMBL;Acc:Q59PA0]
SEF2	183.285	2.62968	0.207151	12.6945	6.34253e-37	1.09546e-35	C5_01400W_A	SEF2	Zn(2)-C6 fungal-type domain-containing protein [Source:UniProtKB/TrEMBL;Acc:A0A1D8PN80]
CR_10420W_A	1519.78	2.62449	0.132545	19.8007	2.93339e-87	3.37114e-85	CR_10420W_A	NA	Protein with a mitochondrial distribution and morphology domain, possibly an essential gene, disruptants not obtained by UAU1 method, rat catheter and Spider biofilm induced
C4_05900C_A	883.041	2.62248	0.236505	11.0885	1.42712e-28	1.5068e-27	C4_05900C_A	NA	Protein of unknown function, Rgt1, Hap43-repressed, flow model biofilm induced, Spider biofilm induced
C1_09310C_A	570.428	2.62151	0.195305	13.4227	4.45399e-41	9.27423e-40	C1_09310C_A	NA	Protein of unknown function, Spider biofilm induced
RSM22	256.183	2.61566	0.37556	6.96469	3.29132e-12	1.26814e-11	C1_05500W_A	RSM22	Mitochondrial 37S ribosomal protein RSM22 [Source:UniProtKB/TrEMBL;Acc:Q5A2C7]
C3_00410C_A	53.3737	2.60442	0.37983	6.85681	7.04165e-12	2.6516e-11	C3_00410C_A	NA	Ortholog of Candida albicans WO-1 : CAWG_02376
YOR1	3356.17	2.6039	0.131663	19.7771	4.69117e-87	5.28951e-85	C2_09990C_A	YOR1	ATP-binding cassette transporter [Source:UniProtKB/TrEMBL;Acc:A0A1D8PIM2]
CR_09030C_A	54.4628	2.59698	0.412713	6.29246	3.12472e-10	1.01375e-09	CR_09030C_A	NA	(orf19.7299.1) Ortholog of Candida albicans WO-1 : CAWG_02179
C3_02290W_A	255.72	2.59599	0.252568	10.2784	8.81876e-25	7.49657e-24	C3_02290W_A	NA	DUF155 domain-containing protein [Source:UniProtKB/TrEMBL;Acc:A0A1D8PJF1]
ZCF31	1070.9	2.59163	0.154254	16.801	2.39774e-63	1.31458e-61	C3_04640W_A	ZCF31	Zn(2)-C6 fungal-type domain-containing protein [Source:UniProtKB/TrEMBL;Acc:Q5ANI0]
C3_01130C_A	2158.75	2.59043	0.178133	14.5421	6.55511e-48	1.83053e-46	C3_01130C_A	NA	ZZ-type domain-containing protein [Source:UniProtKB/TrEMBL;Acc:A0A1D8PJ35]
C3_04170W_A	42.0422	2.58885	0.484568	5.34259	9.16299e-08	2.40167e-07	C3_04170W_A	NA	Predicted ORF from Assembly 19, removed from Assembly 20, subsequently reinstated in Assembly 21 based on comparative genome analysis
C1_01140C_A	2764.82	2.58281	0.219149	11.7856	4.62845e-32	5.92283e-31	C1_01140C_A	NA	CBM21 domain-containing protein [Source:UniProtKB/TrEMBL;Acc:Q5A932]
STB5	505.681	2.57213	0.166672	15.4323	9.93135e-54	3.68632e-52	C1_01200W_A	STB5	Zn(2)-C6 fungal-type domain-containing protein [Source:UniProtKB/TrEMBL;Acc:Q5A926]
COE2	168.481	2.56694	0.280622	9.14732	5.83648e-20	3.69479e-19	C7_01590C_A	COE2	Mitochondrial protein required for expression of respiratory chain complex IV (cytochrome c oxidase)
C2_08330W_A	1041.64	2.55733	0.170978	14.9571	1.40077e-50	4.40579e-49	C2_08330W_A	NA	Glutaredoxin domain-containing protein [Source:UniProtKB/TrEMBL;Acc:A0A1D8PI40]
SLD1	744.234	2.55264	0.228851	11.1542	6.83256e-29	7.35701e-28	C3_02680C_A	SLD1	Delta 8-(E)-sphingolipid desaturase [Source:UniProtKB/Swiss-Prot;Acc:Q5AEK8]
KSP1	1665.86	2.55154	0.198373	12.8623	7.33493e-38	1.30457e-36	C1_07380C_A	KSP1	Protein kinase domain-containing protein [Source:UniProtKB/TrEMBL;Acc:Q59WD8]
KRE1	497.131	2.55005	0.168065	15.173	5.33786e-52	1.80221e-50	CR_03790C_A	KRE1	Protein KRE1 [Source:UniProtKB/Swiss-Prot;Acc:P0CY22]
MNN22	707.513	2.54753	0.174168	14.6269	1.89247e-48	5.51678e-47	C4_04770C_A	MNN22	Alpha-1,2-mannosyltransferase MNN22 [Source:UniProtKB/Swiss-Prot;Acc:Q5A687]
C4_03410W_A	463.961	2.54698	0.246422	10.3358	4.85178e-25	4.19598e-24	C4_03410W_A	NA	Mitochondrial 54S ribosomal protein YmL22 [Source:UniProtKB/TrEMBL;Acc:A0A1D8PLT6]
C5_04050W_A	939.184	2.54627	0.102192	24.9165	4.92833e-137	2.45431e-134	C5_04050W_A	NA	SMP-LTD domain-containing protein [Source:UniProtKB/TrEMBL;Acc:A0A1D8PNV5]
C3_05750C_A	95.006	2.54379	0.392601	6.47933	9.21332e-11	3.14982e-10	C3_05750C_A	NA	Ortholog of C. parapsilosis CDC317 : CPAR2_807080, C. dubliniensis CD36 : Cd36_85690, Candida metapsilosis : CMET_5772 and Candida tropicalis NEW ASSEMBLY : CTRG1_CGOB_00191
C2_05380W_A	537.609	2.53739	0.156229	16.2415	2.5666e-59	1.2173e-57	C2_05380W_A	NA	DUF4050 domain-containing protein [Source:UniProtKB/TrEMBL;Acc:A0A1D8PHD9]
MSU1	197.079	2.53716	0.287846	8.8143	1.20438e-18	7.09099e-18	C2_08550C_A	MSU1	RNB domain-containing protein [Source:UniProtKB/TrEMBL;Acc:A0A1D8PI61]
CHS2	1594.12	2.5367	0.16218	15.6413	3.80846e-55	1.44964e-53	CR_09020C_A	CHS2	Chitin synthase [Source:UniProtKB/TrEMBL;Acc:A0A1D8PTV3]
C6_02940C_A	302.203	2.53558	0.188178	13.4744	2.21371e-41	4.6746e-40	C6_02940C_A	NA	Protein of unknown function, Spider biofilm repressed
KCH1	242.984	2.53553	0.194502	13.036	7.63441e-39	1.43469e-37	C7_01620C_A	KCH1	Kch1p [Source:UniProtKB/TrEMBL;Acc:Q5AGX5]
BMT9	127.491	2.52519	0.285407	8.84768	8.93539e-19	5.28169e-18	C4_01170C_A	BMT9	Beta-mannosyltransferase 9 [Source:UniProtKB/Swiss-Prot;Acc:Q5AMH3]
UEC1	18.1946	2.5235	1.05242	2.3978	0.0164937	0.0242655	C4_01400W_A	UEC1	Uec1p [Source:UniProtKB/TrEMBL;Acc:A0A1D8PL98]
MSB2	1728.78	2.50938	0.126104	19.8993	4.12591e-88	4.8346e-86	C2_01780W_A	MSB2	Msb2p [Source:UniProtKB/TrEMBL;Acc:A0A1D8PGF8]
CCH1	1550.7	2.50643	0.143575	17.4573	3.02785e-68	1.96679e-66	C1_01100W_A	CCH1	EF-hand domain-containing protein [Source:UniProtKB/TrEMBL;Acc:Q5A936]
BLP1	1114.04	2.50508	0.2265	11.0599	1.96211e-28	2.03216e-27	C1_12850W_A	BLP1	Blood-induced peptide 1 [Source:UniProtKB/Swiss-Prot;Acc:P0CT51]
UGA3	2784.07	2.49211	0.11001	22.6534	1.2922e-113	3.35748e-111	CR_09960C_A	UGA3	Zn(2)-C6 fungal-type domain-containing protein [Source:UniProtKB/TrEMBL;Acc:A0A1D8PU36]
C5_02680W_A	256.412	2.48811	0.193599	12.8519	8.39328e-38	1.48837e-36	C5_02680W_A	NA	Protein of unknown function, flow model biofilm induced, Spider biofilm induced
BEM1	712.082	2.48458	0.137582	18.0589	6.71645e-73	5.0807e-71	C4_01410W_A	BEM1	Phosphatidylinositol-3-phosphate-binding protein [Source:UniProtKB/TrEMBL;Acc:A0A1D8PLB6]
C1_09770W_A	467.635	2.47614	0.207772	11.9176	9.583e-33	1.30155e-31	C1_09770W_A	NA	Protein of unknown function, Spider biofilm induced
SPO72	1628.46	2.47531	0.127646	19.392	9.02272e-84	9.45961e-82	C2_06010W_A	SPO72	Autophagy-related protein 2 [Source:UniProtKB/Swiss-Prot;Acc:Q59X11]
C2_02330W_A	34.5088	2.46521	0.454737	5.42118	5.92084e-08	1.57467e-07	C2_02330W_A	NA	Predicted protein of unknown function, overlaps CPR3/orf19.1552
C3_00620C_A	160.488	2.46454	0.216904	11.3623	6.43944e-30	7.34391e-29	C3_00620C_A	NA	(orf19.5394.1) Ortholog(s) have role in mitochondrial cytochrome c oxidase assembly and integral component of mitochondrial inner membrane, mitochondrial intermembrane space localization
C6_02420W_A	301.867	2.45667	0.253954	9.67368	3.90102e-22	2.81552e-21	C6_02420W_A	NA	GP-PDE domain-containing protein [Source:UniProtKB/TrEMBL;Acc:Q59S57]
C5_01730W_A	84.8625	2.44875	0.274209	8.93024	4.2509e-19	2.56083e-18	C5_01730W_A	NA	Ortholog of C. dubliniensis CD36 : Cd36_51590, C. parapsilosis CDC317 : CPAR2_303610, C. auris B8441 : B9J08_001456 and Candida tenuis NRRL Y-1498 : CANTEDRAFT_135127
UCF1	7339.75	2.43043	0.259863	9.35274	8.54067e-21	5.66471e-20	C2_08290C_A	UCF1	Respiratory growth induced protein 1 [Source:UniProtKB/Swiss-Prot;Acc:Q59KG2]
TPK1	1097.5	2.42215	0.15517	15.6097	6.2555e-55	2.366e-53	C1_10220C_A	TPK1	Tpk1p [Source:UniProtKB/TrEMBL;Acc:Q5AP71]
GPR1	1796.4	2.41909	0.216247	11.1867	4.73807e-29	5.19535e-28	C5_01250W_A	GPR1	Gpr1p [Source:UniProtKB/TrEMBL;Acc:A0A1D8PN42]
TPS2	9580.73	2.39977	0.212591	11.2882	1.5007e-29	1.68893e-28	C1_03380W_A	TPS2	Glyco_transf_20 domain-containing protein [Source:UniProtKB/TrEMBL;Acc:Q5AI14]
CR_07840C_A	326.74	2.39899	0.254327	9.43269	3.99702e-21	2.71434e-20	CR_07840C_A	NA	Protein of unknown function, flow model biofilm induced, Spider biofilm induced, induced by Mnl1 under weak acid stress, transcript detected in high-resolution tiling arrays
C1_08610C_A	5632.2	2.39499	0.142976	16.7511	5.56211e-63	2.99452e-61	C1_08610C_A	NA	HIG1 domain-containing protein [Source:UniProtKB/TrEMBL;Acc:Q59QA9]
C2_10330C_A	46.9263	2.39458	0.358061	6.68764	2.26799e-11	8.14026e-11	C2_10330C_A	NA	Protein of unknown function, Hap43-repressed gene
ECM17	3217.74	2.38928	0.1124	21.2569	2.84845e-100	5.00656e-98	C2_06170C_A	ECM17	Assimilatory sulfite reductase (NADPH) [Source:UniProtKB/TrEMBL;Acc:A0A1D8PHL8]
C3_01090W_A	136.037	2.38783	0.206916	11.5401	8.28648e-31	9.904e-30	C3_01090W_A	NA	(orf19.2511.2) Ortholog of C. parapsilosis CDC317 : CPAR2_103040, Candida tenuis NRRL Y-1498 : CANTEDRAFT_116324, Debaryomyces hansenii CBS767 : DEHA2G01980g and Pichia stipitis Pignal : PICST_45936
C3_06050C_A	174.546	2.38369	0.303047	7.86575	3.6688e-15	1.7373e-14	C3_06050C_A	NA	Ortholog(s) have mitochondrial ribosome binding activity and role in inner mitochondrial membrane organization, positive regulation of mitochondrial translation, protein insertion into mitochondrial inner membrane from matrix
C3_06560W_A	1461.27	2.3762	0.182489	13.0211	9.28566e-39	1.7341e-37	C3_06560W_A	NA	Glucose-induced degradation complex subunit [Source:UniProtKB/TrEMBL;Acc:A0A1D8PKI1]
C2_05490W_A	30.733	2.37384	0.476996	4.97665	6.46941e-07	1.55955e-06	C2_05490W_A	NA	Ortholog of C. dubliniensis CD36 : Cd36_19950, C. parapsilosis CDC317 : CPAR2_104135, Candida tenuis NRRL Y-1498 : cten_CGOB_00075 and Debaryomyces hansenii CBS767 : DEHA2F07964g
BIO5	237.7	2.37211	0.190261	12.4676	1.12106e-35	1.82547e-34	CR_01900C_A	BIO5	Hnm3p [Source:UniProtKB/TrEMBL;Acc:A0A1D8PS37]
MNN14	713.182	2.3687	0.145946	16.23	3.09322e-59	1.45552e-57	C3_05610W_A	MNN14	Putative alpha-1,3-mannosyltransferase MNN14 [Source:UniProtKB/Swiss-Prot;Acc:Q59YS7]
C6_01450C_A	1045.54	2.36491	0.298194	7.93075	2.17829e-15	1.05319e-14	C6_01450C_A	NA	Protein of unknown function, Cyr1-repressed, rat catheter and Spider biofilm induced
C1_09550W_A	39.0425	2.34583	0.427293	5.48998	4.01976e-08	1.08796e-07	C1_09550W_A	NA	Protein of unknown function, transcript detected on high-resolution tiling arrays, rat catheter biofilm induced
C4_01860C_A	176.953	2.34409	0.30282	7.74088	9.87285e-15	4.50727e-14	C4_01860C_A	NA	Possible Golgi membrane protein, Hap43-repressed, hypha induced, flow model biofilm induced, Spider biofilm induced
C1_09020W_A	856.201	2.34112	0.136703	17.1256	9.56873e-66	5.71827e-64	C1_09020W_A	NA	Putative reductase or dehydrogenase, Hap43-repressed gene, alkaline repressed
QDR1	378.693	2.33325	0.263988	8.83846	9.70477e-19	5.7308e-18	CR_04210C_A	QDR1	MFS antiporter QDR1 [Source:UniProtKB/Swiss-Prot;Acc:Q5A6P6]
CYC1	2187.96	2.33297	0.115364	20.2228	6.17145e-91	8.19568e-89	C2_10110W_A	CYC1	Cytochrome c [Source:UniProtKB/Swiss-Prot;Acc:P53698]
PAM16	268.268	2.33055	0.200499	11.6238	3.12128e-31	3.83802e-30	C1_14150C_A	PAM16	Mitochondrial import inner membrane translocase subunit TIM16 [Source:UniProtKB/Swiss-Prot;Acc:Q59ZW9]
UPC2	636.129	2.32942	0.253546	9.18737	4.02562e-20	2.57571e-19	C1_08460C_A	UPC2	Sterol uptake control protein 2 [Source:UniProtKB/Swiss-Prot;Acc:Q59QC7]
C6_00020W_A	409.747	2.32718	0.173442	13.4176	4.76738e-41	9.85809e-40	C6_00020W_A	NA	Ortholog of Candida albicans WO-1 : CAWG_05352
AXL2	410.794	2.32485	0.190033	12.2339	2.04884e-34	3.06097e-33	C4_04170C_A	AXL2	Axl2p [Source:UniProtKB/TrEMBL;Acc:A0A1D8PM01]
KCS1	299.457	2.32323	0.176642	13.1523	1.65183e-39	3.21542e-38	CR_05260C_A	KCS1	Kinase [Source:UniProtKB/TrEMBL;Acc:Q59KK0]
C1_06190C_A	472.105	2.31773	0.388484	5.96608	2.43019e-09	7.2869e-09	C1_06190C_A	NA	Predicted ORF of unknown function, overlaps TLO34/orf19.2661
SIT1	2312.9	2.31711	0.193396	11.9812	4.45828e-33	6.15305e-32	C2_08050C_A	SIT1	Siderophore transporter [Source:UniProtKB/TrEMBL;Acc:Q5A2T6]
TIM22	283.778	2.31526	0.200296	11.5592	6.63493e-31	7.99402e-30	C2_08310W_A	TIM22	Mitochondrial import inner membrane translocase subunit TIM22 [Source:UniProtKB/Swiss-Prot;Acc:A0A1D8PI78]
C5_00130C_A	366.093	2.31031	0.186778	12.3693	3.83303e-35	5.98072e-34	C5_00130C_A	NA	Mitochondrial 54S ribosomal protein YmL38/YmL34 [Source:UniProtKB/TrEMBL;Acc:A0A1D8PMU5]
YML6	204.481	2.30789	0.280656	8.22319	1.98159e-16	1.03153e-15	C7_00950W_A	YML6	Mitochondrial 54S ribosomal protein YmL6 [Source:UniProtKB/TrEMBL;Acc:A0A1D8PQQ9]
RSN1	1419.72	2.29922	0.219494	10.4751	1.12472e-25	1.00921e-24	C3_03490W_A	RSN1	Rsn1p [Source:UniProtKB/TrEMBL;Acc:Q5AEC1]
C1_11080W_A	1637.17	2.29833	0.156065	14.7268	4.34039e-49	1.27774e-47	C1_11080W_A	NA	6PF2K domain-containing protein [Source:UniProtKB/TrEMBL;Acc:Q59WJ3]
SCO1	699.964	2.28084	0.194742	11.7121	1.10474e-31	1.38405e-30	CR_09300C_A	SCO1	Thioredoxin domain-containing protein [Source:UniProtKB/TrEMBL;Acc:A0A1D8PTX2]
SLN1	1528.82	2.27551	0.105217	21.6269	1.00332e-103	1.99861e-101	CR_01000C_A	SLN1	Histidine protein kinase SLN1 [Source:UniProtKB/Swiss-Prot;Acc:Q5A872]
C2_09920W_A	27.3569	2.27045	0.550049	4.12772	3.6637e-05	7.36685e-05	C2_09920W_A	NA	Required for respiratory growth protein 9, mitochondrial [Source:UniProtKB/TrEMBL;Acc:Q59YG6]
C1_09210C_A	594.913	2.2652	0.148619	15.2416	1.87183e-52	6.50352e-51	C1_09210C_A	NA	MFS domain-containing protein [Source:UniProtKB/TrEMBL;Acc:A0A1D8PEJ7]
IRA2	2290.83	2.26519	0.126709	17.8771	1.77909e-71	1.29656e-69	C1_12450C_A	IRA2	Ras-GAP domain-containing protein [Source:UniProtKB/TrEMBL;Acc:A0A1D8PFE8]
C5_00550C_A	76.8381	2.26152	0.288511	7.83859	4.55634e-15	2.1289e-14	C5_00550C_A	NA	Predicted ORF from Assembly 19, removed from Assembly 20, subsequently reinstated in Assembly 21 and merged with orf19.2224, based on comparative genome analysis, flow model biofilm repressed
XKS1	1758.71	2.26022	0.130431	17.3288	2.85063e-67	1.7932e-65	C4_05300W_A	XKS1	Xylulokinase [Source:UniProtKB/TrEMBL;Acc:A0A1D8PMB3]
GSC1	6940.1	2.25968	0.0960783	23.5192	2.59575e-122	9.12483e-120	C1_02420C_A	GSC1	1,3-beta-D-glucan-UDP glucosyltransferase [Source:UniProtKB/TrEMBL;Acc:A0A1D8PCT0]
AIM36	506.696	2.25765	0.210331	10.7338	7.06383e-27	6.78123e-26	C2_02280W_A	AIM36	Altered inheritance of mitochondria protein 36, mitochondrial [Source:UniProtKB/Swiss-Prot;Acc:Q5ALN1]
CLU1	1433.37	2.25597	0.189471	11.9067	1.09248e-32	1.47042e-31	C1_04970W_A	CLU1	Clustered mitochondria protein homolog [Source:UniProtKB/Swiss-Prot;Acc:Q59MA9]
TUF1	2005.59	2.25478	0.220484	10.2265	1.50928e-24	1.26678e-23	C1_00590W_A	TUF1	Elongation factor Tu [Source:UniProtKB/TrEMBL;Acc:Q5ABC3]
MSS51	798.07	2.24561	0.214901	10.4495	1.47302e-25	1.31189e-24	CR_10010C_A	MSS51	YL1_C domain-containing protein [Source:UniProtKB/TrEMBL;Acc:A0A1D8PU44]
C2_01750C_A	1259.38	2.24372	0.246535	9.10103	8.94831e-20	5.61001e-19	C2_01750C_A	NA	Protein with a life-span regulatory factor domain, regulated by Sef1, Sfu1, and Hap43, flow model biofilm induced, Spider biofilm induced
C4_01760W_A	195.38	2.23012	0.223705	9.96901	2.08288e-23	1.64429e-22	C4_01760W_A	NA	N-acetyltransferase domain-containing protein [Source:UniProtKB/TrEMBL;Acc:Q5AMM9]
EAP1	732.005	2.22224	0.203994	10.8937	1.2358e-27	1.22473e-26	C2_09530W_A	EAP1	Cell wall adhesin EAP1 [Source:UniProtKB/Swiss-Prot;Acc:G1UBC2]
SRB8	526.908	2.22123	0.130235	17.0556	3.17591e-65	1.86071e-63	C4_05090C_A	SRB8	Mediator complex subunit 12 [Source:UniProtKB/TrEMBL;Acc:A0A1D8PM80]
C2_03110W_A	152.465	2.21765	0.25237	8.78731	1.53189e-18	8.96628e-18	C2_03110W_A	NA	Protein of unknown function, upregulated in a cyr1 or ras1 null mutant, induced by nitric oxide
MEF2	369.696	2.21743	0.261643	8.47503	2.35022e-17	1.28971e-16	C1_07000W_A	MEF2	Putative mitochondrial translation elongation factor, caspofungin induced
C5_03290C_A	100.888	2.21407	0.309783	7.14717	8.85883e-13	3.57001e-12	C5_03290C_A	NA	37S ribosomal protein mrp10, mitochondrial [Source:UniProtKB/TrEMBL;Acc:A0A1D8PNP0]
SSY1	508.382	2.21029	0.153703	14.3802	6.88745e-47	1.82121e-45	C2_04060C_A	SSY1	AA_permease domain-containing protein [Source:UniProtKB/TrEMBL;Acc:A0A1D8PH27]
COX17	102.321	2.20741	0.38157	5.78507	7.24808e-09	2.0935e-08	C2_01180W_A	COX17	Copper metallochaperone [Source:UniProtKB/TrEMBL;Acc:A0A1D8PGA3]
MIG1	1736.38	2.20297	0.161507	13.6401	2.31319e-42	5.08221e-41	C5_02940C_A	MIG1	Transcription factor [Source:UniProtKB/TrEMBL;Acc:A0A1D8PNL1]
C1_04780C_A	292.559	2.20274	0.189491	11.6245	3.09462e-31	3.81308e-30	C1_04780C_A	NA	Protein kinase domain-containing protein [Source:UniProtKB/TrEMBL;Acc:A0A1D8PDD9]
TPO3	6288.73	2.20162	0.209245	10.5217	6.86147e-26	6.22217e-25	C1_08790W_A	TPO3	MFS domain-containing protein [Source:UniProtKB/TrEMBL;Acc:A0A1D8PEG8]
HAC1	1446.24	2.20139	0.142839	15.4117	1.36552e-53	5.03725e-52	C1_06130C_A	HAC1	BZIP domain-containing protein [Source:UniProtKB/TrEMBL;Acc:A0A1D8PDR2]
SAP2	425.899	2.19916	0.201102	10.9355	7.7952e-28	7.80304e-27	CR_07800W_A	SAP2	Candidapepsin-2 [Source:UniProtKB/Swiss-Prot;Acc:P0DJ06]
C1_02770W_A	53.7101	2.19556	0.328386	6.68593	2.29464e-11	8.23095e-11	C1_02770W_A	NA	4F5 domain-containing protein [Source:UniProtKB/TrEMBL;Acc:A0A1D8PCV2]
C5_02810W_A	108.226	2.18346	0.266058	8.20671	2.27336e-16	1.17726e-15	C5_02810W_A	NA	U6 snRNA-associated Sm-like protein LSm8 [Source:UniProtKB/TrEMBL;Acc:A0A1D8PNJ9]
CR_03120W_A	952.499	2.17307	0.178908	12.1463	6.00179e-34	8.70551e-33	CR_03120W_A	NA	Ortholog of S. cerevisiae Mpm1, a mitochondrial intermembrane space protein of unknown function, Hap43-repressed, Spider biofilm induced
C2_04280W_A	604.625	2.17254	0.182027	11.9352	7.75497e-33	1.05808e-31	C2_04280W_A	NA	Protein kinase domain-containing protein [Source:UniProtKB/TrEMBL;Acc:A0A1D8PH46]
MDJ2	19.3743	2.17182	0.522611	4.15571	3.24282e-05	6.57364e-05	C2_05450C_A	MDJ2	J domain-containing protein [Source:UniProtKB/TrEMBL;Acc:Q59ZE5]
C2_00700W_A	2205.24	2.16346	0.167957	12.8811	5.75241e-38	1.03856e-36	C2_00700W_A	NA	AAA domain-containing protein [Source:UniProtKB/TrEMBL;Acc:Q5AD10]
CTN3	4732.67	2.15886	0.191274	11.2867	1.52591e-29	1.71406e-28	C3_04000C_A	CTN3	Carn_acyltransf domain-containing protein [Source:UniProtKB/TrEMBL;Acc:Q59MQ8]
MSH3	308.395	2.1583	0.14013	15.4021	1.58327e-53	5.76926e-52	C2_08680W_A	MSH3	DNA mismatch repair protein MSH3 [Source:UniProtKB/Swiss-Prot;Acc:Q59Y41]
C1_11410C_A	15.2259	2.15753	0.834345	2.5859	0.0097125	0.0147464	C1_11410C_A	NA	Predicted ORF from original SGTC Assembly 19 annotation, removed from the reduced ORF set by the SGTC, subsequently reinstated in Assembly 21 based on comparative genome analysis
FZO1	1504.64	2.15105	0.107679	19.9766	8.80084e-89	1.05188e-86	C4_04260C_A	FZO1	Dynamin-type G domain-containing protein [Source:UniProtKB/TrEMBL;Acc:Q59P94]
IPT1	1205.13	2.14927	0.194528	11.0487	2.22472e-28	2.30016e-27	C1_09120W_A	IPT1	Inositolphosphotransferase [Source:UniProtKB/TrEMBL;Acc:A0A1D8PEJ5]
C2_01680C_A	883.44	2.14807	0.103801	20.694	3.92078e-95	5.57871e-93	C2_01680C_A	NA	FYVE-type domain-containing protein [Source:UniProtKB/TrEMBL;Acc:A0A1D8PGH2]
GEF2	562.447	2.14624	0.175257	12.2462	1.75966e-34	2.64214e-33	CR_02350C_A	GEF2	Gef2p [Source:UniProtKB/TrEMBL;Acc:A0A1D8PS75]
CLG1	1281.13	2.14255	0.210478	10.1794	2.45011e-24	2.03642e-23	CR_07240C_A	CLG1	Clg1p [Source:UniProtKB/TrEMBL;Acc:Q59RN8]
RMD9	977.314	2.129	0.182762	11.649	2.32127e-31	2.89601e-30	C3_06700C_A	RMD9	Protein RMD9, mitochondrial [Source:UniProtKB/Swiss-Prot;Acc:Q5A2V2]
C1_10230C_A	1096.27	2.12808	0.146156	14.5603	5.02429e-48	1.41628e-46	C1_10230C_A	NA	Ortholog of C. dubliniensis CD36 : Cd36_09630, C. parapsilosis CDC317 : CPAR2_805080, C. auris B8441 : B9J08_004031 and Candida tenuis NRRL Y-1498 : CANTEDRAFT_136811
CR_07540C_A	20.9769	2.12552	0.506272	4.19838	2.68826e-05	5.49232e-05	CR_07540C_A	NA	Protein of unknown function, downregulated by fluphenazine treatment or in an azole-resistant strain that overexpresses CDR1 and CDR2
PBR1	152.833	2.12182	0.365058	5.81228	6.16259e-09	1.79036e-08	C1_06370C_A	PBR1	Pbr1p [Source:UniProtKB/TrEMBL;Acc:Q5AAN7]
HIP1	2442.06	2.12126	0.140587	15.0886	1.92576e-51	6.32327e-50	C5_01800C_A	HIP1	Amino-acid permease GAP3 [Source:UniProtKB/Swiss-Prot;Acc:A0A1D8PN88]
MDM34	3468.26	2.11961	0.226964	9.33896	9.72867e-21	6.43125e-20	C1_06230C_A	MDM34	Mitochondrial distribution and morphology protein 34 [Source:UniProtKB/Swiss-Prot;Acc:Q59MC8]
C4_07140W_A	423.178	2.11733	0.294117	7.19895	6.06793e-13	2.46512e-12	C4_07140W_A	NA	PRELI/MSF1 domain-containing protein [Source:UniProtKB/TrEMBL;Acc:Q5A107]
HRR25	2937.41	2.11692	0.127366	16.6208	4.92615e-62	2.55989e-60	C6_02340W_A	HRR25	Protein kinase domain-containing protein [Source:UniProtKB/TrEMBL;Acc:Q59S64]
OCT1	792.107	2.11655	0.189354	11.1778	5.23948e-29	5.72416e-28	C6_00340C_A	OCT1	Mitochondrial intermediate peptidase [Source:UniProtKB/Swiss-Prot;Acc:Q59RK9]
ZCF26	141.109	2.1119	0.218989	9.64387	5.21813e-22	3.71675e-21	C4_02180C_A	ZCF26	Zn(2)-C6 fungal-type domain-containing protein [Source:UniProtKB/TrEMBL;Acc:A0A1D8PLH4]
ARG83	384.766	2.1103	0.160049	13.1853	1.06626e-39	2.09605e-38	C4_02530W_A	ARG83	Zn(2)-C6 fungal-type domain-containing protein [Source:UniProtKB/TrEMBL;Acc:A0A1D8PLL5]
LOS1	828.269	2.10984	0.139319	15.1439	8.30936e-52	2.77412e-50	C7_04200C_A	LOS1	Exportin-T [Source:UniProtKB/Swiss-Prot;Acc:Q5A0E2]
CR_03260W_A	844.701	2.10641	0.266308	7.9097	2.58019e-15	1.2375e-14	CR_03260W_A	NA	(orf19.2397.3) Putative aminotransferase, Hap43-repressed, homozygous Tn insertion decreases colony wrinkling in filament-inducing conditions, does not block true hypha formation in liquid media, rat catheter and Spider biofilm induced
PTC8	450.313	2.10341	0.188227	11.1749	5.41323e-29	5.89243e-28	C4_00960W_A	PTC8	Protein phosphatase [Source:UniProtKB/TrEMBL;Acc:Q5AME8]
RAX1	783.881	2.10252	0.129637	16.2185	3.72981e-59	1.74136e-57	C3_04490W_A	RAX1	RGS domain-containing protein [Source:UniProtKB/TrEMBL;Acc:Q5ANJ8]
ROM2	2484	2.09703	0.109938	19.0746	4.10751e-81	4.02402e-79	C2_03240C_A	ROM2	Rho family guanine nucleotide exchange factor [Source:UniProtKB/TrEMBL;Acc:Q5AH90]
ALG13	49.2408	2.0874	0.28986	7.20142	5.95887e-13	2.42576e-12	C1_00810W_A	ALG13	UDP-N-acetylglucosamine transferase subunit ALG13 [Source:UniProtKB/Swiss-Prot;Acc:Q5ABE5]
FGR23	180.437	2.08489	0.209654	9.94443	2.667e-23	2.09986e-22	C3_02300W_A	FGR23	Filamentous growth regulator 23 [Source:UniProtKB/Swiss-Prot;Acc:Q5AJV5]
FGR43	112.543	2.08096	0.241166	8.62874	6.20311e-18	3.5204e-17	C1_09270W_A	FGR43	F-box domain-containing protein [Source:UniProtKB/TrEMBL;Acc:Q5APH8]
IMG2	44.4723	2.07873	0.375883	5.53026	3.19753e-08	8.72931e-08	C4_05020W_A	IMG2	Mitochondrial 54S ribosomal protein IMG2 [Source:UniProtKB/TrEMBL;Acc:A0A1D8PM86]
C3_04790W_A	421.855	2.07577	0.149055	13.9261	4.39495e-44	1.02195e-42	C3_04790W_A	NA	Zinc finger protein orthologous to S. cerevisiae Itt1, repressed by adherence to polystyrene, Spider biofilm induced
C3_04370C_A	225.271	2.07554	0.23261	8.92281	4.54598e-19	2.73033e-18	C3_04370C_A	NA	Urb2 domain-containing protein [Source:UniProtKB/TrEMBL;Acc:Q5ANL8]
ALR1	1437.38	2.07398	0.164232	12.6284	1.47321e-36	2.50823e-35	C3_02370C_A	ALR1	Mg(2+) transporter [Source:UniProtKB/TrEMBL;Acc:A0A1D8PJF5]
TGL99	361.108	2.07188	0.173951	11.9107	1.04147e-32	1.40492e-31	C1_13510C_A	TGL99	Abhydro_lipase domain-containing protein [Source:UniProtKB/TrEMBL;Acc:A0A1D8PFN1]
CBP4	195.602	2.06994	0.27054	7.65113	1.99214e-14	8.89099e-14	C1_08470W_A	CBP4	Assembly factor CBP4 [Source:UniProtKB/Swiss-Prot;Acc:Q59QC6]
ALS1	58240.5	2.06784	0.0911666	22.682	6.74184e-114	1.83133e-111	C6_03700W_A	ALS1	Agglutinin-like protein 1 [Source:UniProtKB/Swiss-Prot;Acc:Q5A8T4]
C2_10090C_A	233.691	2.06663	0.286421	7.21536	5.37903e-13	2.20323e-12	C2_10090C_A	NA	Mitochondrial group I intron splicing factor CCM1 [Source:UniProtKB/TrEMBL;Acc:A0A1D8PIL7]
DFI1	1098.28	2.0654	0.16098	12.8302	1.11113e-37	1.94724e-36	C7_00360W_A	DFI1	Cell-surface associated glycoprotein DFI1 [Source:UniProtKB/Swiss-Prot;Acc:Q5AFI4]
C7_02310C_A	96.0441	2.06504	0.233114	8.85849	8.11021e-19	4.81297e-18	C7_02310C_A	NA	TPT domain-containing protein [Source:UniProtKB/TrEMBL;Acc:A0A1D8PR34]
KGD1	9843.46	2.06469	0.0986679	20.9257	3.12701e-97	4.91763e-95	C3_00880W_A	KGD1	Transket_pyr domain-containing protein [Source:UniProtKB/TrEMBL;Acc:A0A1D8PJ26]
C1_04340C_A	106.983	2.06231	0.220902	9.33584	1.00192e-20	6.61597e-20	C1_04340C_A	NA	Ortholog(s) have role in phospholipid translocation, retrograde transport, endosome to Golgi and endosome membrane, trans-Golgi network membrane localization
C5_03150W_A	1258.72	2.05534	0.196273	10.4718	1.16405e-25	1.04293e-24	C5_03150W_A	NA	Protein kinase domain-containing protein [Source:UniProtKB/TrEMBL;Acc:A0A1D8PNM0]
RBR3	483.011	2.04796	0.144297	14.1927	1.01717e-45	2.57567e-44	C7_03290C_A	RBR3	Cell wall protein RBR3 [Source:UniProtKB/Swiss-Prot;Acc:Q5A5M7]
C7_00030W_A	656.962	2.04751	0.151678	13.499	1.58486e-41	3.3705e-40	C7_00030W_A	NA	Protein of unknown function, Spider biofilm repressed
C6_03730C_A	354.305	2.04551	0.216725	9.43824	3.79098e-21	2.58323e-20	C6_03730C_A	NA	Mitochondrial 37S ribosomal protein MRP4 [Source:UniProtKB/TrEMBL;Acc:A0A1D8PQ89]
SNX3	221.913	2.04461	0.201616	10.1411	3.63106e-24	2.98476e-23	C1_08340C_A	SNX3	Sorting nexin-3 [Source:UniProtKB/Swiss-Prot;Acc:Q5A748]
C6_00380C_A	159.609	2.04301	0.209752	9.74012	2.03322e-22	1.49993e-21	C6_00380C_A	NA	Protein of unknown function, Spider biofilm induced
CR_03870W_A	96.6535	2.0426	0.271766	7.51604	5.64592e-14	2.44139e-13	CR_03870W_A	NA	Putative protein of unknown function, Hap43p-repressed gene, S. cerevisiae ortholog YDL157C localizes to mitochondria
SLY41	985.77	2.03951	0.129682	15.727	9.88066e-56	3.83421e-54	C6_00590W_A	SLY41	Sly41p [Source:UniProtKB/TrEMBL;Acc:A0A1D8PPF3]
C2_04400W_A	1050.79	2.03904	0.132594	15.3781	2.29429e-53	8.30951e-52	C2_04400W_A	NA	Protein of unknown function, mutants are viable, rat catheter and Spider biofilm induced
C2_00640W_A	284.698	2.03451	0.163566	12.4385	1.61568e-35	2.59551e-34	C2_00640W_A	NA	Putative transcription factor with zinc finger DNA-binding motif
CHS4	1805	2.0281	0.127931	15.853	1.3397e-56	5.4836e-55	C3_05700W_A	CHS4	Chs4p [Source:UniProtKB/TrEMBL;Acc:A0A1D8PK97]
MSS4	1279.84	2.02804	0.0954403	21.2493	3.34522e-100	5.71172e-98	C3_01160W_A	MSS4	PIPK domain-containing protein [Source:UniProtKB/TrEMBL;Acc:A0A1D8PJ31]
GAP1	1345.03	2.02107	0.179976	11.2297	2.91579e-29	3.22681e-28	C5_02790C_A	GAP1	Amino-acid permease GAP1 [Source:UniProtKB/Swiss-Prot;Acc:Q5AG77]
C4_03710C_A	47.6	2.02061	0.392884	5.14303	2.70346e-07	6.73162e-07	C4_03710C_A	NA	EamA domain-containing protein [Source:UniProtKB/TrEMBL;Acc:A0A1D8PLV8]
TRY4	563.444	2.01766	0.221688	9.10134	8.92271e-20	5.60106e-19	C3_05050W_A	TRY4	Transcriptional regulator of yeast form adherence 4 [Source:UniProtKB/Swiss-Prot;Acc:Q5ANC8]
STP4	2233.51	2.01076	0.181626	11.0709	1.73707e-28	1.818e-27	C2_03220C_A	STP4	Transcriptional regulator STP4 [Source:UniProtKB/Swiss-Prot;Acc:Q5AH87]
CDR1	10187.1	2.01064	0.138209	14.5479	6.02671e-48	1.69088e-46	C3_05220W_A	CDR1	Pleiotropic ABC efflux transporter of multiple drugs CDR1 [Source:UniProtKB/Swiss-Prot;Acc:Q5ANA3]
ECM22	2300.81	2.00766	0.249169	8.05741	7.79294e-16	3.88736e-15	CR_07530C_A	ECM22	Zn(2)-C6 fungal-type domain-containing protein [Source:UniProtKB/TrEMBL;Acc:Q59KX3]
SSU81	364.976	2.00637	0.211659	9.47923	2.56163e-21	1.75353e-20	C1_09140C_A	SSU81	High osmolarity signaling protein SHO1 [Source:UniProtKB/Swiss-Prot;Acc:Q5AQ36]
C5_00330C_A	879.234	2.00503	0.18658	10.7462	6.17339e-27	5.95035e-26	C5_00330C_A	NA	Ortholog(s) have role in fermentation, protein maturation
TOM70	1048.38	2.0045	0.18755	10.6879	1.16005e-26	1.10039e-25	C7_02640W_A	TOM70	Protein channel [Source:UniProtKB/TrEMBL;Acc:Q59LZ5]
C2_00490W_A	821.073	1.99863	0.148725	13.4384	3.60218e-41	7.5268e-40	C2_00490W_A	NA	MHD domain-containing protein [Source:UniProtKB/TrEMBL;Acc:A0A1D8PG39]
BUD5	1201.79	1.99729	0.169325	11.7956	4.11177e-32	5.29567e-31	CR_06910W_A	BUD5	Ras family guanine nucleotide exchange factor [Source:UniProtKB/TrEMBL;Acc:A0A1D8PTC8]
CR_03400W_A	210.703	1.99474	0.253015	7.8839	3.17315e-15	1.50977e-14	CR_03400W_A	NA	Isoleucyl-tRNA synthetase [Source:UniProtKB/TrEMBL;Acc:A0A1D8PSG5]
RGT1	454.676	1.9912	0.131793	15.1085	1.42255e-51	4.69676e-50	C4_02540W_A	RGT1	Zn(2)-C6 fungal-type domain-containing protein [Source:UniProtKB/TrEMBL;Acc:A0A1D8PLL4]
CR_06270W_A	24.5665	1.98396	0.521668	3.80311	0.000142892	0.000270828	CR_06270W_A	NA	Predicted protein of unknown funtion, overlaps orf19.3879.1, which is a region annotated as blocked reading frame
C3_00730W_A	466.758	1.98352	0.124554	15.925	4.25265e-57	1.78971e-55	C3_00730W_A	NA	PUM-HD domain-containing protein [Source:UniProtKB/TrEMBL;Acc:A0A1D8PJ46]
C3_06040W_A	50.4667	1.98233	0.337334	5.87646	4.19122e-09	1.23019e-08	C3_06040W_A	NA	CCCH zinc finger protein, Spider biofilm induced
C1_07050C_A	366.238	1.981	0.177257	11.1759	5.35215e-29	5.83657e-28	C1_07050C_A	NA	ATP-dependent 5'-3' DNA helicase [Source:UniProtKB/TrEMBL;Acc:Q5AAW1]
C2_07720C_A	312.223	1.98024	0.177255	11.1717	5.60965e-29	6.09001e-28	C2_07720C_A	NA	Protein of unknown function, Spider biofilm induced
HGT4	1609.56	1.97941	0.214901	9.21081	3.23659e-20	2.0865e-19	C3_04930C_A	HGT4	MFS domain-containing protein [Source:UniProtKB/TrEMBL;Acc:Q5ANE1]
CR_10140W_A	2745.49	1.97844	0.1196	16.5421	1.8243e-61	9.08501e-60	CR_10140W_A	NA	Putative NADH-ubiquinone oxidoreductase, identified in detergent-resistant membrane fraction (possible lipid raft component), predicted N-terminal acetylation, repressed by nitric oxide
C1_00270W_A	403.202	1.97779	0.301281	6.56461	5.21704e-11	1.81262e-10	C1_00270W_A	NA	Retrotrans_gag domain-containing protein [Source:UniProtKB/TrEMBL;Acc:A0A1D8PC75]
MRPL3	452.223	1.97695	0.201774	9.79786	1.14992e-22	8.62222e-22	C1_07910C_A	MRPL3	Mitochondrial 54S ribosomal protein YmL3 [Source:UniProtKB/TrEMBL;Acc:Q5A798]
PCL5	500.625	1.97364	0.206241	9.5696	1.07318e-21	7.48342e-21	C5_05190W_A	PCL5	Cyclin N-terminal domain-containing protein [Source:UniProtKB/TrEMBL;Acc:Q5AK08]
C4_01140C_A	116.881	1.97269	0.246701	7.99625	1.28264e-15	6.32429e-15	C4_01140C_A	NA	Protein with homology to mitochondrial intermembrane space proteins, regulated by Sef1p-, Sfu1p-, and Hap43p
AHR1	943.442	1.97104	0.124585	15.8208	2.23486e-56	8.96345e-55	C3_06000W_A	AHR1	Adhesion and hyphal regulator 1 [Source:UniProtKB/Swiss-Prot;Acc:Q5A4F3]
C2_02390W_A	1127.8	1.96967	0.244908	8.04252	8.80091e-16	4.3792e-15	C2_02390W_A	NA	Protein of unknown function, flow model biofilm induced, Spider biofilm induced, repressed by alpha pheromone in SpiderM medium
MET4	234.242	1.96948	0.20112	9.79253	1.21226e-22	9.0783e-22	C4_04000W_A	MET4	BZIP domain-containing protein [Source:UniProtKB/TrEMBL;Acc:Q5A5T7]
C3_00630W_A	886.015	1.96756	0.109022	18.0473	8.28273e-73	6.1872e-71	C3_00630W_A	NA	Rav1p_C domain-containing protein [Source:UniProtKB/TrEMBL;Acc:Q5A7S2]
ZCF16	868.6	1.96664	0.173267	11.3504	7.38384e-30	8.40491e-29	C3_04020C_A	ZCF16	Zn(2)-C6 fungal-type domain-containing protein [Source:UniProtKB/TrEMBL;Acc:A0A1D8PJX7]
C2_01510C_A	142.123	1.96596	0.228567	8.60123	7.88654e-18	4.45463e-17	C2_01510C_A	NA	CMP/dCMP-type deaminase domain-containing protein [Source:UniProtKB/TrEMBL;Acc:A0A1D8PGE9]
HEM1	866.832	1.96454	0.29061	6.76004	1.37953e-11	5.0608e-11	CR_02000C_A	HEM1	5-aminolevulinate synthase, mitochondrial [Source:UniProtKB/Swiss-Prot;Acc:O94069]
NUE2	197.299	1.96019	0.196326	9.98437	1.78433e-23	1.41609e-22	C1_03930W_A	NUE2	Mitochondrial protein required for expression of mitochondrial respiratory chain complex I (NADH:ubiquinone oxidoreductase)
C1_11720W_A	42.4862	1.95959	0.381437	5.13739	2.78579e-07	6.92508e-07	C1_11720W_A	NA	Ortholog of Candida albicans WO-1 : CAWG_00265
CR_02510W_A	1756.6	1.95378	0.16712	11.6909	1.41942e-31	1.77457e-30	CR_02510W_A	NA	C2H2 transcription factor, induced by Mnl1 under weak acid stress
MSS116	407.194	1.95061	0.285731	6.82673	8.6869e-12	3.24659e-11	C1_08810C_A	MSS116	ATP-dependent RNA helicase MSS116, mitochondrial [Source:UniProtKB/Swiss-Prot;Acc:Q5APM7]
C5_03970W_A	123.108	1.94698	0.270089	7.20865	5.65104e-13	2.30989e-12	C5_03970W_A	NA	Alpha/beta-HydrolasE superfamily protein, membrane-localized
VPH2	129.095	1.9454	0.256189	7.59362	3.11091e-14	1.36999e-13	C1_12260W_A	VPH2	Vph2p [Source:UniProtKB/TrEMBL;Acc:A0A1D8PFF4]
CR_09410W_A	332.636	1.94319	0.153064	12.6952	6.28526e-37	1.08872e-35	CR_09410W_A	NA	Protein with a nischarin related domain and leucine rich repeats, Spider biofilm induced
C2_04670W_A	48.112	1.9414	0.342328	5.67118	1.41818e-08	3.97701e-08	C2_04670W_A	NA	Protein of unknown function, transcript detected on high-resolution tiling arrays
C6_04510C_A	118.102	1.94131	0.262944	7.38297	1.54795e-13	6.56534e-13	C6_04510C_A	NA	tRNA(Ile)-2-lysyl-cytidine synthase [Source:UniProtKB/TrEMBL;Acc:A0A1D8PQF2]
YHB4	267.317	1.93967	0.211438	9.17373	4.56927e-20	2.91419e-19	CR_10570C_A	YHB4	Nitric oxide dioxygenase [Source:UniProtKB/TrEMBL;Acc:A0A1D8PU81]
ERV1	161.248	1.93823	0.294034	6.59184	4.34416e-11	1.51995e-10	CR_03010C_A	ERV1	Sulfhydryl oxidase [Source:UniProtKB/TrEMBL;Acc:A0A1D8PSD6]
CYT2	183.299	1.93517	0.211055	9.16905	4.77223e-20	3.03715e-19	C4_02130W_A	CYT2	Cytochrome c heme lyase [Source:UniProtKB/TrEMBL;Acc:Q5AMR8]
C2_01720C_A	117.008	1.93426	0.256207	7.54959	4.3664e-14	1.90187e-13	C2_01720C_A	NA	COX assembly mitochondrial protein [Source:UniProtKB/TrEMBL;Acc:Q5ALU3]
C4_03000C_A	456.777	1.93368	0.16199	11.9371	7.5828e-33	1.03695e-31	C4_03000C_A	NA	Planktonic growth-induced gene
C4_03370C_A	76.7089	1.93311	0.358624	5.39036	7.03182e-08	1.86021e-07	C4_03370C_A	NA	Ortholog of C. parapsilosis CDC317 : CPAR2_403360, Debaryomyces hansenii CBS767 : DEHA2D00814g, Pichia stipitis Pignal : PICST_32156 and Candida guilliermondii ATCC 6260 : PGUG_04611
CAF17	303.247	1.92813	0.221413	8.70831	3.08445e-18	1.77922e-17	C3_03190C_A	CAF17	Putative transferase CAF17, mitochondrial [Source:UniProtKB/Swiss-Prot;Acc:Q5AEF0]
C3_01340W_A	49.0608	1.92419	0.334847	5.74646	9.11316e-09	2.61075e-08	C3_01340W_A	NA	Ortholog of C. dubliniensis CD36 : Cd36_81270, C. parapsilosis CDC317 : CPAR2_502880, C. auris B8441 : B9J08_003308 and Candida tenuis NRRL Y-1498 : CANTEDRAFT_101483
RAD16	3447.68	1.92103	0.152978	12.5576	3.6132e-36	5.99791e-35	C1_02810W_A	RAD16	DNA repair protein [Source:UniProtKB/TrEMBL;Acc:Q5AI84]
C3_07840C_A	123.601	1.91719	0.624107	3.07188	0.00212712	0.00350763	C3_07840C_A	NA	Ortholog of Candida albicans WO-1 : CAWG_03090
LEU3	896.551	1.91667	0.123789	15.4833	4.49459e-54	1.67873e-52	C5_02180C_A	LEU3	Zn(2)-C6 fungal-type domain-containing protein [Source:UniProtKB/TrEMBL;Acc:A0A1D8PND3]
C1_12950W_A	417.521	1.91644	0.133196	14.3881	6.1455e-47	1.63953e-45	C1_12950W_A	NA	Protein of unknown function, repressed in ssr1 mutant, Spider biofilm induced
C7_03890C_A	1665.81	1.91348	0.120857	15.8327	1.85226e-56	7.47911e-55	C7_03890C_A	NA	B30.2/SPRY domain-containing protein [Source:UniProtKB/TrEMBL;Acc:A0A1D8PRG7]
C1_12120W_A	255.294	1.91174	0.161218	11.8581	1.95331e-32	2.58824e-31	C1_12120W_A	NA	Protein kinase domain-containing protein [Source:UniProtKB/TrEMBL;Acc:Q5A3L7]
C5_01490C_A	420.095	1.91103	0.147867	12.924	3.295e-38	6.04017e-37	C5_01490C_A	NA	ABC1 domain-containing protein [Source:UniProtKB/TrEMBL;Acc:A0A1D8PN63]
C4_05440C_A	942.179	1.90971	0.167893	11.3745	5.59921e-30	6.41013e-29	C4_05440C_A	NA	Protein of unknown function, Spider biofilm induced
NBP2	570.844	1.90258	0.227826	8.35103	6.76675e-17	3.63652e-16	C7_01410C_A	NBP2	SH3 domain-containing protein [Source:UniProtKB/TrEMBL;Acc:Q5AGV0]
C5_00160W_A	138.155	1.89856	0.263698	7.19973	6.03297e-13	2.45259e-12	C5_00160W_A	NA	Ortholog of C. dubliniensis CD36 : Cd36_50190, C. parapsilosis CDC317 : CPAR2_302680, C. auris B8441 : B9J08_004528 and Candida tenuis NRRL Y-1498 : CANTEDRAFT_109949
ECM25	217.286	1.89348	0.16639	11.3798	5.27396e-30	6.07672e-29	C1_13310W_A	ECM25	Rho-GAP domain-containing protein [Source:UniProtKB/TrEMBL;Acc:A0A1D8PFN0]
C1_13560W_A	161.026	1.89291	0.190619	9.93034	3.07217e-23	2.40305e-22	C1_13560W_A	NA	SsDNA endodeoxyribonuclease [Source:UniProtKB/TrEMBL;Acc:Q5AKY8]
C1_08910C_A	66.8103	1.88947	0.29352	6.43729	1.21623e-10	4.09707e-10	C1_08910C_A	NA	Ortholog of C. dubliniensis CD36 : Cd36_08410, C. parapsilosis CDC317 : CPAR2_301700, C. auris B8441 : B9J08_004186 and Candida tenuis NRRL Y-1498 : cten_CGOB_00267
RIM15	1890.85	1.88834	0.172161	10.9685	5.4176e-28	5.48739e-27	C7_00740W_A	RIM15	Protein kinase [Source:UniProtKB/TrEMBL;Acc:A0A1D8PQP3]
C7_01660C_A	703.881	1.88122	0.131769	14.2766	3.05965e-46	7.91536e-45	C7_01660C_A	NA	Protein transport protein SEC23 [Source:UniProtKB/TrEMBL;Acc:Q5AGY0]
C3_05360C_A	2163.46	1.88025	0.17871	10.5212	6.89835e-26	6.24614e-25	C3_05360C_A	NA	Lon protease homolog 2, peroxisomal [Source:UniProtKB/Swiss-Prot;Acc:Q59YV0]
SST2	136.256	1.87943	0.229472	8.19025	2.6069e-16	1.34532e-15	C5_02160W_A	SST2	GTPase-activating protein [Source:UniProtKB/TrEMBL;Acc:A0A1D8PNF8]
C1_10580C_A	72.8858	1.87841	0.403846	4.65131	3.29828e-06	7.41275e-06	C1_10580C_A	NA	Protein of unknown function, Hap43-induced, rat catheter and Spider biofilm induced
C3_02210C_A	482.493	1.87671	0.14515	12.9294	3.0705e-38	5.64594e-37	C3_02210C_A	NA	Non-catalytic subunit of N-terminal acetyltransferase of the NatC type, flow model biofilm repressed
C5_03570W_A	288.802	1.87575	0.175845	10.6671	1.45059e-26	1.36516e-25	C5_03570W_A	NA	Ortholog(s) have ubiquitin binding, ubiquitin-protein transferase activator activity and role in establishment of protein localization to endoplasmic reticulum membrane, ubiquitin-dependent ERAD pathway
SIP5	1281.29	1.87527	0.171377	10.9423	7.23174e-28	7.28784e-27	C1_05910W_A	SIP5	Protein SIP5 [Source:UniProtKB/Swiss-Prot;Acc:Q5AA26]
C7_03590C_A	242.688	1.87511	0.25666	7.30582	2.75576e-13	1.14683e-12	C7_03590C_A	NA	Putative ember of the multi-drug and toxin extrusion (MATE) family of the multidrug/oligosaccharidyl-lipid/polysaccharide exporter superfamily, Spider biofilm induced
C1_07920W_A	198.08	1.87472	0.185855	10.087	6.30475e-24	5.11918e-23	C1_07920W_A	NA	(orf19.5064.1) Ortholog of C. dubliniensis CD36 : Cd36_07450, C. parapsilosis CDC317 : CPAR2_208450, Candida tenuis NRRL Y-1498 : CANTEDRAFT_116488 and Debaryomyces hansenii CBS767 : DEHA2F26114g
COX6	1191.73	1.87189	0.173892	10.7647	5.05517e-27	4.90417e-26	C2_03470C_A	COX6	Cytochrome c oxidase subunit VI [Source:UniProtKB/TrEMBL;Acc:A0A1D8PH08]
SFU1	409.083	1.87015	0.188092	9.94272	2.71311e-23	2.13336e-22	C1_10020W_A	SFU1	Suppressor of ferric uptake 1 [Source:UniProtKB/Swiss-Prot;Acc:Q5AP95]
C1_03170C_A	104.856	1.86881	0.209552	8.91812	4.74254e-19	2.83982e-18	C1_03170C_A	NA	PXA domain-containing protein [Source:UniProtKB/TrEMBL;Acc:A0A1D8PCZ1]
C2_08700C_A	228.605	1.86843	0.197035	9.48272	2.47728e-21	1.69773e-20	C2_08700C_A	NA	Ortholog of S. cereviae Sna4 vacuolar outer membrane protein that plays a role in sensitivity to NA+, induced by Mnl1 under weak acid stress
C4_03950C_A	37.5913	1.8658	0.34624	5.38875	7.09477e-08	1.87603e-07	C4_03950C_A	NA	Protein of unknown function
RFX1	459.252	1.86051	0.185196	10.0461	9.55356e-24	7.69435e-23	CR_06110C_A	RFX1	Transcriptional regulator RFX1 [Source:UniProtKB/Swiss-Prot;Acc:Q59V88]
CCC2	1200.35	1.85802	0.127498	14.5729	4.17842e-48	1.19475e-46	C5_03020W_A	CCC2	Cu(2+)-transporting P-type ATPase [Source:UniProtKB/TrEMBL;Acc:Q5AG51]
GZF3	1046.18	1.85783	0.180813	10.2749	9.14743e-25	7.76492e-24	CR_02850C_A	GZF3	Transcriptional regulator GZF3 [Source:UniProtKB/Swiss-Prot;Acc:Q5A201]
C1_09780C_A	567.202	1.85764	0.147249	12.6156	1.73215e-36	2.9241e-35	C1_09780C_A	NA	Ferric oxidoreductase domain-containing protein [Source:UniProtKB/TrEMBL;Acc:Q5APC2]
C1_04600C_A	696.886	1.85645	0.175455	10.5808	3.65842e-26	3.36868e-25	C1_04600C_A	NA	Protein of unknown function, Spider biofilm repressed
RCY1	127.89	1.85461	0.195347	9.49397	2.224e-21	1.53295e-20	C5_01720C_A	RCY1	F-box domain-containing protein [Source:UniProtKB/TrEMBL;Acc:A0A1D8PNB6]
RSM25	217.731	1.85143	0.264248	7.0064	2.44528e-12	9.54474e-12	C1_08920W_A	RSM25	37S ribosomal protein S25, mitochondrial [Source:UniProtKB/Swiss-Prot;Acc:Q5AQ57]
YAK1	1233.01	1.85038	0.199926	9.25531	2.13612e-20	1.38906e-19	C2_04660C_A	YAK1	Protein kinase domain-containing protein [Source:UniProtKB/TrEMBL;Acc:A0A1D8PH81]
C2_03910C_A	367.73	1.84988	0.149394	12.3826	3.24839e-35	5.08177e-34	C2_03910C_A	NA	alpha-1,2-Mannosidase [Source:UniProtKB/TrEMBL;Acc:A0A1D8PH01]
C6_02460C_A	292.533	1.84953	0.20209	9.15203	5.5875e-20	3.54092e-19	C6_02460C_A	NA	Ortholog(s) have mRNA binding, ribosome binding activity and role in mitochondrial respiratory chain complex III assembly, positive regulation of mitochondrial translation
UGA33	225.897	1.84797	0.260498	7.09401	1.30277e-12	5.18333e-12	CR_09200C_A	UGA33	Zn(2)-C6 fungal-type domain-containing protein [Source:UniProtKB/TrEMBL;Acc:A0A1D8PTY5]
ATP9	27.5576	1.84379	0.531025	3.47214	0.00051633	0.000918604	CM_00140C	ATP9	ATP synthase subunit 9, mitochondrial [Source:UniProtKB/Swiss-Prot;Acc:Q9B8D5]
C2_03560C_A	270.063	1.84255	0.297963	6.18382	6.25703e-10	1.97946e-09	C2_03560C_A	NA	Mitochondrial 54S ribosomal protein YmL35 [Source:UniProtKB/TrEMBL;Acc:Q5AHD3]
ALS9	818.381	1.84148	0.181786	10.13	4.06817e-24	3.3349e-23	C6_03710W_A	ALS9	Agglutinin-like protein 9 [Source:UniProtKB/Swiss-Prot;Acc:A0A1D8PQ86]
C2_07640W_A	2148.89	1.83949	0.257374	7.14716	8.85932e-13	3.57001e-12	C2_07640W_A	NA	SH3 domain-containing protein [Source:UniProtKB/TrEMBL;Acc:Q59U90]
PET9	9561.81	1.83739	0.150563	12.2034	2.98025e-34	4.40841e-33	C5_00590W_A	PET9	ADP/ATP carrier protein [Source:UniProtKB/TrEMBL;Acc:Q5A516]
CPP1	352.553	1.8367	0.209101	8.7838	1.58043e-18	9.24133e-18	C1_10000C_A	CPP1	Dual specificity protein tyrosine phosphatase CCP1 [Source:UniProtKB/Swiss-Prot;Acc:Q5APU2]
C6_03000C_A	45.5282	1.83489	0.378575	4.84683	1.2545e-06	2.94111e-06	C6_03000C_A	NA	Protein with a predicted double-strand break repair domain, Hap43-repressed gene
MST1	188.808	1.82996	0.238687	7.66679	1.76349e-14	7.8941e-14	C1_02930C_A	MST1	Threonyl-tRNA synthetase [Source:UniProtKB/TrEMBL;Acc:A0A1D8PCV0]
GAP5	620.872	1.82866	0.229735	7.95986	1.72237e-15	8.41607e-15	C4_05430C_A	GAP5	Amino-acid permease GAP5 [Source:UniProtKB/Swiss-Prot;Acc:A0A1D8PMB1]
CR_02800C_A	262.878	1.82421	0.260898	6.99205	2.70905e-12	1.05125e-11	CR_02800C_A	NA	Protein of unknown function, mutation confers hypersensitivity to amphotericin B, flow model biofilm induced
MET10	2368.94	1.82375	0.15365	11.8695	1.70445e-32	2.2787e-31	C2_09140C_A	MET10	FAD-binding FR-type domain-containing protein [Source:UniProtKB/TrEMBL;Acc:A0A1D8PIF6]
REG1	4264.57	1.82328	0.184653	9.87406	5.39347e-23	4.14818e-22	C2_01200C_A	REG1	DUF1752 domain-containing protein [Source:UniProtKB/TrEMBL;Acc:A0A1D8PGA2]
PGA49	221.91	1.81836	0.188328	9.65529	4.66854e-22	3.34924e-21	C4_05920C_A	PGA49	Predicted GPI-anchored protein 49 [Source:UniProtKB/Swiss-Prot;Acc:Q59QA5]
C2_04330C_A	283.703	1.8152	0.156331	11.6113	3.61154e-31	4.4046e-30	C2_04330C_A	NA	S. cerevisiae ortholog Env9 has similarity to oxidoreductases and is proposed to have vacuolar functions, found in lipid particles, hyphal-induced expression
C4_04130W_A	193.782	1.81507	0.247911	7.32147	2.45266e-13	1.02283e-12	C4_04130W_A	NA	Ortholog(s) have role in mitochondrial cytochrome c oxidase assembly and integral component of mitochondrial inner membrane, integral component of mitochondrial membrane localization
C1_13460W_A	10.5541	1.81389	0.623022	2.91144	0.00359772	0.00579357	C1_13460W_A	NA	Ortholog of Candida albicans WO-1 : CAWG_00105
C3_05800W_A	97.1898	1.81327	0.321547	5.63921	1.70836e-08	4.76396e-08	C3_05800W_A	NA	tRNA_int_end_N2 domain-containing protein [Source:UniProtKB/TrEMBL;Acc:A0A1D8PKA3]
C5_01140C_A	436.294	1.81323	0.220566	8.2208	2.02151e-16	1.0514e-15	C5_01140C_A	NA	Mitochondrial group I intron splicing factor CCM1 [Source:UniProtKB/TrEMBL;Acc:A0A1D8PN34]
SUV3	204.544	1.80911	0.278849	6.48777	8.71144e-11	2.97994e-10	C2_04350C_A	SUV3	ATP-dependent RNA helicase SUV3, mitochondrial [Source:UniProtKB/Swiss-Prot;Acc:Q59TB2]
IFF4	226.879	1.80362	0.229314	7.86527	3.68289e-15	1.74259e-14	CR_00610W_A	IFF4	Cell wall protein IFF4 [Source:UniProtKB/Swiss-Prot;Acc:Q5AAL9]
GDE1	777.216	1.8036	0.121886	14.7975	1.52049e-49	4.63595e-48	C5_04510W_A	GDE1	Glycerophosphocholine phosphodiesterase GDE1 [Source:UniProtKB/Swiss-Prot;Acc:A0A1D8PNZ7]
C4_04660C_A	974.725	1.80038	0.148974	12.0852	1.26463e-33	1.79939e-32	C4_04660C_A	NA	Ubiquitin carboxyl-terminal hydrolase [Source:UniProtKB/TrEMBL;Acc:Q5A675]
SNM1	53.2731	1.79961	0.31981	5.62713	1.83231e-08	5.10245e-08	C5_01390C_A	SNM1	Snm1p [Source:UniProtKB/TrEMBL;Acc:A0A1D8PN53]
CR_04920W_A	175.158	1.79414	0.318202	5.63836	1.71679e-08	4.78523e-08	CR_04920W_A	NA	Mitochondrial glycine transporter [Source:UniProtKB/Swiss-Prot;Acc:Q59KC4]
C6_00980C_A	135.124	1.79392	0.228294	7.85794	3.90508e-15	1.8448e-14	C6_00980C_A	NA	Autophagy-related protein 15 [Source:UniProtKB/TrEMBL;Acc:A0A1D8PPI4]
C5_02310C_A	211.572	1.79343	0.162326	11.0483	2.23371e-28	2.30547e-27	C5_02310C_A	NA	Planktonic growth-induced gene
C6_00810C_A	172.426	1.79119	0.19947	8.97975	2.71382e-19	1.65826e-18	C6_00810C_A	NA	Protein of unknown function, Hap43-repressed gene
RGS2	451.36	1.79013	0.271753	6.58734	4.47761e-11	1.56116e-10	CR_06590C_A	RGS2	RGS domain-containing protein [Source:UniProtKB/TrEMBL;Acc:A0A1D8PT93]
C4_05250W_A	551.67	1.78802	0.18612	9.60681	7.4829e-22	5.29832e-21	C4_05250W_A	NA	U-box domain-containing protein [Source:UniProtKB/TrEMBL;Acc:Q59R98]
C1_03280W_A	740.264	1.78699	0.159968	11.1709	5.65923e-29	6.12673e-28	C1_03280W_A	NA	37S ribosomal protein S24, mitochondrial [Source:UniProtKB/TrEMBL;Acc:Q5AI30]
GIR2	279.043	1.78264	0.151751	11.7471	7.30562e-32	9.24965e-31	C7_01420W_A	GIR2	RWD domain-containing protein [Source:UniProtKB/TrEMBL;Acc:Q5AGV1]
C1_05930C_A	322.414	1.78176	0.155519	11.4568	2.17289e-30	2.55614e-29	C1_05930C_A	NA	WD_REPEATS_REGION domain-containing protein [Source:UniProtKB/TrEMBL;Acc:A0A1D8PDN2]
C1_09110W_A	139.545	1.78127	0.217798	8.17854	2.87315e-16	1.47762e-15	C1_09110W_A	NA	Protein of unknown function, Spider biofilm induced
EDC1	186.473	1.78052	0.273386	6.51286	7.37342e-11	2.54115e-10	C2_02190C_A	EDC1	Enhancer of mRNA-decapping protein 1 [Source:UniProtKB/Swiss-Prot;Acc:Q5ALP1]
CR_01720W_A	386.075	1.77805	0.132612	13.4079	5.43418e-41	1.11982e-39	CR_01720W_A	NA	Predicted intermediate filament protein, required for nuclear and mitochondrial transmission to daughter buds in S. cerevisiae, Spider biofilm induced
C6_03180C_A	843.732	1.77429	0.147931	11.9941	3.81763e-33	5.30562e-32	C6_03180C_A	NA	Arrestin_C domain-containing protein [Source:UniProtKB/TrEMBL;Acc:A0A1D8PQ35]
C3_02750W_A	33.8461	1.77401	0.415168	4.27299	1.92866e-05	4.01731e-05	C3_02750W_A	NA	Protein with a ribonuclease III domain, flow model biofilm induced, Spider biofilm induced
C6_03390W_A	101.904	1.77312	0.284729	6.22739	4.7426e-10	1.51722e-09	C6_03390W_A	NA	Mitochondrial dicarboxylate transporter, possibly an essential gene, disruptants not obtained by UAU1 method
DIP5	8435.05	1.7714	0.168392	10.5195	7.02409e-26	6.35037e-25	C1_02530C_A	DIP5	AA_permease domain-containing protein [Source:UniProtKB/TrEMBL;Acc:A0A1D8PCR4]
C2_00920W_A	107.697	1.76635	0.235379	7.50427	6.17713e-14	2.66339e-13	C2_00920W_A	NA	Protein of unknown function, rat catheter biofilm induced
C5_03410C_A	122.293	1.76581	0.253324	6.97057	3.15652e-12	1.21778e-11	C5_03410C_A	NA	Mitochondrial 54S ribosomal protein YmL20 [Source:UniProtKB/TrEMBL;Acc:Q59QT4]
BUB3	1085.93	1.76526	0.189587	9.31108	1.26542e-20	8.31918e-20	C5_03240W_A	BUB3	Bub3p [Source:UniProtKB/TrEMBL;Acc:Q59QR8]
MRPS9	340.378	1.76201	0.220839	7.97872	1.47857e-15	7.26042e-15	C1_12340C_A	MRPS9	37S ribosomal protein S9, mitochondrial [Source:UniProtKB/Swiss-Prot;Acc:O94150]
IRS4	696.281	1.76188	0.141073	12.4891	8.56137e-36	1.40172e-34	C3_03660W_A	IRS4	Increased rDNA silencing protein 4 [Source:UniProtKB/Swiss-Prot;Acc:Q59SR6]
C5_01710C_A	56.3991	1.75938	0.40229	4.37341	1.22322e-05	2.61444e-05	C5_01710C_A	NA	Ortholog of C. dubliniensis CD36 : Cd36_51610, C. parapsilosis CDC317 : CPAR2_303630, C. auris B8441 : B9J08_001459 and Candida tenuis NRRL Y-1498 : CANTEDRAFT_135125
C6_03370W_A	4051.25	1.75864	0.265995	6.61156	3.80291e-11	1.33762e-10	C6_03370W_A	NA	Protein of unknown function, Plc1-regulated, induced by Mnl1 under weak acid stress, flow model biofilm induced
C3_03380W_A	185.392	1.75103	0.165572	10.5757	3.86296e-26	3.55155e-25	C3_03380W_A	NA	Sef1p-, Sfu1p-, and Hap43p-regulated gene
C1_13240W_A	447.502	1.75042	0.164513	10.64	1.94133e-26	1.81555e-25	C1_13240W_A	NA	Protein of unknown function, Spider biofilm induced
ERG11	1762.98	1.75041	0.207284	8.44449	3.05379e-17	1.66814e-16	C5_00660C_A	ERG11	Lanosterol 14-alpha demethylase [Source:UniProtKB/Swiss-Prot;Acc:P10613]
CR_06570C_A	192.58	1.74588	0.246602	7.07975	1.44419e-12	5.73453e-12	CR_06570C_A	NA	Protein of unknown function, Spider biofilm induced
CR_09920W_A	3534.13	1.74345	0.161371	10.804	3.29534e-27	3.20211e-26	CR_09920W_A	NA	AA_permease domain-containing protein [Source:UniProtKB/TrEMBL;Acc:A0A1D8PU37]
ZCF13	638.315	1.74329	0.110721	15.7449	7.44435e-56	2.90767e-54	C5_03330C_A	ZCF13	Zn(2)-C6 fungal-type domain-containing protein [Source:UniProtKB/TrEMBL;Acc:A0A1D8PNM8]
FMP45	318.084	1.74037	0.213002	8.1707	3.06611e-16	1.5728e-15	C7_02240W_A	FMP45	Fmp45p [Source:UniProtKB/TrEMBL;Acc:A0A1D8PR25]
ZCF18	356.571	1.73906	0.215821	8.05787	7.76376e-16	3.87604e-15	C6_01790C_A	ZCF18	Zn(2)-C6 fungal-type domain-containing protein [Source:UniProtKB/TrEMBL;Acc:A0A1D8PPQ3]
HAL9	965.871	1.73828	0.112855	15.4027	1.56894e-53	5.75214e-52	C5_01830C_A	HAL9	Zn(2)-C6 fungal-type domain-containing protein [Source:UniProtKB/TrEMBL;Acc:A0A1D8PNC6]
C2_02120W_A	242.386	1.73431	0.223598	7.75636	8.73993e-15	4.01459e-14	C2_02120W_A	NA	Mitochondrial transcription factor 1 [Source:UniProtKB/TrEMBL;Acc:Q5ALP7]
CRP1	2291.01	1.73397	0.222989	7.77604	7.48282e-15	3.45842e-14	C1_09250W_A	CRP1	Crp1p [Source:UniProtKB/TrEMBL;Acc:A0A1D8PEI4]
C2_00130W_A	22.1726	1.73251	0.48694	3.55795	0.000373757	0.00067398	C2_00130W_A	NA	Protein of unknown function, flow model biofilm induced
SFI1	544.829	1.73236	0.146698	11.809	3.5075e-32	4.52717e-31	C7_02980C_A	SFI1	Sfi1p [Source:UniProtKB/TrEMBL;Acc:A0A1D8PR88]
IFM1	784.613	1.72837	0.190642	9.06604	1.23417e-19	7.67469e-19	C7_02940C_A	IFM1	Tr-type G domain-containing protein [Source:UniProtKB/TrEMBL;Acc:Q5A5B3]
C7_04310C_A	971.198	1.7277	0.143162	12.0681	1.55598e-33	2.20345e-32	C7_04310C_A	NA	TauD domain-containing protein [Source:UniProtKB/TrEMBL;Acc:A0A1D8PRK5]
C1_06140C_A	17.5039	1.72454	0.7211	2.39154	0.016778	0.0246533	C1_06140C_A	NA	Dubious open reading frame, only conserved in Candida dubliniensis, induced by alpha pheromone in SpiderM medium, mRNA binds She3, Spider biofilm induced, flow model biofilm repressed
TLO7	63.764	1.72202	0.274609	6.27083	3.59139e-10	1.15824e-09	C3_00060W_A	TLO7	Tlo7p [Source:UniProtKB/TrEMBL;Acc:A0A1D8PIT9]
CR_03840C_A	72.6775	1.72034	0.271014	6.3478	2.18421e-10	7.18374e-10	CR_03840C_A	NA	Ortholog of C. dubliniensis CD36 : Cd36_29080, C. parapsilosis CDC317 : CPAR2_202490, Candida tenuis NRRL Y-1498 : CANTEDRAFT_112323 and Debaryomyces hansenii CBS767 : DEHA2F19184g
C2_05270W_A	286.003	1.72009	0.246829	6.96876	3.19753e-12	1.2328e-11	C2_05270W_A	NA	Transportin or cytosolic karyopherin beta, Spider biofilm induced
C7_01500W_A	284.904	1.71973	0.238724	7.20382	5.85473e-13	2.38825e-12	C7_01500W_A	NA	Ortholog of C. dubliniensis CD36 : Cd36_71340, C. parapsilosis CDC317 : CPAR2_301350, C. auris B8441 : B9J08_004871 and Candida tenuis NRRL Y-1498 : CANTEDRAFT_114098
TFC4	608.91	1.71888	0.168006	10.231	1.43965e-24	1.21004e-23	C3_02830W_A	TFC4	Transcription factor TFIIIC subunit [Source:UniProtKB/TrEMBL;Acc:A0A1D8PJI4]
C2_01760C_A	84.8263	1.71503	0.246702	6.95182	3.60611e-12	1.38675e-11	C2_01760C_A	NA	Ortholog of C. dubliniensis CD36 : Cd36_16630, C. parapsilosis CDC317 : CPAR2_210300, C. auris B8441 : B9J08_000158 and Candida tenuis NRRL Y-1498 : CANTEDRAFT_116870
C1_08630W_A	286.966	1.71209	0.206351	8.29697	1.068e-16	5.66818e-16	C1_08630W_A	NA	Ortholog(s) have RNA binding activity, role in mRNA processing, mitochondrial translation and mitochondrion localization
MNN26	656.795	1.71163	0.133324	12.8381	1.00327e-37	1.76339e-36	C7_03600W_A	MNN26	Alpha-1,2-mannosyltransferase MNN26 [Source:UniProtKB/Swiss-Prot;Acc:Q59R28]
C3_01900C_A	383.039	1.71052	0.163443	10.4655	1.24362e-25	1.10924e-24	C3_01900C_A	NA	FYVE-type domain-containing protein [Source:UniProtKB/TrEMBL;Acc:A0A1D8PJA2]
C1_07650W_A	82.7429	1.71027	0.237494	7.20133	5.96298e-13	2.42579e-12	C1_07650W_A	NA	Protein of unknown function, Hap43-repressed gene
CR_02300C_A	582.281	1.70952	0.15896	10.7544	5.65263e-27	5.46604e-26	CR_02300C_A	NA	VPS9 domain-containing protein [Source:UniProtKB/TrEMBL;Acc:A0A1D8PS60]
C1_11510C_A	1137.54	1.70886	0.126961	13.4597	2.69958e-41	5.6606e-40	C1_11510C_A	NA	J domain-containing protein [Source:UniProtKB/TrEMBL;Acc:A0A1D8PF96]
C4_06230C_A	700.782	1.70277	0.138948	12.2547	1.58608e-34	2.39355e-33	C4_06230C_A	NA	Apyrase [Source:UniProtKB/TrEMBL;Acc:Q5A1A4]
CR_02620C_A	968.809	1.70275	0.127421	13.3631	9.92829e-41	2.02496e-39	CR_02620C_A	NA	NADH-ubiquinone oxidoreductase [Source:UniProtKB/TrEMBL;Acc:Q5A222]
PTP2	3524.34	1.70245	0.249415	6.82579	8.74419e-12	3.26595e-11	C4_03890W_A	PTP2	Tyrosine protein phosphatase [Source:UniProtKB/TrEMBL;Acc:A0A1D8PLX9]
CR_02410W_A	612.07	1.70046	0.120274	14.1382	2.20816e-45	5.45288e-44	CR_02410W_A	NA	Ortholog of C. dubliniensis CD36 : Cd36_65640 and Candida albicans WO-1 : CAWG_01583
CR_00470W_A	1113.45	1.69697	0.122078	13.9007	6.27347e-44	1.45311e-42	CR_00470W_A	NA	Reverse transcriptase domain-containing protein [Source:UniProtKB/TrEMBL;Acc:A0A1D8PRQ0]
PMC1	2072.63	1.69597	0.124291	13.6452	2.15723e-42	4.79242e-41	C3_01250W_A	PMC1	Calcium-transporting ATPase [Source:UniProtKB/TrEMBL;Acc:Q5AJ65]
MCU1	89.631	1.69538	0.267227	6.34434	2.23387e-10	7.33898e-10	C1_13520C_A	MCU1	Mcu1p [Source:UniProtKB/TrEMBL;Acc:Q5AKZ4]
CR_07920W_A	894.708	1.69372	0.103991	16.2872	1.21686e-59	5.81757e-58	CR_07920W_A	NA	Protein of unknown function, Hap43-induced, Spider biofilm induced
PET127	154.76	1.69344	0.302435	5.59934	2.15173e-08	5.94488e-08	C1_11070W_A	PET127	Pet127p [Source:UniProtKB/TrEMBL;Acc:A0A1D8PF16]
CYC3	374.119	1.69301	0.221784	7.63359	2.28302e-14	1.01362e-13	C5_01130W_A	CYC3	Cytochrome c heme lyase [Source:UniProtKB/TrEMBL;Acc:A0A1D8PN32]
CR_08110W_A	59.9258	1.68701	0.286691	5.88444	3.99406e-09	1.17463e-08	CR_08110W_A	NA	Ortholog of C. dubliniensis CD36 : Cd36_33750, C. parapsilosis CDC317 : CPAR2_205650, C. auris B8441 : B9J08_000104 and Candida tenuis NRRL Y-1498 : cten_CGOB_00253
CR_09610C_A	924.565	1.68237	0.225151	7.47219	7.88717e-14	3.39091e-13	CR_09610C_A	NA	Protein of unknown function, rat catheter and flow model biofilm induced
C2_08530C_A	30.4562	1.67912	0.438572	3.82861	0.000128868	0.000245494	C2_08530C_A	NA	Putative asparagine synthase [Source:UniProtKB/TrEMBL;Acc:A0A1D8PIA3]
C4_02960W_A	1298.03	1.67701	0.151	11.106	1.17292e-28	1.24501e-27	C4_02960W_A	NA	E3 ubiquitin-protein ligase [Source:UniProtKB/TrEMBL;Acc:Q5AFB1]
HEM4	160.236	1.66722	0.190072	8.77153	1.76256e-18	1.02862e-17	C2_10340W_A	HEM4	Hydroxymethylbilane hydrolyase [cyclizing] [Source:UniProtKB/TrEMBL;Acc:A0A1D8PIS5]
AGC1	505.613	1.66705	0.210369	7.92441	2.29234e-15	1.10654e-14	C1_13400C_A	AGC1	Amino acid transporter [Source:UniProtKB/TrEMBL;Acc:Q5AL11]
C3_01950C_A	230.114	1.6665	0.186435	8.93878	3.93492e-19	2.37526e-18	C3_01950C_A	NA	Has domain(s) with predicted integral component of membrane localization
MVB12	216.653	1.66279	0.160606	10.3532	4.0463e-25	3.52488e-24	CR_04790W_A	MVB12	Mvb12p [Source:UniProtKB/TrEMBL;Acc:A0A1D8PSU3]
PHHB	595.311	1.65949	0.178046	9.32057	1.15716e-20	7.62423e-20	C2_00480C_A	PHHB	4a-hydroxytetrahydrobiopterin dehydratase [Source:UniProtKB/TrEMBL;Acc:Q5ACY8]
C1_07220W_A	1591.46	1.65904	0.10381	15.9814	1.72103e-57	7.34634e-56	C1_07220W_A	NA	Protein of unknown function, Plc1p-regulated, expression induced early upon infection of reconstituted human epithelium (RHE), while expression of the C. dubliniensis ortholog is not, mutant is viable, Spider biofilm induced
C3_04080W_A	1185.61	1.65647	0.128451	12.8958	4.75457e-38	8.63627e-37	C3_04080W_A	NA	UCR_hinge domain-containing protein [Source:UniProtKB/TrEMBL;Acc:A0A1D8PJT8]
DML1	147.692	1.65182	0.210581	7.84411	4.36025e-15	2.05011e-14	C3_06600C_A	DML1	Protein DML1 [Source:UniProtKB/Swiss-Prot;Acc:Q5A2W2]
C2_04180C_A	431.162	1.65107	0.178195	9.26547	1.94217e-20	1.26707e-19	C2_04180C_A	NA	Putative mitochondrial carrier family transporter, rat catheter biofilm induced
BEM2	1889.79	1.64906	0.0972395	16.9588	1.6575e-64	9.25722e-63	C7_01550W_A	BEM2	Bem2p [Source:UniProtKB/TrEMBL;Acc:Q5AGW7]
C1_11320C_A	1434.39	1.64905	0.23087	7.14276	9.14737e-13	3.67864e-12	C1_11320C_A	NA	(orf19.670.2) Protein of unknown function, hypoxia, Hap43-repressed, ketoconazole induced, induced in oralpharyngeal candidasis, 16h flow model biofilm repressed, late-stage flow model biofilm induced, rat catheter and Spider biofilm induced
C2_08030W_A	161.308	1.64681	0.247991	6.64059	3.12426e-11	1.10805e-10	C2_08030W_A	NA	Ortholog of Spathaspora passalidarum NRRL Y-27907 : spas_CGOB_00067 and Candida albicans WO-1 : CAWG_05895
TIM8	78.6312	1.64337	0.297436	5.52511	3.29279e-08	8.97707e-08	C3_07890W_A	TIM8	Mitochondrial import inner membrane translocase subunit TIM8 [Source:UniProtKB/Swiss-Prot;Acc:Q59MI8]
ERF2	84.5452	1.64241	0.234985	6.98943	2.76009e-12	1.06967e-11	C1_03920C_A	ERF2	Palmitoyltransferase ERF2 [Source:UniProtKB/Swiss-Prot;Acc:Q59QL0]
ENP1	144.193	1.64216	0.378186	4.34221	1.4106e-05	2.99564e-05	C7_03700C_A	ENP1	SnoRNA-binding rRNA-processing protein [Source:UniProtKB/TrEMBL;Acc:A0A1D8PRE0]
MRPL6	119.795	1.64184	0.277185	5.92327	3.15609e-09	9.37881e-09	CR_00480W_A	MRPL6	Mitochondrial 54S ribosomal protein YmL16 [Source:UniProtKB/TrEMBL;Acc:A0A1D8PRP9]
SYG1	422.875	1.63931	0.234147	7.0012	2.53773e-12	9.87891e-12	C1_04760C_A	SYG1	Syg1p [Source:UniProtKB/TrEMBL;Acc:A0A1D8PDF2]
C7_00870W_A	297.012	1.63783	0.219212	7.47146	7.93115e-14	3.40737e-13	C7_00870W_A	NA	Amidohydro-rel domain-containing protein [Source:UniProtKB/TrEMBL;Acc:A0A1D8PQQ8]
HRK1	1775.54	1.63779	0.158297	10.3463	4.34906e-25	3.77761e-24	C3_00550C_A	HRK1	Protein kinase domain-containing protein [Source:UniProtKB/TrEMBL;Acc:Q5A7Q8]
CYM1	772.753	1.63742	0.130271	12.5693	3.1151e-36	5.18548e-35	C3_06230W_A	CYM1	Mitochondrial presequence protease [Source:UniProtKB/Swiss-Prot;Acc:Q5A301]
C1_07130C_A	464.448	1.63723	0.147141	11.1269	9.27916e-29	9.88454e-28	C1_07130C_A	NA	Protein of unknown function, Spider biofilm induced
GSL1	192.624	1.63715	0.19279	8.49191	2.03273e-17	1.11959e-16	C1_05600W_A	GSL1	1,3-beta-D-glucan-UDP glucosyltransferase [Source:UniProtKB/TrEMBL;Acc:A0A1D8PDL5]
CR_04220C_A	70.2937	1.63703	0.349745	4.68063	2.85989e-06	6.47131e-06	CR_04220C_A	NA	Protein of unknown function, Spider biofilm induced
C1_01950C_A	251.692	1.63695	0.164886	9.92781	3.15089e-23	2.4614e-22	C1_01950C_A	NA	Ortholog(s) have role in vacuolar protein processing
C5_04120C_A	119.671	1.63577	0.227655	7.18532	6.70523e-13	2.72033e-12	C5_04120C_A	NA	Inositol oxygenase [Source:UniProtKB/TrEMBL;Acc:A0A1D8PNV3]
C6_02660C_A	32.7014	1.63478	0.372476	4.38896	1.13895e-05	2.44219e-05	C6_02660C_A	NA	Amidase domain-containing protein [Source:UniProtKB/TrEMBL;Acc:A0A1D8PPY3]
SSR1	1143.91	1.63071	0.150391	10.8432	2.14911e-27	2.10543e-26	C7_00860W_A	SSR1	Covalently-linked cell wall protein 14 [Source:UniProtKB/Swiss-Prot;Acc:Q5AFN8]
C4_01710C_A	995.179	1.62873	0.154304	10.5554	4.79827e-26	4.39119e-25	C4_01710C_A	NA	Protein of unknown function, Spider biofilm repressed
CR_02030C_A	86.809	1.62783	0.450591	3.61266	0.000303074	0.00055286	CR_02030C_A	NA	SAM_MT_RSMB_NOP domain-containing protein [Source:UniProtKB/TrEMBL;Acc:Q5A962]
C5_01610W_A	67.3683	1.6259	0.33143	4.90569	9.30982e-07	2.20863e-06	C5_01610W_A	NA	PseudoU_synth_1 domain-containing protein [Source:UniProtKB/TrEMBL;Acc:Q59N30]
C5_02800C_A	33.3335	1.6232	0.364358	4.45498	8.39023e-06	1.81535e-05	C5_02800C_A	NA	Ortholog of C. dubliniensis CD36 : Cd36_52590, C. parapsilosis CDC317 : CPAR2_100565, Debaryomyces hansenii CBS767 : DEHA2G06908g and Candida guilliermondii ATCC 6260 : PGUG_02858
ZCF8	369.274	1.62203	0.165506	9.80044	1.12093e-22	8.41544e-22	C3_01330W_A	ZCF8	Zn(2)-C6 fungal-type domain-containing protein [Source:UniProtKB/TrEMBL;Acc:A0A1D8PJ72]
C2_04700C_A	57.8605	1.62166	0.337434	4.80585	1.54096e-06	3.58877e-06	C2_04700C_A	NA	Putative ortholog of S. cerevisiae Utp30, a U3-containing 90S preribosome complex protein, Hap43-induced, Spider biofilm induced
C3_02080W_A	319.359	1.62164	0.141444	11.4649	1.97899e-30	2.34186e-29	C3_02080W_A	NA	Protein transport protein SEC23 [Source:UniProtKB/TrEMBL;Acc:A0A1D8PJC6]
WAR1	498.679	1.62099	0.118801	13.6446	2.17547e-42	4.81504e-41	C1_03740W_A	WAR1	Transcriptional regulator WAR1 [Source:UniProtKB/Swiss-Prot;Acc:Q59VQ8]
C1_06410W_A	202.575	1.62079	0.180979	8.95569	3.37617e-19	2.04625e-18	C1_06410W_A	NA	Ortholog of C. dubliniensis CD36 : Cd36_05990, C. auris B8441 : B9J08_000600, Candida tenuis NRRL Y-1498 : CANTEDRAFT_91852 and Debaryomyces hansenii CBS767 : DEHA2G15356g
C4_02210W_A	10.3986	1.6161	0.581784	2.77783	0.00547239	0.00861059	C4_02210W_A	NA	Hydrolase_4 domain-containing protein [Source:UniProtKB/TrEMBL;Acc:Q5AMS7]
CR_01370C_A	387.108	1.61587	0.197721	8.17249	3.02082e-16	1.55089e-15	CR_01370C_A	NA	Mitochondrial 37S ribosomal protein MRPS28 [Source:UniProtKB/TrEMBL;Acc:A0A1D8PRY0]
HNM1	945.221	1.61547	0.195006	8.2842	1.18908e-16	6.29402e-16	C2_01210C_A	HNM1	Hnm1p [Source:UniProtKB/TrEMBL;Acc:A0A1D8PGA9]
C6_03550C_A	1214.97	1.61514	0.165584	9.75418	1.77026e-22	1.30929e-21	C6_03550C_A	NA	Ortholog(s) have DNA binding activity, role in rDNA heterochromatin assembly, termination of RNA polymerase I transcription and nucleolus, rDNA heterochromatin localization
C1_12870C_A	67.5999	1.61495	0.26995	5.98241	2.19854e-09	6.6289e-09	C1_12870C_A	NA	Ortholog of Candida albicans WO-1 : CAWG_00155
C7_03480W_A	640.652	1.61348	0.168173	9.59418	8.4586e-22	5.98208e-21	C7_03480W_A	NA	SEC7 domain-containing protein [Source:UniProtKB/TrEMBL;Acc:A0A1D8PRB9]
FGR27	736.201	1.61247	0.129801	12.4226	1.97027e-35	3.13147e-34	C5_03680W_A	FGR27	Filamentous growth regulator 27 [Source:UniProtKB/Swiss-Prot;Acc:Q59NX5]
C7_00840C_A	249.393	1.61136	0.156633	10.2875	8.02377e-25	6.85001e-24	C7_00840C_A	NA	Tyrosine/serine/threonine protein phosphatase [Source:UniProtKB/TrEMBL;Acc:A0A1D8PQQ6]
PNG2	2431.73	1.61012	0.208423	7.72527	1.11621e-14	5.08031e-14	C2_05660W_A	PNG2	Png2p [Source:UniProtKB/TrEMBL;Acc:A0A1D8PHH2]
ZCF1	423.275	1.60974	0.268238	6.00118	1.95891e-09	5.93333e-09	C3_02640C_A	ZCF1	Zn(2)-C6 fungal-type domain-containing protein [Source:UniProtKB/TrEMBL;Acc:A0A1D8PJJ7]
ALT1	1380.36	1.60823	0.145304	11.068	1.79366e-28	1.86416e-27	C3_03480C_A	ALT1	Aminotran_1_2 domain-containing protein [Source:UniProtKB/TrEMBL;Acc:A0A1D8PJP4]
PET100	149.692	1.6081	0.262525	6.12553	9.03832e-10	2.82642e-09	C1_09960W_A	PET100	Pet100p [Source:UniProtKB/TrEMBL;Acc:A0A1D8PES2]
POL93	1377.65	1.60778	0.215728	7.45281	9.13709e-14	3.91983e-13	C1_00290W_A	POL93	Ribonuclease H [Source:UniProtKB/TrEMBL;Acc:A0A1D8PC70]
PUS1	180.074	1.60413	0.344496	4.65645	3.21707e-06	7.24861e-06	C6_02350C_A	PUS1	tRNA pseudouridine synthase 1 [Source:UniProtKB/Swiss-Prot;Acc:Q59S63]
SDH12	4531.23	1.60405	0.123472	12.9912	1.37253e-38	2.55522e-37	C4_06610C_A	SDH12	Succinate dehydrogenase [ubiquinone] flavoprotein subunit, mitochondrial [Source:UniProtKB/TrEMBL;Acc:Q5A1E8]
C1_10350C_A	1868.36	1.60112	0.0918773	17.4267	5.17738e-68	3.32688e-66	C1_10350C_A	NA	Putative adhesin-like protein, positively regulated by Tbf1, Spider biofilm induced
C2_02180W_A	323.443	1.60087	0.181931	8.79933	1.3764e-18	8.08786e-18	C2_02180W_A	NA	Zn(2+) transporter [Source:UniProtKB/TrEMBL;Acc:A0A1D8PGH6]
C2_00650W_A	635.308	1.60064	0.138559	11.5521	7.20427e-31	8.63521e-30	C2_00650W_A	NA	Ortholog of C. dubliniensis CD36 : Cd36_15600, C. parapsilosis CDC317 : CPAR2_213140, C. auris B8441 : B9J08_000687 and Debaryomyces hansenii CBS767 : DEHA2B02442g
C1_08040W_A	78.263	1.5999	0.246007	6.50348	7.84819e-11	2.69545e-10	C1_08040W_A	NA	(orf19.5076.1) Ortholog of C. parapsilosis CDC317 : CPAR2_804320, Candida tenuis NRRL Y-1498 : CANTEDRAFT_114112, Debaryomyces hansenii CBS767 : DEHA2G14938g and Candida guilliermondii ATCC 6260 : PGUG_02885
CHO2	529.531	1.59878	0.13468	11.871	1.67438e-32	2.24353e-31	CR_02540W_A	CHO2	Phosphatidylethanolamine N-methyltransferase [Source:UniProtKB/Swiss-Prot;Acc:Q59LV5]
AVT7	411.291	1.59839	0.136383	11.7199	1.00809e-31	1.26828e-30	C2_03250W_A	AVT7	Aa_trans domain-containing protein [Source:UniProtKB/TrEMBL;Acc:A0A1D8PGU1]
C1_13390W_A	101.427	1.59795	0.218787	7.30367	2.80029e-13	1.16455e-12	C1_13390W_A	NA	Protein of unknown function, rat catheter biofilm induced
PHO80	335.407	1.5974	0.182	8.77694	1.67983e-18	9.81295e-18	C6_03810W_A	PHO80	Ortholog(s) have cyclin-dependent protein serine/threonine kinase regulator activity
GNP1	9693.85	1.59669	0.162006	9.85574	6.47372e-23	4.94086e-22	C6_00330C_A	GNP1	AA_permease domain-containing protein [Source:UniProtKB/TrEMBL;Acc:Q59RL1]
ATG13	408.472	1.59522	0.139602	11.4269	3.06834e-30	3.58133e-29	CR_02910W_A	ATG13	Autophagy-related protein 13 [Source:UniProtKB/Swiss-Prot;Acc:Q5A1Z5]
BRO1	469.23	1.59338	0.151731	10.5014	8.5118e-26	7.67217e-25	C3_01750C_A	BRO1	Vacuolar protein-sorting protein BRO1 [Source:UniProtKB/Swiss-Prot;Acc:Q5AJC1]
CR_09490W_A	284.088	1.59192	0.153669	10.3594	3.79385e-25	3.31463e-24	CR_09490W_A	NA	Ortholog(s) have DNA binding, chromatin binding, histone deacetylase activity and role in chromosome segregation, gene silencing by RNA, histone deacetylation, negative regulation of transcription by RNA polymerase II
C1_05180C_A	123.236	1.59008	0.189681	8.38292	5.16296e-17	2.78716e-16	C1_05180C_A	NA	NADH dehydrogenase [ubiquinone] 1 beta subcomplex subunit 7 [Source:UniProtKB/TrEMBL;Acc:A0A1D8PDI3]
RCE1	132.854	1.58943	0.206899	7.68216	1.56423e-14	7.05496e-14	C4_04570W_A	RCE1	CAAX prenyl protease [Source:UniProtKB/TrEMBL;Acc:A0A1D8PM34]
C7_03230C_A	17.915	1.58881	0.516198	3.0779	0.00208463	0.00344327	C7_03230C_A	NA	Protein of unknown function, transcript detected on high-resolution tiling arrays, Spider biofilm induced
CHS3	2333.25	1.58735	0.119992	13.2288	5.98346e-40	1.18795e-38	C1_13110C_A	CHS3	Chitin synthase [Source:UniProtKB/TrEMBL;Acc:A0A1D8PFK5]
C3_06940W_A	1266.55	1.58638	0.14327	11.0727	1.70253e-28	1.78497e-27	C3_06940W_A	NA	Ribonuclease H [Source:UniProtKB/TrEMBL;Acc:Q5ADN4]
C3_05420W_A	349.767	1.58526	0.12896	12.2926	9.92338e-35	1.51668e-33	C3_05420W_A	NA	Protein kinase domain-containing protein [Source:UniProtKB/TrEMBL;Acc:A0A1D8PK98]
C1_02320C_A	1378.29	1.5837	0.126131	12.556	3.68358e-36	6.0978e-35	C1_02320C_A	NA	6PF2K domain-containing protein [Source:UniProtKB/TrEMBL;Acc:A0A1D8PCP7]
CDR3	115.416	1.58276	0.199619	7.9289	2.21093e-15	1.06811e-14	C4_03620C_A	CDR3	ABC2_membrane domain-containing protein [Source:UniProtKB/TrEMBL;Acc:A0A1D8PLV0]
C6_02790C_A	544.21	1.58148	0.243373	6.49818	8.12972e-11	2.78573e-10	C6_02790C_A	NA	Putative transcriptional regulator of ribonucleotide reductase genes, Spider biofilm induced
C2_06510W_A	203.586	1.58126	0.17484	9.04405	1.50975e-19	9.33014e-19	C2_06510W_A	NA	Ortholog of C. dubliniensis CD36 : Cd36_20860, C. parapsilosis CDC317 : CPAR2_104250, C. auris B8441 : B9J08_003191 and Candida tenuis NRRL Y-1498 : CANTEDRAFT_115100
C5_04960W_A	2335.56	1.57867	0.194728	8.10708	5.18495e-16	2.61921e-15	C5_04960W_A	NA	Protein of unknown function, induced in core caspofungin response, induced in ssr1 mutant, induced by nitric oxide independent of Yhb1, Spider biofilm induced
C6_03220W_A	73.9378	1.57589	0.293835	5.3632	8.17582e-08	2.15522e-07	C6_03220W_A	NA	Ortholog of C. dubliniensis CD36 : Cd36_63840, C. parapsilosis CDC317 : CPAR2_601510, Debaryomyces hansenii CBS767 : DEHA2A06270g and Pichia stipitis Pignal : PICST_31363
PPS1	181.263	1.57501	0.22557	6.98235	2.90278e-12	1.12278e-11	C4_05940W_A	PPS1	Pps1p [Source:UniProtKB/TrEMBL;Acc:A0A1D8PMG3]
ERG6	1174.43	1.57439	0.223144	7.05549	1.71992e-12	6.80229e-12	C3_02150C_A	ERG6	Sterol 24-C-methyltransferase [Source:UniProtKB/Swiss-Prot;Acc:O74198]
C6_00900C_A	121.873	1.57416	0.218541	7.20306	5.8875e-13	2.39998e-12	C6_00900C_A	NA	Protein of unknown function, flow model biofilm induced, Hap43-repressed
C3_00940W_A	1437.97	1.57395	0.167362	9.40445	5.23009e-21	3.52766e-20	C3_00940W_A	NA	RING-type domain-containing protein [Source:UniProtKB/TrEMBL;Acc:Q5A9Y7]
C5_02560C_A	541.664	1.57211	0.118391	13.2789	3.06683e-40	6.17084e-39	C5_02560C_A	NA	Protein kinase domain-containing protein [Source:UniProtKB/TrEMBL;Acc:Q5AGB0]
PGA62	26227.1	1.56943	0.203719	7.70388	1.31991e-14	5.98011e-14	C4_02390W_A	PGA62	Cell wall protein PGA62 [Source:UniProtKB/Swiss-Prot;Acc:Q5AF41]
CEK2	37.8578	1.569	0.401254	3.91024	9.22052e-05	0.000178438	CR_05940W_A	CEK2	Mitogen-activated protein kinase [Source:UniProtKB/TrEMBL;Acc:A0A1D8PT38]
URK1	306.733	1.56552	0.156698	9.99064	1.67491e-23	1.33279e-22	C3_04220C_A	URK1	Uridine kinase [Source:UniProtKB/TrEMBL;Acc:Q5ANN6]
C3_05460W_A	198.539	1.56463	0.195619	7.99838	1.26067e-15	6.22624e-15	C3_05460W_A	NA	Aa_trans domain-containing protein [Source:UniProtKB/TrEMBL;Acc:A0A1D8PKB2]
DFG16	470.735	1.56196	0.134626	11.6022	4.01738e-31	4.88958e-30	C2_03400C_A	DFG16	Dfg16p [Source:UniProtKB/TrEMBL;Acc:Q5AHB5]
IFH1	873.061	1.56166	0.1895	8.24098	1.7081e-16	8.96189e-16	C5_02650C_A	IFH1	Transcriptional regulator IFH1 [Source:UniProtKB/Swiss-Prot;Acc:Q5AG97]
FRP3	2281.94	1.56124	0.14695	10.6243	2.2975e-26	2.12866e-25	C2_06680W_A	FRP3	Putative ammonium permease [Source:UniProtKB/TrEMBL;Acc:A0A1D8PHP8]
C5_00140C_A	174.031	1.55971	0.20067	7.7725	7.69533e-15	3.55114e-14	C5_00140C_A	NA	Putative integral membrane protein of unknown function, clade-associated gene expression, Spider biofilm induced
CR_10750C_A	72.0112	1.55933	0.351272	4.43909	9.0339e-06	1.94897e-05	CR_10750C_A	NA	zf-LYAR domain-containing protein [Source:UniProtKB/TrEMBL;Acc:A0A1D8PUC3]
AIM23	109.705	1.55667	0.235547	6.60874	3.87605e-11	1.36094e-10	C3_05440C_A	AIM23	Altered inheritance of mitochondria protein 23, mitochondrial [Source:UniProtKB/Swiss-Prot;Acc:Q59YU1]
C3_00400C_A	549.44	1.55667	0.198767	7.83161	4.81651e-15	2.2452e-14	C3_00400C_A	NA	PNPLA domain-containing protein [Source:UniProtKB/TrEMBL;Acc:A0A1D8PIX8]
STE11	1418.04	1.55643	0.128964	12.0686	1.54672e-33	2.19553e-32	C2_03770C_A	STE11	Mitogen-activated protein kinase kinase kinase [Source:UniProtKB/TrEMBL;Acc:A0A1D8PGY4]
C1_08780W_A	1917.79	1.55253	0.153163	10.1365	3.80572e-24	3.12404e-23	C1_08780W_A	NA	Alkaline phosphatase [Source:UniProtKB/TrEMBL;Acc:Q5APN0]
C1_05400C_A	107.91	1.55093	0.209581	7.40016	1.36018e-13	5.78535e-13	C1_05400C_A	NA	RF_PROK_I domain-containing protein [Source:UniProtKB/TrEMBL;Acc:Q5A2B6]
GNP3	244.718	1.54683	0.158812	9.74	2.03554e-22	1.49993e-21	CR_09910W_A	GNP3	AA_permease domain-containing protein [Source:UniProtKB/TrEMBL;Acc:A0A1D8PU34]
C3_07070C_A	575.81	1.54568	0.310207	4.98272	6.26953e-07	1.51319e-06	C3_07070C_A	NA	Protein of unknown function, Sef1, Sfu1, and Hap43 regulated, rat catheter and Spider biofilm induced
C1_04700C_A	471.283	1.54506	0.150677	10.2541	1.13405e-24	9.58718e-24	C1_04700C_A	NA	Peptide hydrolase [Source:UniProtKB/TrEMBL;Acc:A0A1D8PDD4]
MTO1	124.037	1.54416	0.290254	5.32001	1.03759e-07	2.70181e-07	C1_07800W_A	MTO1	tRNA modification protein [Source:UniProtKB/TrEMBL;Acc:Q5A7B1]
MSM1	162.588	1.54324	0.208166	7.41351	1.23002e-13	5.23921e-13	C5_04650C_A	MSM1	Methionine--tRNA ligase [Source:UniProtKB/TrEMBL;Acc:A0A1D8PP08]
YPT53	554.297	1.54319	0.194252	7.94426	1.95356e-15	9.47602e-15	C1_05350W_A	YPT53	Rab family GTPase [Source:UniProtKB/TrEMBL;Acc:Q5A2B1]
MNL1	832.937	1.53996	0.130138	11.8334	2.6243e-32	3.42419e-31	CR_07450C_A	MNL1	Transcriptional regulator MNL1 [Source:UniProtKB/Swiss-Prot;Acc:Q59RR3]
GYP7	780.839	1.53976	0.144741	10.638	1.98255e-26	1.85121e-25	C7_03490W_A	GYP7	Oxidant-induced cell-cycle arrest protein 5 [Source:UniProtKB/TrEMBL;Acc:A0A1D8PRC8]
OLE2	433.643	1.53918	0.136195	11.3013	1.29274e-29	1.45762e-28	C2_07090C_A	OLE2	Acyl-CoA desaturase [Source:UniProtKB/TrEMBL;Acc:A0A1D8PHT9]
UTP15	190.252	1.53766	0.253594	6.06346	1.33225e-09	4.08912e-09	C2_08670C_A	UTP15	WD_REPEATS_REGION domain-containing protein [Source:UniProtKB/TrEMBL;Acc:Q59Y40]
SOG2	987.332	1.53721	0.15859	9.69293	3.23137e-22	2.35784e-21	C1_07190W_A	SOG2	Sog2p [Source:UniProtKB/TrEMBL;Acc:Q59WC1]
ERF4	79.1798	1.53429	0.249749	6.14331	8.08172e-10	2.53791e-09	C5_01170W_A	ERF4	Ras modification protein ERF4 [Source:UniProtKB/Swiss-Prot;Acc:Q5A1U8]
MET3	411.325	1.53386	0.169759	9.03551	1.63244e-19	1.00572e-18	C1_13870W_A	MET3	Sulfate adenylyltransferase [Source:UniProtKB/Swiss-Prot;Acc:Q9Y872]
C1_06000W_A	38	1.53193	0.413029	3.70901	0.00020807	0.000386999	C1_06000W_A	NA	AA_permease domain-containing protein [Source:UniProtKB/TrEMBL;Acc:A0A1D8PDP0]
RTT101	194.368	1.53188	0.160477	9.54578	1.35091e-21	9.35465e-21	C1_06040W_A	RTT101	CULLIN_2 domain-containing protein [Source:UniProtKB/TrEMBL;Acc:A0A1D8PDR1]
C3_03820C_A	170.086	1.52683	0.218466	6.98883	2.77182e-12	1.07352e-11	C3_03820C_A	NA	Ortholog(s) have role in protein insertion into mitochondrial inner membrane from matrix and integral component of mitochondrial inner membrane localization
C2_02920W_A	681.981	1.52421	0.117846	12.9339	2.89808e-38	5.34535e-37	C2_02920W_A	NA	Ubiquitin-like domain-containing protein [Source:UniProtKB/TrEMBL;Acc:A0A1D8PGQ5]
C2_09570C_A	164.028	1.52227	0.192469	7.90916	2.59136e-15	1.24186e-14	C2_09570C_A	NA	Cytochrome b5 heme-binding domain-containing protein [Source:UniProtKB/TrEMBL;Acc:A0A1D8PIF4]
UBP8	95.7356	1.52199	0.243626	6.24724	4.17778e-10	1.34228e-09	C2_10140W_A	UBP8	Ubiquitin carboxyl-terminal hydrolase [Source:UniProtKB/TrEMBL;Acc:A0A1D8PIP6]
CHR1	276.886	1.52171	0.303789	5.00908	5.46901e-07	1.32641e-06	C1_12600C_A	CHR1	Predicted DEAD-box ATP-dependent RNA helicase, functional homolog of S. cerevisiae Rok1, Hap43-induced, Spider biofilm induced
C3_01790C_A	267.222	1.52063	0.146241	10.3981	2.52931e-25	2.22938e-24	C3_01790C_A	NA	Protein with a predicted SWI/SNF-related matrix-associated actin-dependent regulator of chromatin subfamily domain, Hap43-repressed gene
PGA54	503.933	1.51815	0.196791	7.71453	1.21433e-14	5.51432e-14	C4_03070W_A	PGA54	Predicted GPI-anchored protein 54 [Source:UniProtKB/Swiss-Prot;Acc:Q5AFC2]
SGE1	238.335	1.51796	0.197978	7.66731	1.75641e-14	7.86829e-14	C5_01270W_A	SGE1	MFS domain-containing protein [Source:UniProtKB/TrEMBL;Acc:A0A1D8PN41]
KOG1	1611.97	1.51669	0.128148	11.8355	2.55847e-32	3.34561e-31	C1_05460W_A	KOG1	Raptor_N domain-containing protein [Source:UniProtKB/TrEMBL;Acc:Q5A2C3]
C2_00550W_A	81.1516	1.51651	0.245529	6.17651	6.55358e-10	2.07108e-09	C2_00550W_A	NA	Ortholog(s) have (R)-carnitine transmembrane transporter activity, choline transmembrane transporter activity, ethanolamine transmembrane transporter activity
ARV1	30.8115	1.51577	0.37275	4.06644	4.77359e-05	9.4774e-05	C3_04710W_A	ARV1	Protein ARV1 [Source:UniProtKB/Swiss-Prot;Acc:Q5ANH2]
CDC4	1008.39	1.5145	0.107145	14.1351	2.30791e-45	5.67574e-44	CR_01680C_A	CDC4	SCF ubiquitin ligase complex subunit [Source:UniProtKB/TrEMBL;Acc:Q5A9A6]
IAH1	294.959	1.51395	0.199489	7.58914	3.22029e-14	1.41608e-13	CR_10780C_A	IAH1	SGNH_hydro domain-containing protein [Source:UniProtKB/TrEMBL;Acc:A0A1D8PUB6]
FUN31	744.161	1.51234	0.170362	8.87718	6.85743e-19	4.07761e-18	C3_06620W_A	FUN31	Protein kinase domain-containing protein [Source:UniProtKB/TrEMBL;Acc:A0A1D8PKQ6]
CR_06470W_A	629.179	1.51207	0.138199	10.9413	7.31542e-28	7.35975e-27	CR_06470W_A	NA	RING-type domain-containing protein [Source:UniProtKB/TrEMBL;Acc:A0A1D8PT95]
C5_05230C_A	2610.79	1.51143	0.132151	11.4372	2.7264e-30	3.18845e-29	C5_05230C_A	NA	Ubiquinol--cytochrome-c reductase subunit [Source:UniProtKB/TrEMBL;Acc:A0A1D8PP59]
C4_00820W_A	187.027	1.51081	0.215603	7.00737	2.42848e-12	9.48535e-12	C4_00820W_A	NA	Ortholog(s) have magnesium ion transmembrane transporter activity, role in magnesium ion export from mitochondrion, magnesium ion transport and mitochondrial inner membrane localization
C2_05330C_A	159.832	1.51067	0.216604	6.97435	3.07285e-12	1.18703e-11	C2_05330C_A	NA	Ortholog of C. dubliniensis CD36 : Cd36_19810, C. parapsilosis CDC317 : CPAR2_206450, C. auris B8441 : B9J08_005014 and Candida tenuis NRRL Y-1498 : CANTEDRAFT_113905
LYP1	161.843	1.50966	0.176706	8.54336	1.30377e-17	7.26802e-17	CR_05020W_A	LYP1	AA_permease domain-containing protein [Source:UniProtKB/TrEMBL;Acc:Q59QM3]
ATG9	444.331	1.50917	0.136152	11.0844	1.49325e-28	1.57384e-27	C3_05040C_A	ATG9	Autophagy-related protein 9 [Source:UniProtKB/Swiss-Prot;Acc:Q5ANC9]
NDH51	2036.8	1.508	0.151996	9.92129	3.36381e-23	2.62088e-22	C2_04550C_A	NDH51	NADH dehydrogenase [ubiquinone] flavoprotein 1, mitochondrial [Source:UniProtKB/TrEMBL;Acc:Q59TD5]
PEP7	235.021	1.50791	0.175412	8.59639	8.22655e-18	4.64229e-17	C4_00350W_A	PEP7	Pep7p [Source:UniProtKB/TrEMBL;Acc:Q59UQ8]
ALI1	333.859	1.50585	0.16068	9.37172	7.13605e-21	4.75418e-20	C3_01410C_A	ALI1	Complex1_30kDa domain-containing protein [Source:UniProtKB/TrEMBL;Acc:A0A1D8PJ73]
C1_06420C_A	314.423	1.50469	0.139905	10.7551	5.60812e-27	5.43179e-26	C1_06420C_A	NA	Putative cohesin complex subunit, expression downregulated in an ssr1 null mutant
C1_13330C_A	582.916	1.50237	0.164305	9.14383	6.02798e-20	3.81198e-19	C1_13330C_A	NA	PABS domain-containing protein [Source:UniProtKB/TrEMBL;Acc:Q5AL17]
C2_00540W_A	820.796	1.49921	0.138469	10.827	2.56408e-27	2.50374e-26	C2_00540W_A	NA	Protein with a multidrug and toxin extrusion protein domain, induced by Mnl1 under weak acid stress
C3_01260C_A	196.116	1.49408	0.190506	7.84269	4.41012e-15	2.0703e-14	C3_01260C_A	NA	Putative adhesin-like protein, highly expressed in white cells during pheromone response, required for adhesion, hyphal growth and biofilm formation
CR_04860C_A	100.81	1.49382	0.323172	4.62237	3.79387e-06	8.49145e-06	CR_04860C_A	NA	F-box domain-containing protein [Source:UniProtKB/TrEMBL;Acc:A0A1D8PSX4]
TAZ1	216.953	1.49258	0.257734	5.79116	6.99008e-09	2.02387e-08	C2_09350W_A	TAZ1	Tafazzin family protein [Source:UniProtKB/TrEMBL;Acc:A0A1D8PIG7]
C1_01180C_A	88.4007	1.48879	0.235595	6.31928	2.62786e-10	8.56741e-10	C1_01180C_A	NA	HORMA domain-containing protein [Source:UniProtKB/TrEMBL;Acc:Q5A928]
CR_00700W_A	44.8622	1.4873	0.321743	4.62264	3.78896e-06	8.48364e-06	CR_00700W_A	NA	Ortholog of C. dubliniensis CD36 : Cd36_25800, C. auris B8441 : B9J08_002156, Candida tenuis NRRL Y-1498 : CANTEDRAFT_116265 and Debaryomyces hansenii CBS767 : DEHA2E17380g
BUD2	600.759	1.48604	0.134692	11.0329	2.65177e-28	2.72285e-27	C5_00490C_A	BUD2	GTPase activating protein BUD2 [Source:UniProtKB/Swiss-Prot;Acc:Q5A506]
C5_00350C_A	371.095	1.48583	0.207244	7.16948	7.5281e-13	3.04796e-12	C5_00350C_A	NA	Putative DnaJ-like chaperone, Hap43-repressed gene
CR_03690W_A	423.402	1.48483	0.146726	10.1197	4.516e-24	3.68683e-23	CR_03690W_A	NA	Has domain(s) with predicted hydrolase activity and role in cellular process
C3_01290W_A	17.1685	1.4845	0.485704	3.05638	0.00224028	0.00368104	C3_01290W_A	NA	Ortholog of Candida albicans WO-1 : CAWG_02462
PFK26	1091.57	1.48391	0.152951	9.70189	2.95966e-22	2.16486e-21	C1_08950W_A	PFK26	6PF2K domain-containing protein [Source:UniProtKB/TrEMBL;Acc:A0A1D8PEF9]
LEA1	92.728	1.48259	0.226578	6.54339	6.01394e-11	2.07982e-10	C4_05750C_A	LEA1	U2 small nuclear ribonucleoprotein A' [Source:UniProtKB/Swiss-Prot;Acc:Q5A449]
NUC2	1493.62	1.48136	0.134959	10.9763	4.96781e-28	5.04034e-27	C7_01900W_A	NUC2	Complex1_49kDa domain-containing protein [Source:UniProtKB/TrEMBL;Acc:Q5AH07]
C4_03770W_A	93.9974	1.48054	0.260724	5.67857	1.35822e-08	3.82026e-08	C4_03770W_A	NA	Ortholog(s) have protein-macromolecule adaptor activity and role in proteasome regulatory particle assembly
CWC22	277.696	1.47925	0.187637	7.88361	3.18044e-15	1.51204e-14	C2_10100W_A	CWC22	Pre-mRNA-splicing factor CWC22 [Source:UniProtKB/Swiss-Prot;Acc:Q59XY0]
CR_01790C_A	277.916	1.47516	0.137897	10.6975	1.04537e-26	9.93188e-26	CR_01790C_A	NA	DNA_MISMATCH_REPAIR_2 domain-containing protein [Source:UniProtKB/TrEMBL;Acc:A0A1D8PS25]
C3_03370C_A	448.049	1.47486	0.161722	9.11974	7.53043e-20	4.74203e-19	C3_03370C_A	NA	Protein of unknown function, flow model biofilm induced, Spider biofilm induced, regulated by Sef1, Sfu1, and Hap43
SSY5	800.507	1.47479	0.147385	10.0064	1.42896e-23	1.14317e-22	CR_08540C_A	SSY5	SPS-sensor serine protease component SSY5 [Source:UniProtKB/TrEMBL;Acc:Q5A341]
UBR1	1758.02	1.47186	0.0933265	15.7711	4.91854e-56	1.94657e-54	C4_02970C_A	UBR1	E3 ubiquitin-protein ligase [Source:UniProtKB/TrEMBL;Acc:A0A1D8PLP8]
C6_03430C_A	1102.42	1.47079	0.0982906	14.9637	1.26792e-50	4.03036e-49	C6_03430C_A	NA	Has domain(s) with predicted catalytic activity and role in metabolic process
C1_06090C_A	668.067	1.46711	0.170683	8.59552	8.28867e-18	4.67293e-17	C1_06090C_A	NA	Protein kinase domain-containing protein [Source:UniProtKB/TrEMBL;Acc:A0A1D8PDS9]
MRPL4	340.212	1.46651	0.221252	6.62823	3.39746e-11	1.20233e-10	CR_07320C_A	MRPL4	54S ribosomal protein L4, mitochondrial [Source:UniProtKB/Swiss-Prot;Acc:Q59RP7]
HAP42	1285.7	1.46633	0.172337	8.50846	1.76252e-17	9.7707e-17	C2_01700C_A	HAP42	Hap4_Hap_bind domain-containing protein [Source:UniProtKB/TrEMBL;Acc:A0A1D8PGE6]
C4_05590W_A	1470.99	1.4656	0.137272	10.6766	1.31042e-26	1.23519e-25	C4_05590W_A	NA	Ortholog of S. cerevisiae : YPR117W, C. glabrata CBS138 : CAGL0D04510g, C. dubliniensis CD36 : Cd36_45200, C. parapsilosis CDC317 : CPAR2_500480 and C. auris B8441 : B9J08_005034
CR_00370W_A	607.815	1.46526	0.156033	9.39071	5.95975e-21	3.99277e-20	CR_00370W_A	NA	CULLIN_2 domain-containing protein [Source:UniProtKB/TrEMBL;Acc:A0A1D8PRP1]
ROT1	213.228	1.46195	0.155706	9.38919	6.04624e-21	4.04617e-20	C1_00770C_A	ROT1	Protein ROT1 [Source:UniProtKB/Swiss-Prot;Acc:Q5ABP8]
HHT1	2073.86	1.46125	0.134195	10.889	1.30015e-27	1.28637e-26	C3_07090W_A	HHT1	Histone H3.3 [Source:UniProtKB/Swiss-Prot;Acc:Q5ADQ0]
EPL1	4004.41	1.46052	0.149976	9.73833	2.06931e-22	1.52293e-21	CR_00100C_A	EPL1	Enhancer of polycomb-like protein 1 [Source:UniProtKB/Swiss-Prot;Acc:Q5AAG1]
RBT4	1155.69	1.45922	0.177755	8.20917	2.22719e-16	1.15435e-15	C1_07030C_A	RBT4	Secreted protein RBT4 [Source:UniProtKB/Swiss-Prot;Acc:Q5AB48]
MNN47	583.842	1.45902	0.184399	7.91228	2.52722e-15	1.21404e-14	C1_09130W_A	MNN47	Protein of unknown function, Spider biofilm induced
C4_04670C_A	364.054	1.45881	0.130065	11.216	3.40148e-29	3.75042e-28	C4_04670C_A	NA	Endo/exonuclease/phosphatase domain-containing protein [Source:UniProtKB/TrEMBL;Acc:A0A1D8PM47]
HGT2	2980.61	1.45643	0.227354	6.40603	1.49358e-10	5.00315e-10	C1_02110C_A	HGT2	MFS domain-containing protein [Source:UniProtKB/TrEMBL;Acc:Q59VZ0]
C7_03880C_A	126.452	1.45543	0.254898	5.70987	1.13064e-08	3.20678e-08	C7_03880C_A	NA	Protein required for virulence in reconstituted human epithelium (RHE) model of ex vivo infection, decreased transcription is observed upon fluphenazine treatment, induced upon adherence to polystyrene
C7_01990C_A	402.353	1.45541	0.183788	7.91897	2.39485e-15	1.15323e-14	C7_01990C_A	NA	Putative allantoate permease, Gcn4-regulated, Spider biofilm induced
SFP1	1414.49	1.45497	0.101576	14.324	1.55021e-46	4.08109e-45	C3_04860W_A	SFP1	Zinc-coordinating transcription factor [Source:UniProtKB/TrEMBL;Acc:Q5ANF0]
SLM2	1273.1	1.45358	0.142293	10.2154	1.69182e-24	1.41403e-23	C6_02060W_A	SLM2	PH domain-containing protein [Source:UniProtKB/TrEMBL;Acc:A0A1D8PPT0]
C1_06320W_A	252.536	1.45349	0.234255	6.20472	5.47935e-10	1.74359e-09	C1_06320W_A	NA	Has domain(s) with predicted phosphatidylinositol binding activity and role in cell communication
C1_00520W_A	246.282	1.45104	0.183498	7.90763	2.62329e-15	1.25615e-14	C1_00520W_A	NA	Phosphoglycerate mutase [Source:UniProtKB/TrEMBL;Acc:Q5ABB4]
NCS6	145.32	1.45012	0.288783	5.02147	5.12784e-07	1.2467e-06	C4_01500W_A	NCS6	Cytoplasmic tRNA 2-thiolation protein 1 [Source:UniProtKB/Swiss-Prot;Acc:Q5AML2]
HST2	125.492	1.44795	0.190033	7.61947	2.5471e-14	1.12668e-13	CR_01800C_A	HST2	NAD-dependent protein deacetylase HST2 [Source:UniProtKB/Swiss-Prot;Acc:Q5A985]
TIM12	42.8199	1.44766	0.307113	4.71376	2.43184e-06	5.54681e-06	C4_01740W_A	TIM12	zf-Tim10_DDP domain-containing protein [Source:UniProtKB/TrEMBL;Acc:Q5AMM6]
C7_03640C_A	132.317	1.44553	0.215848	6.697	2.12742e-11	7.67258e-11	C7_03640C_A	NA	Asparaginyl-tRNA synthetase [Source:UniProtKB/TrEMBL;Acc:Q59R23]
CR_09800C_A	409.39	1.44192	0.308781	4.66971	3.01621e-06	6.80698e-06	CR_09800C_A	NA	Putative U3-containing small subunit processome complex protein, Hap43-induced gene, repressed in core stress response, Spider biofilm induced
C6_03800C_A	1009.51	1.4418	0.204597	7.04704	1.8277e-12	7.20947e-12	C6_03800C_A	NA	Putative membrane protein with a predicted role in zinc ion homeostasis, Hap43-induced, fluconazole-induced, rat catheter and Spider biofilm induced
C1_05980W_A	326.305	1.44116	0.132616	10.8672	1.65264e-27	1.62437e-26	C1_05980W_A	NA	Phosphatidylinositol 4-kinase [Source:UniProtKB/TrEMBL;Acc:Q5AA37]
C1_04160C_A	52.3113	1.43631	0.304085	4.7234	2.31935e-06	5.31254e-06	C1_04160C_A	NA	Macro_2 domain-containing protein [Source:UniProtKB/TrEMBL;Acc:A0A1D8PD75]
C2_02960C_A	341.09	1.43346	0.123094	11.6453	2.42584e-31	3.02018e-30	C2_02960C_A	NA	S-adenosylmethionine-dependent methyltransferase [Source:UniProtKB/TrEMBL;Acc:A0A1D8PGX0]
C7_02930C_A	386.759	1.43317	0.139841	10.2485	1.20175e-24	1.0115e-23	C7_02930C_A	NA	PDCD2_C domain-containing protein [Source:UniProtKB/TrEMBL;Acc:Q5A5B2]
C1_06400C_A	573.111	1.43031	0.146514	9.76233	1.63351e-22	1.21265e-21	C1_06400C_A	NA	Ortholog(s) have role in mRNA splicing, via spliceosome and transcriptionally active chromatin localization
CTR2	251.476	1.42954	0.185945	7.68796	1.495e-14	6.74781e-14	C1_08620W_A	CTR2	Copper transporter [Source:UniProtKB/TrEMBL;Acc:A0A1D8PEE7]
CR_03110W_A	134.04	1.42913	0.276546	5.16779	2.36884e-07	5.92806e-07	CR_03110W_A	NA	Glutamyl-tRNA synthetase [Source:UniProtKB/TrEMBL;Acc:A0A1D8PSE8]
C6_00170C_A	1418.11	1.42861	0.128955	11.0784	1.5977e-28	1.678e-27	C6_00170C_A	NA	Ubiquitin carboxyl-terminal hydrolase [Source:UniProtKB/TrEMBL;Acc:A0A1D8PP95]
ECM7	439.96	1.42811	0.191847	7.444	9.76831e-14	4.17564e-13	C4_00180W_A	ECM7	Ecm7p [Source:UniProtKB/TrEMBL;Acc:Q59US7]
CIC1	109.475	1.42801	0.4205	3.39598	0.000683838	0.00120004	C6_01170W_A	CIC1	Cic1p [Source:UniProtKB/TrEMBL;Acc:A0A1D8PPJ1]
CWC2	1092.54	1.42777	0.139992	10.1989	2.00472e-24	1.67088e-23	C1_11280W_A	CWC2	Pre-mRNA-splicing factor CWC2 [Source:UniProtKB/Swiss-Prot;Acc:Q59W50]
C4_04300C_A	73.783	1.42593	0.238432	5.98046	2.2251e-09	6.69885e-09	C4_04300C_A	NA	Ortholog of C. dubliniensis CD36 : Cd36_43970, C. parapsilosis CDC317 : CPAR2_401720, C. auris B8441 : B9J08_000295 and Candida tenuis NRRL Y-1498 : CANTEDRAFT_102588
IFR1	126.155	1.42592	0.176614	8.07366	6.82214e-16	3.42598e-15	C2_10180W_A	IFR1	PKS_ER domain-containing protein [Source:UniProtKB/TrEMBL;Acc:A0A1D8PIM0]
C2_02040W_A	434.354	1.4253	0.133486	10.6775	1.29655e-26	1.22404e-25	C2_02040W_A	NA	Protein of unknown function, Hap43-repressed gene
C5_00820W_A	266.8	1.42355	0.270481	5.26303	1.41701e-07	3.63123e-07	C5_00820W_A	NA	MRP-L46 domain-containing protein [Source:UniProtKB/TrEMBL;Acc:Q59X93]
SEF1	1088.48	1.42241	0.19959	7.12665	1.02842e-12	4.11643e-12	CR_02190C_A	SEF1	Transcriptional regulatory protein SEF1 [Source:UniProtKB/Swiss-Prot;Acc:Q59UY7]
C3_07430W_A	892.368	1.4217	0.140156	10.1438	3.53227e-24	2.90755e-23	C3_07430W_A	NA	Acid phosphatase [Source:UniProtKB/TrEMBL;Acc:A0A1D8PKR9]
C3_01610W_A	2045.94	1.419	0.130037	10.9123	1.00636e-27	1.00401e-26	C3_01610W_A	NA	NAD(P)-bd_dom domain-containing protein [Source:UniProtKB/TrEMBL;Acc:A0A1D8PJA6]
MIA40	545.036	1.4175	0.180934	7.83434	4.713e-15	2.20038e-14	C1_02880C_A	MIA40	Mitochondrial intermembrane space import and assembly protein 40 [Source:UniProtKB/Swiss-Prot;Acc:O94030]
MIT1	1016.32	1.41684	0.201502	7.0314	2.04477e-12	8.0253e-12	C2_09150W_A	MIT1	Mannosylinositol phosphorylceramide synthase catalytic subunit [Source:UniProtKB/TrEMBL;Acc:A0A1D8PIF7]
C1_05750C_A	630.16	1.4166	0.122628	11.552	7.21046e-31	8.63521e-30	C1_05750C_A	NA	Ortholog(s) have histone demethylase activity (H3-trimethyl-K4 specific) activity
HSM3	368.274	1.41237	0.206506	6.8394	7.95266e-12	2.98525e-11	C7_03450C_A	HSM3	DNA mismatch repair protein HSM3 [Source:UniProtKB/Swiss-Prot;Acc:Q59PP0]
ERG1	1291.86	1.40901	0.268866	5.24059	1.60063e-07	4.08427e-07	C1_08590C_A	ERG1	Squalene monooxygenase [Source:UniProtKB/Swiss-Prot;Acc:Q92206]
C2_00400C_A	585.729	1.40677	0.125193	11.2369	2.68761e-29	2.97981e-28	C2_00400C_A	NA	Putative NADH dehydrogenase, repressed by nitric oxide, Hap43p-repressed
C2_05990C_A	230.486	1.40555	0.254588	5.5209	3.37267e-08	9.18644e-08	C2_05990C_A	NA	Predicted thioesterase/thiol ester dehydrase-isomerase, Spider biofilm induced
C5_02040W_A	547.32	1.40551	0.179278	7.83981	4.51242e-15	2.11334e-14	C5_02040W_A	NA	Protoheme IX farnesyltransferase, mitochondrial [Source:UniProtKB/TrEMBL;Acc:A0A1D8PNE8]
C1_11690W_A	701.817	1.40393	0.144466	9.7181	2.52452e-22	1.85338e-21	C1_11690W_A	NA	GATA-type domain-containing protein [Source:UniProtKB/TrEMBL;Acc:Q59TU4]
C5_03520W_A	24.5716	1.40184	0.409045	3.42711	0.000610039	0.00107476	C5_03520W_A	NA	Predicted ORF from Assembly 19, removed from Assembly 20, subsequently reinstated in Assembly 21 based on comparative genome analysis
YCK2	1929.52	1.40183	0.0883184	15.8725	9.82976e-57	4.07935e-55	C3_05650W_A	YCK2	Protein kinase domain-containing protein [Source:UniProtKB/TrEMBL;Acc:A0A1D8PKB4]
C5_05360C_A	1063.05	1.40125	0.105208	13.3188	1.80038e-40	3.64714e-39	C5_05360C_A	NA	Hydrolase [Source:UniProtKB/TrEMBL;Acc:Q5AJY9]
C3_04620C_A	120.633	1.39927	0.243188	5.75388	8.72161e-09	2.50579e-08	C3_04620C_A	NA	Ortholog of C. dubliniensis CD36 : Cd36_84570, C. parapsilosis CDC317 : CPAR2_404420, C. auris B8441 : B9J08_003958 and Candida tenuis NRRL Y-1498 : CANTEDRAFT_115339
CR_04490C_A	191.755	1.39812	0.178001	7.85454	4.01228e-15	1.89096e-14	CR_04490C_A	NA	Palmitoyl-protein hydrolase 1 [Source:UniProtKB/TrEMBL;Acc:Q5A6L4]
C2_10120W_A	249.393	1.39588	0.136796	10.204	1.90211e-24	1.58757e-23	C2_10120W_A	NA	Phosducin domain-containing protein [Source:UniProtKB/TrEMBL;Acc:A0A1D8PIN9]
GEP3	325.738	1.39584	0.28174	4.95437	7.25668e-07	1.7409e-06	C3_07550C_A	GEP3	Genetic interactor of prohibitins 3, mitochondrial [Source:UniProtKB/Swiss-Prot;Acc:Q5ADV5]
YME1	4482.15	1.3933	0.0954326	14.5998	2.81737e-48	8.1731e-47	C4_05670W_A	YME1	AAA domain-containing protein [Source:UniProtKB/TrEMBL;Acc:A0A1D8PME0]
CR_04600W_A	278.178	1.38476	0.165401	8.37213	5.65844e-17	3.04364e-16	CR_04600W_A	NA	Ortholog of C. dubliniensis CD36 : Cd36_29980, C. parapsilosis CDC317 : CPAR2_204170, C. auris B8441 : B9J08_004836 and Candida tenuis NRRL Y-1498 : CANTEDRAFT_110235
ZNC1	1568.89	1.38359	0.139522	9.91662	3.52492e-23	2.73926e-22	C5_01850C_A	ZNC1	Zn(2)-C6 fungal-type domain-containing protein [Source:UniProtKB/TrEMBL;Acc:A0A1D8PNA4]
C7_04290W_A	147.452	1.38156	0.190571	7.2496	4.17991e-13	1.72508e-12	C7_04290W_A	NA	Pre-mRNA-splicing factor SYF2 [Source:UniProtKB/TrEMBL;Acc:A0A1D8PRK3]
ADH3	32.9131	1.37698	0.34074	4.04114	5.3192e-05	0.000104979	C2_04470W_A	ADH3	Adh3p [Source:UniProtKB/TrEMBL;Acc:A0A1D8PH64]
BGL22	267.19	1.37577	0.16124	8.53244	1.43298e-17	7.9809e-17	CR_09420C_A	BGL22	Beta-glucosidase [Source:UniProtKB/TrEMBL;Acc:A0A1D8PTY8]
UTR2	1304.74	1.37554	0.138451	9.9352	2.92593e-23	2.29768e-22	C3_01730C_A	UTR2	Extracellular glycosidase UTR2 [Source:UniProtKB/Swiss-Prot;Acc:Q5AJC0]
PRK1	723.04	1.37478	0.110445	12.4476	1.44049e-35	2.32658e-34	CR_02040W_A	PRK1	Actin-regulating kinase PRK1 [Source:UniProtKB/Swiss-Prot;Acc:Q5A961]
PSY2	179.035	1.37383	0.161839	8.48891	2.08581e-17	1.14777e-16	C1_02280C_A	PSY2	SMK-1 domain-containing protein [Source:UniProtKB/TrEMBL;Acc:A0A1D8PCN8]
CR_06640C_A	457.78	1.37282	0.146072	9.39821	5.54988e-21	3.73072e-20	CR_06640C_A	NA	Integral ER membrane protein, predicted role in maintenance of ER zinc homeostasis, Spider biofilm induced
C3_01850W_A	231.161	1.37124	0.247164	5.54789	2.89144e-08	7.90812e-08	C3_01850W_A	NA	Sod_Fe_C domain-containing protein [Source:UniProtKB/TrEMBL;Acc:A0A1D8PJB1]
ASG1	458.471	1.36994	0.17051	8.0344	9.40415e-16	4.67159e-15	CR_02560C_A	ASG1	Activator of stress genes protein 1 [Source:UniProtKB/Swiss-Prot;Acc:Q59LV8]
CR_08650C_A	983.819	1.3698	0.141519	9.67924	3.69435e-22	2.68256e-21	CR_08650C_A	NA	Putative ubiquitin-protein ligase [Source:UniProtKB/TrEMBL;Acc:A0A1D8PTS8]
C2_04300C_A	175.061	1.36945	0.172265	7.94965	1.87043e-15	9.09493e-15	C2_04300C_A	NA	Protein of unknown function, Spider biofilm induced
CWC24	145.448	1.36838	0.191676	7.13903	9.39951e-13	3.77497e-12	C2_00280C_A	CWC24	Pre-mRNA-splicing factor CWC24 [Source:UniProtKB/Swiss-Prot;Acc:Q5ACW2]
C7_01720W_A	215.462	1.36788	0.159915	8.5538	1.19104e-17	6.65204e-17	C7_01720W_A	NA	Sulfhydryl oxidase [Source:UniProtKB/TrEMBL;Acc:Q5AGY6]
C2_06090W_A	367.618	1.36787	0.133456	10.2496	1.18847e-24	1.00174e-23	C2_06090W_A	NA	Ortholog of C. dubliniensis CD36 : Cd36_20490, C. parapsilosis CDC317 : CPAR2_104180, C. auris B8441 : B9J08_001215 and Candida tenuis NRRL Y-1498 : CANTEDRAFT_116074
TEL1	604.954	1.36659	0.145143	9.41545	4.71047e-21	3.18797e-20	C6_03010W_A	TEL1	Serine/threonine-protein kinase TEL1 [Source:UniProtKB/Swiss-Prot;Acc:Q5ABX0]
HYR4	340.33	1.36497	0.177997	7.6685	1.7402e-14	7.80738e-14	CR_00760C_A	HYR4	Hyphally regulated cell wall protein 4 [Source:UniProtKB/Swiss-Prot;Acc:Q5A849]
HGT1	28090.3	1.36189	0.249996	5.44767	5.10334e-08	1.36638e-07	C1_01980W_A	HGT1	High-affinity glucose transporter 1 [Source:UniProtKB/Swiss-Prot;Acc:A0A1D8PCL1]
ARF1	611.206	1.36119	0.181008	7.5201	5.47337e-14	2.37021e-13	CR_08700C_A	ARF1	ADP-ribosylation factor [Source:UniProtKB/Swiss-Prot;Acc:P22274]
MPT5	528.572	1.36036	0.119589	11.3753	5.55005e-30	6.36605e-29	C1_13570W_A	MPT5	PUM-HD domain-containing protein [Source:UniProtKB/TrEMBL;Acc:A0A1D8PFN4]
C1_04720W_A	44.4445	1.36013	0.327431	4.15393	3.26809e-05	6.6159e-05	C1_04720W_A	NA	(orf19.772.1) Ortholog of C. parapsilosis CDC317 : CPAR2_105440, Lodderomyces elongisporus NRLL YB-4239 : LELG_01504, Pichia stipitis Pignal : psti_CGOB_00118 and Candida tropicalis NEW ASSEMBLY : CTRG1_CGOB_00081
C2_02170W_A	218.93	1.35957	0.174011	7.81314	5.57822e-15	2.59824e-14	C2_02170W_A	NA	Possible vacuolar protein, Hap43-induced gene
RPN4	4671.78	1.35863	0.191632	7.08981	1.343e-12	5.33985e-12	C1_04330W_A	RPN4	Transcriptional regulator RPN4 [Source:UniProtKB/Swiss-Prot;Acc:Q59VM4]
PRS	334.56	1.35858	0.182528	7.44315	9.83135e-14	4.19958e-13	CR_01480W_A	PRS	Prolyl-tRNA synthetase [Source:UniProtKB/TrEMBL;Acc:A0A1D8PRZ3]
ZCF23	402.421	1.35812	0.1803	7.53256	4.97552e-14	2.16088e-13	C1_07170C_A	ZCF23	Glucose starvation modulator protein 1 [Source:UniProtKB/Swiss-Prot;Acc:Q59WB9]
LPI9	1695.83	1.35748	0.125558	10.8115	3.03505e-27	2.9588e-26	C7_01780W_A	LPI9	Protein phosphatase regulator [Source:UniProtKB/TrEMBL;Acc:A0A1D8PQX8]
C2_07680W_A	298.402	1.35591	0.23064	5.87888	4.13049e-09	1.21356e-08	C2_07680W_A	NA	Ribosomal_L5_C domain-containing protein [Source:UniProtKB/TrEMBL;Acc:A0A1D8PHY2]
SAM51	376.393	1.35566	0.152511	8.88895	6.169e-19	3.67414e-18	C5_00640C_A	SAM51	Sam51p [Source:UniProtKB/TrEMBL;Acc:A0A1D8PN01]
ENA21	15422.7	1.35453	0.157594	8.59509	8.32015e-18	4.68626e-17	C7_02910W_A	ENA21	Cation_ATPase_C domain-containing protein [Source:UniProtKB/TrEMBL;Acc:Q5A5B0]
RRD1	252.054	1.35207	0.258597	5.22848	1.70914e-07	4.34815e-07	C3_07080W_A	RRD1	Serine/threonine-protein phosphatase 2A activator 1 [Source:UniProtKB/Swiss-Prot;Acc:Q5ADP9]
PTK2	2010.94	1.35184	0.103365	13.0783	4.38205e-39	8.3665e-38	C6_01710C_A	PTK2	Protein kinase domain-containing protein [Source:UniProtKB/TrEMBL;Acc:Q5A4M7]
C4_07060W_A	1188.12	1.34903	0.168446	8.00865	1.15973e-15	5.74198e-15	C4_07060W_A	NA	DNA-directed RNA polymerase subunit [Source:UniProtKB/TrEMBL;Acc:A0A1D8PMS1]
PHR1	7253.78	1.34823	0.162056	8.31954	8.83049e-17	4.72435e-16	C4_04530C_A	PHR1	pH-responsive protein 1 [Source:UniProtKB/Swiss-Prot;Acc:P43076]
C1_04960C_A	749.026	1.34417	0.139277	9.65109	4.86359e-22	3.4725e-21	C1_04960C_A	NA	F-box domain-containing protein [Source:UniProtKB/TrEMBL;Acc:A0A1D8PDG3]
QCR8	535.444	1.34374	0.158004	8.50445	1.82465e-17	1.00871e-16	C2_04590C_A	QCR8	Ubiquinol--cytochrome-c reductase subunit 8 [Source:UniProtKB/TrEMBL;Acc:A0A1D8PHA2]
PRX1	830.048	1.3433	0.133247	10.0813	6.68515e-24	5.41334e-23	C7_02810W_A	PRX1	Thioredoxin domain-containing protein [Source:UniProtKB/TrEMBL;Acc:Q5A5A0]
C1_02380C_A	20.2764	1.34263	0.459151	2.92417	0.00345378	0.00557682	C1_02380C_A	NA	Arf family GTPase [Source:UniProtKB/TrEMBL;Acc:A0A1D8PCQ6]
SKN1	1421.11	1.34131	0.162914	8.23327	1.8217e-16	9.51614e-16	C3_05810C_A	SKN1	GH16 domain-containing protein [Source:UniProtKB/TrEMBL;Acc:A0A1D8PKE1]
DOT4	412.531	1.34098	0.276142	4.85612	1.1971e-06	2.81464e-06	C4_03440C_A	DOT4	USP domain-containing protein [Source:UniProtKB/TrEMBL;Acc:A0A1D8PLU4]
RIP1	2170.13	1.33907	0.154672	8.65748	4.82315e-18	2.75556e-17	C3_04430W_A	RIP1	Cytochrome b-c1 complex subunit Rieske, mitochondrial [Source:UniProtKB/TrEMBL;Acc:A0A1D8PJX3]
CR_10770W_A	330.02	1.33815	0.165961	8.06308	7.43988e-16	3.7268e-15	CR_10770W_A	NA	Predicted membrane transporter, member of the anion:cation symporter (ACS) family, major facilitator superfamily (MFS)
SPB4	98.144	1.338	0.35718	3.74602	0.000179662	0.000336254	C5_01600C_A	SPB4	ATP-dependent rRNA helicase SPB4 [Source:UniProtKB/Swiss-Prot;Acc:Q59N29]
C1_00030C_A	624.8	1.33774	0.157244	8.50738	1.77902e-17	9.85305e-17	C1_00030C_A	NA	Protein of unknown function, transcript detected on high-resolution tiling arrays
CR_04230W_A	253.821	1.33661	0.176259	7.58317	3.37211e-14	1.4774e-13	CR_04230W_A	NA	PRK domain-containing protein [Source:UniProtKB/TrEMBL;Acc:A0A1D8PSP6]
C1_05440C_A	530.403	1.3357	0.282812	4.72293	2.32466e-06	5.32268e-06	C1_05440C_A	NA	FHA domain-containing protein [Source:UniProtKB/TrEMBL;Acc:A0A1D8PDJ0]
FYV10	102.551	1.33482	0.233011	5.72858	1.01276e-08	2.88375e-08	C3_05850W_A	FYV10	Protein FYV10 [Source:UniProtKB/Swiss-Prot;Acc:Q5A4G9]
C7_00240W_A	106.638	1.33378	0.19907	6.70008	2.08304e-11	7.52613e-11	C7_00240W_A	NA	Putative protein of unknown function, Hap43-repressed, repressed by nitric oxide, Spider biofilm induced
SEC14	730.16	1.33117	0.136301	9.76637	1.56971e-22	1.16674e-21	C5_00480C_A	SEC14	SEC14 cytosolic factor [Source:UniProtKB/Swiss-Prot;Acc:P46250]
C1_09570W_A	324.077	1.3305	0.153585	8.66296	4.59658e-18	2.63115e-17	C1_09570W_A	NA	Protein arginine methyltransferase NDUFAF7 [Source:UniProtKB/TrEMBL;Acc:Q5APE5]
C2_00620C_A	84.35	1.32925	0.269044	4.94066	7.78582e-07	1.86016e-06	C2_00620C_A	NA	Protein-lysine N-methyltransferase [Source:UniProtKB/TrEMBL;Acc:Q5AD01]
TOK1	610.396	1.3268	0.100219	13.239	5.22204e-40	1.04371e-38	C4_00670W_A	TOK1	Tok1p [Source:UniProtKB/TrEMBL;Acc:A0A1D8PL65]
CR_06980W_A	59.203	1.32566	0.248072	5.34386	9.09887e-08	2.38591e-07	CR_06980W_A	NA	Yae1_N domain-containing protein [Source:UniProtKB/TrEMBL;Acc:A0A1D8PTD6]
CR_07760W_A	109.68	1.32547	0.262631	5.04688	4.49088e-07	1.09586e-06	CR_07760W_A	NA	Mitochondrial 37S ribosomal protein RSM19 [Source:UniProtKB/TrEMBL;Acc:A0A1D8PTL2]
RMP1	53.7635	1.32513	0.320218	4.13821	3.5003e-05	7.05967e-05	C1_13360C_A	RMP1	Rmp1p [Source:UniProtKB/TrEMBL;Acc:A0A1D8PFN8]
PDR6	794.753	1.32497	0.150543	8.80127	1.35273e-18	7.95659e-18	C2_00370W_A	PDR6	Pdr6p [Source:UniProtKB/TrEMBL;Acc:A0A1D8PG38]
C1_09320C_A	890.101	1.32325	0.243482	5.43469	5.48912e-08	1.46638e-07	C1_09320C_A	NA	Protein with a regulator of G-protein signaling domain, Plc1-regulated, Spider biofilm induced, rat catheter biofilm repressed
CR_09480W_A	437.542	1.32289	0.121414	10.8957	1.20811e-27	1.20127e-26	CR_09480W_A	NA	WD_REPEATS_REGION domain-containing protein [Source:UniProtKB/TrEMBL;Acc:A0A1D8PU02]
CUP2	425.771	1.32162	0.108966	12.1288	7.4365e-34	1.07344e-32	C1_13640W_A	CUP2	Copper-fist domain-containing protein [Source:UniProtKB/TrEMBL;Acc:Q5AKX6]
ALP1	665.886	1.3211	0.248101	5.32484	1.01044e-07	2.63341e-07	C1_10800C_A	ALP1	AA_permease domain-containing protein [Source:UniProtKB/TrEMBL;Acc:Q59WG4]
C2_08920W_A	996.143	1.32052	0.109594	12.0491	1.95975e-33	2.75564e-32	C2_08920W_A	NA	ANK_REP_REGION domain-containing protein [Source:UniProtKB/TrEMBL;Acc:Q59SC9]
C4_04120C_A	317.098	1.31983	0.158047	8.35085	6.77709e-17	3.6388e-16	C4_04120C_A	NA	BSD domain-containing protein [Source:UniProtKB/TrEMBL;Acc:A0A1D8PLZ6]
C5_04850W_A	44.1339	1.31965	0.286786	4.60153	4.19403e-06	9.35206e-06	C5_04850W_A	NA	Protein of unknown function, early-stage flow model biofilm induced
RAD9	247.672	1.31858	0.149272	8.83339	1.01554e-18	5.99095e-18	C5_02610C_A	RAD9	BRCT domain-containing protein [Source:UniProtKB/TrEMBL;Acc:A0A1D8PNH8]
C7_03610C_A	435.13	1.31844	0.138496	9.51973	1.73631e-21	1.20095e-20	C7_03610C_A	NA	Has domain(s) with predicted metal ion binding activity
C3_03980C_A	119.562	1.31832	0.25812	5.10741	3.26609e-07	8.07347e-07	C3_03980C_A	NA	DUF3533 domain-containing protein [Source:UniProtKB/TrEMBL;Acc:A0A1D8PJU8]
C1_01010W_A	464.915	1.31804	0.136558	9.65189	4.82573e-22	3.44959e-21	C1_01010W_A	NA	NADH dehydrogenase [ubiquinone] iron-sulfur protein 4, mitochondrial [Source:UniProtKB/TrEMBL;Acc:A0A1D8PCD3]
HIS7	418.649	1.31578	0.171345	7.67913	1.60168e-14	7.213e-14	C7_03720C_A	HIS7	Imidazole glycerol phosphate synthase hisHF [Source:UniProtKB/TrEMBL;Acc:A0A1D8PRE9]
C1_11620W_A	99.6822	1.31355	0.195686	6.71254	1.91259e-11	6.92705e-11	C1_11620W_A	NA	Ortholog of S. cerevisiae Yft2 required for normal ER membrane biosynthesis, Hap43-repressed gene
VHR1	531.635	1.31309	0.24769	5.30132	1.14969e-07	2.97556e-07	CR_00630W_A	VHR1	Transcriptional activator of genes involved in biotin metabolism, required for survival and proliferation in macrophages, expression upregulated during growth in the mouse cecum, Spider biofilm induced
BNI4	654.413	1.31236	0.118636	11.062	1.91711e-28	1.989e-27	C1_03860C_A	BNI4	Bni4p [Source:UniProtKB/TrEMBL;Acc:A0A1D8PD43]
DED1	2505.09	1.31201	0.163962	8.00196	1.22457e-15	6.05795e-15	C3_06100C_A	DED1	ATP-dependent RNA helicase DED1 [Source:UniProtKB/Swiss-Prot;Acc:Q5A4E2]
PGA55	375.875	1.31139	0.129697	10.1112	4.92966e-24	4.01905e-23	C2_08980C_A	PGA55	Probable GPI-anchored adhesin-like protein PGA55 [Source:UniProtKB/Swiss-Prot;Acc:Q59SG9]
SUA71	1650.36	1.31059	0.104197	12.578	2.79008e-36	4.67045e-35	C1_03560C_A	SUA71	TFIIB-type domain-containing protein [Source:UniProtKB/TrEMBL;Acc:Q5AHZ3]
TIM17	345.825	1.31028	0.164415	7.96937	1.59483e-15	7.80565e-15	C2_04680W_A	TIM17	Mitochondrial import inner membrane translocase subunit TIM17 [Source:UniProtKB/TrEMBL;Acc:Q59LI2]
IFF3	252.621	1.30815	0.195293	6.69837	2.10752e-11	7.60541e-11	CR_03630W_A	IFF3	Cell wall protein IFF3 [Source:UniProtKB/Swiss-Prot;Acc:Q5A029]
C4_02190C_A	10.1816	1.30566	0.61277	2.13076	0.0331092	0.046294	C4_02190C_A	NA	CoA-transferase family protein, rat catheter biofilm repressed
PFA3	85.227	1.30496	0.204204	6.39046	1.65382e-10	5.50292e-10	C3_06990W_A	PFA3	Palmitoyltransferase PFA3 [Source:UniProtKB/Swiss-Prot;Acc:Q5ADN9]
MET2	521.453	1.30479	0.159971	8.1564	3.45156e-16	1.76145e-15	CR_02170W_A	MET2	AB hydrolase-1 domain-containing protein [Source:UniProtKB/TrEMBL;Acc:Q5A948]
C1_10120C_A	879.334	1.30329	0.141732	9.19543	3.73506e-20	2.39493e-19	C1_10120C_A	NA	Transcription initiation factor IIE subunit beta [Source:UniProtKB/TrEMBL;Acc:Q5AP83]
PRC3	622.931	1.29786	0.244999	5.29742	1.17452e-07	3.0372e-07	C1_05770C_A	PRC3	Carboxypeptidase [Source:UniProtKB/TrEMBL;Acc:A0A1D8PDM9]
MDJ1	1090.71	1.29635	0.199221	6.50706	7.66345e-11	2.63655e-10	C5_03600W_A	MDJ1	Mdj1p [Source:UniProtKB/TrEMBL;Acc:A0A1D8PNQ8]
RIM13	188.262	1.29612	0.171174	7.57192	3.67756e-14	1.60651e-13	C5_05030C_A	RIM13	Calpain-like protease palB/RIM13 [Source:UniProtKB/Swiss-Prot;Acc:Q5AK25]
CR_04580W_A	430.728	1.29606	0.204986	6.3227	2.57039e-10	8.38922e-10	CR_04580W_A	NA	Mitochondrial 54S ribosomal protein YmL32 [Source:UniProtKB/TrEMBL;Acc:Q5A6K5]
C1_12750C_A	94.0977	1.29366	0.310327	4.16869	3.06353e-05	6.21864e-05	C1_12750C_A	NA	WD_REPEATS_REGION domain-containing protein [Source:UniProtKB/TrEMBL;Acc:A0A1D8PFH7]
PRO2	421.916	1.29297	0.123923	10.4336	1.74122e-25	1.54156e-24	C3_07220C_A	PRO2	Glutamate-5-semialdehyde dehydrogenase [Source:UniProtKB/TrEMBL;Acc:Q5ADR2]
AFT2	664.682	1.29178	0.14097	9.16355	5.02188e-20	3.19264e-19	C2_07170C_A	AFT2	Iron-regulated transcriptional activator AFT2 [Source:UniProtKB/Swiss-Prot;Acc:Q59Z29]
AFG3	1440.47	1.29083	0.153204	8.42558	3.58971e-17	1.95553e-16	C3_01760W_A	AFG3	AAA domain-containing protein [Source:UniProtKB/TrEMBL;Acc:Q5AJC2]
PBN1	393.88	1.29049	0.162605	7.93635	2.08219e-15	1.00836e-14	C6_01370W_A	PBN1	Protein PBN1 [Source:UniProtKB/Swiss-Prot;Acc:Q5A4J4]
TCO89	536.875	1.28954	0.133572	9.65421	4.71773e-22	3.37642e-21	C1_04810W_A	TCO89	Tco89p [Source:UniProtKB/TrEMBL;Acc:A0A1D8PDD8]
C2_09240C_A	70.0972	1.28907	0.247168	5.21537	1.83454e-07	4.64345e-07	C2_09240C_A	NA	Protein of unknown function, transcript detected on high-resolution tiling arrays
YAH1	114.232	1.28741	0.246698	5.21858	1.80296e-07	4.56547e-07	C3_03390C_A	YAH1	2Fe-2S ferredoxin-type domain-containing protein [Source:UniProtKB/TrEMBL;Acc:A0A1D8PJS2]
SGF11	57.7562	1.28459	0.302644	4.24456	2.1902e-05	4.52581e-05	C3_05790C_A	SGF11	SAGA-associated factor 11 [Source:UniProtKB/Swiss-Prot;Acc:Q5A4H4]
NUO1	624.404	1.28358	0.12258	10.4713	1.17008e-25	1.04676e-24	CR_09550C_A	NUO1	Nuo1p [Source:UniProtKB/TrEMBL;Acc:A0A1D8PU10]
C1_11770C_A	1285.41	1.28088	0.109078	11.7428	7.69429e-32	9.72115e-31	C1_11770C_A	NA	ApbA_C domain-containing protein [Source:UniProtKB/TrEMBL;Acc:A0A1D8PF76]
C6_00490W_A	336.134	1.27937	0.170675	7.49591	6.58392e-14	2.83469e-13	C6_00490W_A	NA	AB hydrolase-1 domain-containing protein [Source:UniProtKB/TrEMBL;Acc:A0A1D8PPD3]
C5_02510C_A	219.56	1.27936	0.180138	7.10208	1.22896e-12	4.89618e-12	C5_02510C_A	NA	Has domain(s) with predicted nucleotide binding activity
MSF1	553.816	1.27895	0.155075	8.24729	1.62025e-16	8.50844e-16	C2_00850W_A	MSF1	Phenylalanyl-tRNA synthetase [Source:UniProtKB/TrEMBL;Acc:Q5AD28]
C2_07550W_A	778.418	1.2788	0.137706	9.28645	1.59513e-20	1.04637e-19	C2_07550W_A	NA	Plasma membrane protein, repressed by nitric oxide
IPI1	108.389	1.27838	0.31394	4.07204	4.66037e-05	9.26493e-05	CR_03940W_A	IPI1	Pre-rRNA-processing protein IPI1-1 [Source:UniProtKB/Swiss-Prot;Acc:Q59JU3]
C3_05320W_A	1180.35	1.27833	0.097654	13.0904	3.73618e-39	7.17923e-38	C3_05320W_A	NA	Protein of unknown function, Hog1-repressed, Spider biofilm induced
CR_00340C_A	45.1719	1.27704	0.257601	4.95745	7.14229e-07	1.71622e-06	CR_00340C_A	NA	(orf19.7499.1) Ortholog of C. parapsilosis CDC317 : CPAR2_800380, Candida tenuis NRRL Y-1498 : CANTEDRAFT_114079, Pichia stipitis Pignal : psti_CGOB_00127 and Candida tropicalis MYA-3404 : CTRG_05490
C3_01220W_A	98.1818	1.27568	0.187274	6.81182	9.63731e-12	3.58832e-11	C3_01220W_A	NA	Fungal_trans domain-containing protein [Source:UniProtKB/TrEMBL;Acc:Q5AJ63]
SFL1	1786.51	1.2728	0.184473	6.89964	5.21348e-12	1.9794e-11	CR_05990C_A	SFL1	Transcription factor SFL1 [Source:UniProtKB/Swiss-Prot;Acc:Q5A287]
C2_10050W_A	2631.67	1.27245	0.190876	6.66635	2.62238e-11	9.35044e-11	C2_10050W_A	NA	Ubiquitinyl hydrolase 1 [Source:UniProtKB/TrEMBL;Acc:A0A1D8PIM4]
CR_01170W_A	1678.89	1.27232	0.100767	12.6264	1.51016e-36	2.56384e-35	CR_01170W_A	NA	HECT domain-containing protein [Source:UniProtKB/TrEMBL;Acc:Q5A892]
PCL7	1686.35	1.27085	0.161062	7.89046	3.01071e-15	1.43362e-14	C1_06850W_A	PCL7	Pcl7p [Source:UniProtKB/TrEMBL;Acc:A0A1D8PDW6]
MIH1	843.829	1.27075	0.153557	8.27541	1.28013e-16	6.76997e-16	C3_00800W_A	MIH1	Protein-tyrosine-phosphatase [Source:UniProtKB/TrEMBL;Acc:A0A1D8PJ05]
FTH2	396.051	1.2704	0.131669	9.64849	4.98835e-22	3.55733e-21	CR_01270C_A	FTH2	Fth2p [Source:UniProtKB/TrEMBL;Acc:A0A1D8PRX4]
C2_03420C_A	301.961	1.26959	0.129879	9.77523	1.43832e-22	1.07309e-21	C2_03420C_A	NA	UNC45-central domain-containing protein [Source:UniProtKB/TrEMBL;Acc:A0A1D8PGZ1]
C4_06040W_A	91.3801	1.26863	0.213374	5.94558	2.7548e-09	8.23134e-09	C4_06040W_A	NA	Ortholog of C. dubliniensis CD36 : Cd36_45590, C. parapsilosis CDC317 : CPAR2_501450, C. auris B8441 : B9J08_003351 and Candida tenuis NRRL Y-1498 : CANTEDRAFT_105024
CR_05540C_A	264.109	1.26669	0.159139	7.95967	1.72505e-15	8.42229e-15	CR_05540C_A	NA	RING-type domain-containing protein [Source:UniProtKB/TrEMBL;Acc:A0A1D8PT11]
C4_01290W_A	861.254	1.26558	0.134811	9.38782	6.12565e-21	4.09016e-20	C4_01290W_A	NA	RING finger and CHY zinc finger domain-containing protein, mutant are viable
C5_01560C_A	174.347	1.26416	0.226686	5.57672	2.45102e-08	6.74678e-08	C5_01560C_A	NA	Glutaredoxin domain-containing protein [Source:UniProtKB/TrEMBL;Acc:Q59NQ2]
C2_09360W_A	219.468	1.26378	0.19778	6.38985	1.66045e-10	5.52189e-10	C2_09360W_A	NA	Ortholog of C. dubliniensis CD36 : Cd36_23480, C. parapsilosis CDC317 : CPAR2_407050, C. auris B8441 : B9J08_003033 and Candida tenuis NRRL Y-1498 : CANTEDRAFT_116822
CAT8	218.274	1.26328	0.166475	7.58839	3.23905e-14	1.42328e-13	C1_08190C_A	CAT8	Zn(2)-C6 fungal-type domain-containing protein [Source:UniProtKB/TrEMBL;Acc:Q5A766]
MP65	5494.59	1.26185	0.149825	8.42218	3.69531e-17	2.00939e-16	C2_10030C_A	MP65	Cell surface mannoprotein MP65 [Source:UniProtKB/Swiss-Prot;Acc:Q59XX2]
C6_01490C_A	80.9795	1.2602	0.2647	4.76087	1.92762e-06	4.45282e-06	C6_01490C_A	NA	Ortholog of Candida albicans WO-1 : CAWG_05215
QDR3	217.51	1.26004	0.185736	6.78403	1.16866e-11	4.3164e-11	C6_01290C_A	QDR3	MFS antiporter QDR3 [Source:UniProtKB/Swiss-Prot;Acc:Q59XM0]
CDR2	457.649	1.25635	0.122161	10.2844	8.28693e-25	7.06458e-24	C3_04890W_A	CDR2	Multidrug resistance protein CDR2 [Source:UniProtKB/Swiss-Prot;Acc:P78595]
C3_07940W_A	473.99	1.25583	0.152456	8.23734	1.76088e-16	9.21455e-16	C3_07940W_A	NA	Altered inheritance of mitochondria protein 18, mitochondrial [Source:UniProtKB/TrEMBL;Acc:A0A1D8PKW5]
C2_03500W_A	1263.2	1.25426	0.0945207	13.2697	3.47149e-40	6.96162e-39	C2_03500W_A	NA	Protein LST4 [Source:UniProtKB/TrEMBL;Acc:A0A1D8PGY3]
C6_01090C_A	34.2776	1.25393	0.296578	4.22799	2.35786e-05	4.85212e-05	C6_01090C_A	NA	Ortholog of Candida tropicalis NEW ASSEMBLY : CTRG1_CGOB_00181, Candida tropicalis MYA-3404 : CTRG_02973 and Candida albicans WO-1 : CAWG_05252
C1_03450C_A	1255.82	1.25308	0.159702	7.84635	4.28307e-15	2.01541e-14	C1_03450C_A	NA	Protein kinase-related protein, required for normal sensitivity to caspofungin
C1_03750W_A	282.814	1.25187	0.184156	6.79788	1.06167e-11	3.93337e-11	C1_03750W_A	NA	Cytochrome b5 heme-binding domain-containing protein [Source:UniProtKB/TrEMBL;Acc:A0A1D8PD35]
ZCF27	349.036	1.2518	0.12882	9.71743	2.54107e-22	1.86324e-21	C4_01380W_A	ZCF27	Zn(2)-C6 fungal-type domain-containing protein [Source:UniProtKB/TrEMBL;Acc:A0A1D8PLA4]
CR_00600C_A	142.338	1.24938	0.203153	6.14995	7.75074e-10	2.43781e-09	CR_00600C_A	NA	DUF2013 domain-containing protein [Source:UniProtKB/TrEMBL;Acc:A0A1D8PRQ5]
C2_08630C_A	663.447	1.24875	0.133357	9.36395	7.68084e-21	5.10575e-20	C2_08630C_A	NA	Ortholog(s) have RNA polymerase II C-terminal domain phosphoserine binding, RNA polymerase II complex binding, chromatin binding activity
C5_02640W_A	80.6493	1.24849	0.311831	4.00375	6.23455e-05	0.000122277	C5_02640W_A	NA	Protein of unknown function, Spider biofilm induced, rat catheter biofilm repressed
C1_03910C_A	254.085	1.24817	0.169792	7.35115	1.96509e-13	8.23519e-13	C1_03910C_A	NA	Defect at low temperature protein 1 [Source:UniProtKB/TrEMBL;Acc:A0A1D8PD40]
PAM18	110.32	1.24775	0.274182	4.55081	5.3441e-06	1.1789e-05	C4_00520W_A	PAM18	Mitochondrial import inner membrane translocase subunit TIM14 [Source:UniProtKB/Swiss-Prot;Acc:Q59SI2]
C1_02390W_A	180.15	1.24684	0.264038	4.72219	2.33324e-06	5.34027e-06	C1_02390W_A	NA	DRMBL domain-containing protein [Source:UniProtKB/TrEMBL;Acc:A0A1D8PCQ2]
GPD1	377.757	1.24681	0.227138	5.48921	4.03742e-08	1.09224e-07	C2_10240W_A	GPD1	Glycerol-3-phosphate dehydrogenase [NAD(+)] [Source:UniProtKB/TrEMBL;Acc:Q59XU9]
MTW1	72.3544	1.24636	0.252766	4.93088	8.18591e-07	1.94896e-06	C2_09840W_A	MTW1	MIND complex subunit [Source:UniProtKB/TrEMBL;Acc:Q59YF9]
EFR3	789.788	1.24607	0.132213	9.42475	4.31125e-21	2.92109e-20	C1_09360C_A	EFR3	Protein EFR3 [Source:UniProtKB/Swiss-Prot;Acc:Q5APG7]
SWR1	1295.26	1.24532	0.146113	8.52298	1.55496e-17	8.64413e-17	C2_07560W_A	SWR1	Helicase SWR1 [Source:UniProtKB/Swiss-Prot;Acc:Q59U81]
CR_08130W_A	227.988	1.24485	0.202895	6.13546	8.4911e-10	2.66227e-09	CR_08130W_A	NA	Ortholog(s) have unfolded protein binding activity, role in mitochondrial proton-transporting ATP synthase complex assembly and integral component of mitochondrial membrane, mitochondrial inner membrane localization
C1_14180W_A	406.515	1.24402	0.189379	6.56898	5.06626e-11	1.76228e-10	C1_14180W_A	NA	Ortholog of C. dubliniensis CD36 : Cd36_13150, C. parapsilosis CDC317 : CPAR2_700610, C. auris B8441 : B9J08_003318 and Candida tenuis NRRL Y-1498 : CANTEDRAFT_135418
LIG4	746.39	1.24244	0.185556	6.69579	2.14507e-11	7.71761e-11	C2_03030W_A	LIG4	DNA ligase 4 [Source:UniProtKB/Swiss-Prot;Acc:P52496]
GYP8	625.645	1.24155	0.20526	6.04863	1.46079e-09	4.47676e-09	C5_02910C_A	GYP8	Oxidant-induced cell-cycle arrest protein 5 [Source:UniProtKB/TrEMBL;Acc:A0A1D8PNL4]
C4_06290W_A	28.9486	1.23964	0.333414	3.71803	0.000200783	0.000374493	C4_06290W_A	NA	Chromatin DNA-binding EKC/KEOPS complex subunit [Source:UniProtKB/TrEMBL;Acc:A0A1D8PMJ7]
CDC34	914.924	1.23795	0.11652	10.6244	2.29469e-26	2.12866e-25	C7_01920W_A	CDC34	UBC core domain-containing protein [Source:UniProtKB/TrEMBL;Acc:Q5AH09]
C1_03120W_A	854.405	1.23739	0.15848	7.80785	5.81719e-15	2.70744e-14	C1_03120W_A	NA	FAS1 domain-containing protein CaO19.3004 [Source:UniProtKB/Swiss-Prot;Acc:Q5AI48]
RCF1	787.438	1.23732	0.203825	6.07049	1.27517e-09	3.92198e-09	C5_03800W_A	RCF1	Respiratory supercomplex factor 1, mitochondrial [Source:UniProtKB/Swiss-Prot;Acc:Q59N74]
C1_04820C_A	132.967	1.23631	0.25971	4.76036	1.93246e-06	4.46229e-06	C1_04820C_A	NA	Ribosomal protein [Source:UniProtKB/TrEMBL;Acc:Q59VH3]
SNX4	469.8	1.23431	0.133796	9.22529	2.82789e-20	1.82895e-19	C2_01350C_A	SNX4	Sorting nexin-4 [Source:UniProtKB/Swiss-Prot;Acc:Q5AD77]
C6_01120C_A	24.7488	1.23407	0.394177	3.13076	0.00174356	0.00291129	C6_01120C_A	NA	Protein-S-isoprenylcysteine O-methyltransferase [Source:UniProtKB/TrEMBL;Acc:A0A1D8PPI7]
FEN1	147.156	1.23373	0.303693	4.06243	4.85652e-05	9.63565e-05	C1_12790C_A	FEN1	Elongation of fatty acids protein [Source:UniProtKB/TrEMBL;Acc:Q59PF0]
C7_03690W_A	32.9112	1.23336	0.336935	3.66053	0.000251699	0.000464531	C7_03690W_A	NA	Ortholog of Candida albicans WO-1 : CAWG_05700
RGD1	433.656	1.23334	0.131819	9.35635	8.25418e-21	5.48078e-20	C1_06020W_A	RGD1	Rgd1p [Source:UniProtKB/TrEMBL;Acc:A0A1D8PDP3]
C4_06020C_A	606.202	1.23319	0.147886	8.33878	7.50613e-17	4.02302e-16	C4_06020C_A	NA	Deoxycytidyl transferase [Source:UniProtKB/TrEMBL;Acc:Q59Q77]
C5_00390C_A	189.136	1.23158	0.201679	6.10662	1.01764e-09	3.16739e-09	C5_00390C_A	NA	Protein of unknown function, transcript repressed upon yeast-hyphal switch, fluconazole-induced, Hap43-repressed, flow model biofilm induced
C3_05250C_A	540.715	1.23149	0.197418	6.23797	4.43296e-10	1.42121e-09	C3_05250C_A	NA	Protein of unknown function, role in intracellular signal transduction, Spider biofilm induced
C5_04910W_A	54.4558	1.2314	0.37484	3.28513	0.00101936	0.00175118	C5_04910W_A	NA	rRNA-processing protein EFG1 [Source:UniProtKB/Swiss-Prot;Acc:Q5AK42]
C6_02950C_A	15.5355	1.23125	0.455719	2.70177	0.00689712	0.0106697	C6_02950C_A	NA	Protein of unknown function, expression downregulated in an ssr1 null mutant
PTC5	1458.9	1.23048	0.130287	9.4444	3.57461e-21	2.43857e-20	CR_08160W_A	PTC5	PPM-type phosphatase domain-containing protein [Source:UniProtKB/TrEMBL;Acc:Q5A388]
NAM2	237.585	1.23003	0.226235	5.43695	5.42e-08	1.44856e-07	C6_03450C_A	NAM2	Leucyl-tRNA synthetase [Source:UniProtKB/TrEMBL;Acc:A0A1D8PQ56]
C2_03970W_A	120.099	1.22918	0.190271	6.46016	1.04592e-10	3.55138e-10	C2_03970W_A	NA	Ortholog of C. dubliniensis CD36 : Cd36_18620, C. parapsilosis CDC317 : CPAR2_212480, C. auris B8441 : B9J08_004484 and Candida tenuis NRRL Y-1498 : CANTEDRAFT_115371
GAP6	4843.16	1.22843	0.127234	9.65487	4.68737e-22	3.35872e-21	C5_03500W_A	GAP6	Amino-acid permease GAP6 [Source:UniProtKB/Swiss-Prot;Acc:A0A1D8PNP3]
C4_04950W_A	18.5714	1.22838	0.445418	2.75781	0.00581904	0.0091248	C4_04950W_A	NA	Protein of unknown function, rat catheter biofilm induced
MIG2	368.57	1.22688	0.150741	8.13903	3.9846e-16	2.02828e-15	C2_10540W_A	MIG2	Transcription factor with zinc finger DNA-binding motif, involved in glucose repression, possible ortholog of S. cerevisiae Mig2p
MIR1	3081.52	1.22513	0.124809	9.81604	9.60447e-23	7.22876e-22	C1_10160W_A	MIR1	Mir1p [Source:UniProtKB/TrEMBL;Acc:Q5AP79]
IFF5	297.07	1.22385	0.168696	7.25476	4.02362e-13	1.66288e-12	C4_06550C_A	IFF5	Cell wall protein IFF5 [Source:UniProtKB/Swiss-Prot;Acc:Q5A1E0]
C6_01050W_A	197.508	1.2237	0.195025	6.27459	3.50562e-10	1.1318e-09	C6_01050W_A	NA	Tyrosine--tRNA ligase [Source:UniProtKB/TrEMBL;Acc:Q59WU2]
COS111	1217.52	1.2237	0.191114	6.40297	1.52383e-10	5.10164e-10	C1_10140C_A	COS111	F-box protein COS111 [Source:UniProtKB/Swiss-Prot;Acc:Q5APS5]
CIRT4B	256.004	1.22362	0.233943	5.23044	1.69108e-07	4.30405e-07	CR_02810W_A	CIRT4B	HTH CENPB-type domain-containing protein [Source:UniProtKB/TrEMBL;Acc:A0A1D8PSB5]
C3_00420W_A	510.384	1.21986	0.121032	10.0789	6.85152e-24	5.54055e-23	C3_00420W_A	NA	Ribonuclease Z [Source:UniProtKB/TrEMBL;Acc:Q5A7P2]
SSN8	332.245	1.21982	0.15088	8.0847	6.23169e-16	3.13737e-15	C3_05740C_A	SSN8	RNA polymerase II holoenzyme cyclin-like subunit [Source:UniProtKB/Swiss-Prot;Acc:Q5A4H9]
CR_06620W_A	154.246	1.2197	0.16549	7.37021	1.70362e-13	7.19494e-13	CR_06620W_A	NA	Ortholog of S. cerevisiae : YSC83, C. glabrata CBS138 : CAGL0A02134g, C. dubliniensis CD36 : Cd36_32160, C. parapsilosis CDC317 : CPAR2_203070 and C. auris B8441 : B9J08_004564
C3_07650C_A	53.8497	1.21889	0.370949	3.28588	0.00101665	0.00174784	C3_07650C_A	NA	Protein of unknown function, Spider biofilm induced
SEC2	606.689	1.21755	0.118267	10.2949	7.426e-25	6.34875e-24	C1_12970C_A	SEC2	Rab guanine nucleotide exchange factor SEC2 [Source:UniProtKB/Swiss-Prot;Acc:Q5AL49]
C1_13530W_A	285.599	1.21694	0.173968	6.99519	2.64892e-12	1.02926e-11	C1_13530W_A	NA	Pseudogene, has lysine motifs associated with chitin binding
PTR3	244.28	1.2162	0.198131	6.13837	8.337e-10	2.61532e-09	C1_01880C_A	PTR3	Ptr3p [Source:UniProtKB/TrEMBL;Acc:A0A1D8PCM3]
CR_07910C_A	1099.66	1.21422	0.14791	8.20918	2.22712e-16	1.15435e-15	CR_07910C_A	NA	DNA-dependent ATPase [Source:UniProtKB/TrEMBL;Acc:A0A1D8PTM3]
TAC1	668.466	1.21364	0.14167	8.56668	1.0651e-17	5.97657e-17	C5_01840C_A	TAC1	Zn(2)-C6 fungal-type domain-containing protein [Source:UniProtKB/TrEMBL;Acc:A0A1D8PN96]
MFG1	495.441	1.21351	0.13914	8.72147	2.74608e-18	1.5871e-17	C2_08730W_A	MFG1	Morphogenetic regulator of filamentous growth protein 1 [Source:UniProtKB/Swiss-Prot;Acc:Q59Y46]
PTH1	397.641	1.21221	0.131732	9.20208	3.51092e-20	2.25363e-19	C5_02260C_A	PTH1	CDP-diacylglycerol synthase [Source:UniProtKB/TrEMBL;Acc:A0A1D8PND1]
QCR2	1546.03	1.21137	0.122753	9.8683	5.71224e-23	4.37645e-22	C5_03350W_A	QCR2	Cytochrome b-c1 complex subunit 2, mitochondrial [Source:UniProtKB/Swiss-Prot;Acc:P83782]
C5_03530C_A	18.483	1.21101	0.52535	2.30516	0.0211576	0.0306516	C5_03530C_A	NA	Polyketide_cyc domain-containing protein [Source:UniProtKB/TrEMBL;Acc:A0A1D8PNQ2]
UTP4	290.474	1.21046	0.296951	4.07628	4.57622e-05	9.1037e-05	C3_02130W_A	UTP4	WD_REPEATS_REGION domain-containing protein [Source:UniProtKB/TrEMBL;Acc:A0A1D8PJD3]
C3_03150W_A	563.15	1.20836	0.183424	6.58784	4.46276e-11	1.55689e-10	C3_03150W_A	NA	Ortholog of S. cerevisiae : STB6, C. glabrata CBS138 : CAGL0L05016g, C. dubliniensis CD36 : Cd36_83110, C. parapsilosis CDC317 : CPAR2_103210 and C. auris B8441 : B9J08_001101
ERB1	255.875	1.20665	0.361587	3.33709	0.000846604	0.00146689	C1_04130W_A	ERB1	Ribosome biogenesis protein ERB1 [Source:UniProtKB/Swiss-Prot;Acc:Q59VP7]
C2_02220C_A	56.4184	1.20624	0.30841	3.91115	9.18572e-05	0.000177823	C2_02220C_A	NA	Protein of unknown function, F-12/CO2 early biofilm induced
ZCF6	187.102	1.20617	0.178695	6.74989	1.47959e-11	5.41128e-11	C2_01880C_A	ZCF6	Zn(2)-C6 fungal-type domain-containing protein [Source:UniProtKB/TrEMBL;Acc:A0A1D8PGF3]
C5_04620C_A	103.284	1.20608	0.237537	5.07745	3.8253e-07	9.39193e-07	C5_04620C_A	NA	Membrane insertase [Source:UniProtKB/TrEMBL;Acc:A0A1D8PP09]
YHM1	237.258	1.20498	0.228584	5.2715	1.35312e-07	3.47647e-07	C6_01930W_A	YHM1	Yhm1p [Source:UniProtKB/TrEMBL;Acc:A0A1D8PPR4]
C6_04180W_A	1105.91	1.20388	0.184603	6.52143	6.96386e-11	2.40555e-10	C6_04180W_A	NA	Aminopeptidase [Source:UniProtKB/TrEMBL;Acc:A0A1D8PQC4]
C4_03300C_A	45.8153	1.20367	0.340378	3.53628	0.000405806	0.000729571	C4_03300C_A	NA	(orf19.1440.2) Ortholog of C. dubliniensis CD36 : Cd36_62310 and Candida tropicalis NEW ASSEMBLY : CTRG1_CGOB_00040
PXA1	1561.85	1.20356	0.185842	6.47626	9.40229e-11	3.20891e-10	CR_00330C_A	PXA1	ABC transporter domain-containing protein [Source:UniProtKB/TrEMBL;Acc:A0A1D8PRN3]
C1_13840W_A	689.996	1.20047	0.129521	9.26854	1.8871e-20	1.23249e-19	C1_13840W_A	NA	Divalent metal ion transporter [Source:UniProtKB/TrEMBL;Acc:A0A1D8PFT1]
NAA25	1299.07	1.2001	0.149099	8.049	8.347e-16	4.16027e-15	C1_00380C_A	NAA25	Ortholog(s) have peptide alpha-N-acetyltransferase activity and role in N-terminal peptidyl-methionine acetylation, cytoskeleton organization, mitochondrion inheritance, regulation of actin cytoskeleton organization
GAP4	2044.86	1.19983	0.121678	9.86068	6.1633e-23	4.70996e-22	C1_07120W_A	GAP4	S-adenosylmethionine permease GAP4 [Source:UniProtKB/Swiss-Prot;Acc:Q59WB3]
ALS3	992.207	1.19866	0.151417	7.9163	2.44681e-15	1.17731e-14	CR_07070C_A	ALS3	Agglutinin-like protein 3 [Source:UniProtKB/Swiss-Prot;Acc:Q59L12]
CR_10260W_A	86.3798	1.19846	0.324792	3.68993	0.000224314	0.000416434	CR_10260W_A	NA	FtsJ domain-containing protein [Source:UniProtKB/TrEMBL;Acc:A0A1D8PU64]
BEM3	593.815	1.19813	0.15065	7.95305	1.8198e-15	8.8704e-15	C4_02310W_A	BEM3	Bem3p [Source:UniProtKB/TrEMBL;Acc:A0A1D8PLJ2]
C4_01300W_A	959.558	1.19798	0.237152	5.05153	4.38294e-07	1.06995e-06	C4_01300W_A	NA	FCP1 homology domain-containing protein [Source:UniProtKB/TrEMBL;Acc:A0A1D8PL92]
MNN2	448.446	1.19605	0.145145	8.24038	1.71661e-16	8.99864e-16	C1_10720C_A	MNN2	Alpha-1,2-mannosyltransferase MNN2 [Source:UniProtKB/Swiss-Prot;Acc:Q59WF4]
RIM21	322.977	1.19512	0.169064	7.06906	1.55988e-12	6.18568e-12	C5_01950C_A	RIM21	pH-response regulator protein palH/RIM21 [Source:UniProtKB/Swiss-Prot;Acc:Q59YK4]
C2_09680W_A	190.906	1.19451	0.167585	7.12783	1.01962e-12	4.08393e-12	C2_09680W_A	NA	t-SNARE coiled-coil homology domain-containing protein [Source:UniProtKB/TrEMBL;Acc:A0A1D8PIH1]
PUS5	53.2235	1.19443	0.294592	4.05453	5.02355e-05	9.93736e-05	C4_06950W_A	PUS5	21S rRNA pseudouridine(2819) synthase [Source:UniProtKB/Swiss-Prot;Acc:Q5A0Y2]
PRM1	43.293	1.19365	0.323504	3.68975	0.000224477	0.000416607	C1_11340W_A	PRM1	Plasma membrane fusion protein PRM1 [Source:UniProtKB/Swiss-Prot;Acc:Q59W55]
C2_00510W_A	400.829	1.19323	0.199556	5.97941	2.23944e-09	6.73861e-09	C2_00510W_A	NA	Protein of unknown function, S. pombe ortholog SPAC7D4.05 encodes a predicted hydrolase, Hap43-repressed, Spider biofilm induced
C5_01260W_A	62.9551	1.19313	0.278681	4.28136	1.85755e-05	3.88681e-05	C5_01260W_A	NA	Ortholog of C. dubliniensis CD36 : Cd36_51070, C. parapsilosis CDC317 : CPAR2_302610, Candida tropicalis MYA-3404 : CTRG_05379, Candida albicans WO-1 : CAWG_04514 and Candida metapsilosis : CMET_1253
C2_05770W_A	304.813	1.19154	0.179819	6.62631	3.44189e-11	1.21709e-10	C2_05770W_A	NA	Zn(2)-C6 fungal-type domain-containing protein [Source:UniProtKB/TrEMBL;Acc:A0A1D8PHG0]
SNU114	291.299	1.19147	0.139175	8.56094	1.11953e-17	6.26433e-17	C2_04640C_A	SNU114	Tr-type G domain-containing protein [Source:UniProtKB/TrEMBL;Acc:A0A1D8PH71]
C7_02110W_A	511.85	1.19093	0.10816	11.0109	3.38699e-28	3.45994e-27	C7_02110W_A	NA	PHD-type domain-containing protein [Source:UniProtKB/TrEMBL;Acc:A0A1D8PR21]
C3_02920W_A	933.692	1.18815	0.206987	5.74022	9.45534e-09	2.70101e-08	C3_02920W_A	NA	mRNA stability protein [Source:UniProtKB/TrEMBL;Acc:Q5AEI3]
NGS1	441.658	1.18813	0.14913	7.96708	1.62468e-15	7.94526e-15	CR_00190W_A	NGS1	Glyco_hydro_3 domain-containing protein [Source:UniProtKB/TrEMBL;Acc:A0A1D8PRM0]
CR_04140W_A	560.434	1.1879	0.192072	6.18469	6.22263e-10	1.97066e-09	CR_04140W_A	NA	S4 RNA-binding domain-containing protein [Source:UniProtKB/TrEMBL;Acc:Q5A6Q6]
CR_07700W_A	302.942	1.18742	0.17962	6.61071	3.82474e-11	1.34372e-10	CR_07700W_A	NA	Protein kinase domain-containing protein [Source:UniProtKB/TrEMBL;Acc:A0A1D8PTJ6]
PTC7	927.708	1.18704	0.0980012	12.1125	9.07196e-34	1.3001e-32	C4_00340W_A	PTC7	Protein phosphatase [Source:UniProtKB/TrEMBL;Acc:A0A1D8PL06]
C6_00390W_A	339.287	1.18694	0.150035	7.9111	2.55129e-15	1.22462e-14	C6_00390W_A	NA	Seryl-tRNA synthetase [Source:UniProtKB/TrEMBL;Acc:Q59RK3]
C3_05950W_A	132.714	1.18594	0.209385	5.6639	1.4797e-08	4.14566e-08	C3_05950W_A	NA	Ortholog of C. dubliniensis CD36 : Cd36_85880, C. parapsilosis CDC317 : CPAR2_806870, C. auris B8441 : B9J08_002007 and Candida tenuis NRRL Y-1498 : CANTEDRAFT_96983
C4_00500W_A	439.358	1.18568	0.111723	10.6127	2.60126e-26	2.40637e-25	C4_00500W_A	NA	HECT domain-containing protein [Source:UniProtKB/TrEMBL;Acc:A0A1D8PL41]
C1_03360W_A	1813.47	1.18529	0.123726	9.57998	9.70645e-22	6.8242e-21	C1_03360W_A	NA	Chromatin-remodeling ATPase [Source:UniProtKB/TrEMBL;Acc:A0A1D8PCZ6]
C1_01090C_A	153.393	1.1851	0.179372	6.60694	3.92332e-11	1.37673e-10	C1_01090C_A	NA	Mitochondrial 37S ribosomal protein RSM27 [Source:UniProtKB/TrEMBL;Acc:Q5A937]
FRP6	342.769	1.18458	0.155459	7.61992	2.53833e-14	1.12364e-13	C6_01430C_A	FRP6	Frp6p [Source:UniProtKB/TrEMBL;Acc:Q5A4K0]
C5_04920C_A	1154.51	1.18412	0.119444	9.91361	3.63273e-23	2.81938e-22	C5_04920C_A	NA	Putative RNA helicase [Source:UniProtKB/TrEMBL;Acc:A0A1D8PP41]
C6_04440C_A	335.518	1.18363	0.175326	6.75102	1.46806e-11	5.37568e-11	C6_04440C_A	NA	PH domain-containing protein [Source:UniProtKB/TrEMBL;Acc:A0A1D8PQE9]
C6_01420C_A	983.47	1.18316	0.138091	8.56793	1.05364e-17	5.91781e-17	C6_01420C_A	NA	Oxidored_FMN domain-containing protein [Source:UniProtKB/TrEMBL;Acc:Q5A4J9]
EMC9	1178.54	1.18148	0.133303	8.86316	7.77799e-19	4.6204e-18	C2_00120C_A	EMC9	Emc9p [Source:UniProtKB/TrEMBL;Acc:A0A1D8PG01]
C1_05540C_A	1702.76	1.18067	0.184472	6.40025	1.55123e-10	5.19046e-10	C1_05540C_A	NA	Protein similar to GTPase regulators, induced in low iron, transcript activated by Mnl1 under weak acid stress, Hap43-, Sfu1- and Sef1-regulated, flow model biofilm induced, Spider biofilm induced
C5_03010W_A	306.434	1.18063	0.124928	9.45052	3.37144e-21	2.3026e-20	C5_03010W_A	NA	U4/U6-U5 snRNP complex subunit [Source:UniProtKB/TrEMBL;Acc:A0A1D8PNL9]
C7_01020C_A	142.607	1.17942	0.241299	4.88781	1.01962e-06	2.41221e-06	C7_01020C_A	NA	Mitochondrial 37S ribosomal protein MRPS16 [Source:UniProtKB/TrEMBL;Acc:A0A1D8PQR2]
C1_03960C_A	430.669	1.17929	0.134974	8.73716	2.39044e-18	1.38423e-17	C1_03960C_A	NA	FHA domain-containing protein [Source:UniProtKB/TrEMBL;Acc:A0A1D8PD53]
MID1	328.436	1.17921	0.143222	8.23344	1.81906e-16	9.5107e-16	C5_03990W_A	MID1	Mid1p [Source:UniProtKB/TrEMBL;Acc:A0A1D8PNU4]
STP2	4293.4	1.17876	0.214114	5.50529	3.68567e-08	1.00162e-07	C1_13350W_A	STP2	Transcriptional regulator STP2 [Source:UniProtKB/Swiss-Prot;Acc:Q5AL16]
ATM1	355.246	1.17798	0.119895	9.82507	8.78156e-23	6.63447e-22	C6_04210C_A	ATM1	Iron-sulfur clusters transporter ATM1, mitochondrial [Source:UniProtKB/Swiss-Prot;Acc:Q59R09]
MNN44	140.833	1.17763	0.19896	5.9189	3.24106e-09	9.61696e-09	C1_02680C_A	MNN44	Planktonic growth-induced gene
CR_06650C_A	57.0495	1.17716	0.319634	3.68285	0.000230639	0.00042738	CR_06650C_A	NA	DUF1773 domain-containing protein [Source:UniProtKB/TrEMBL;Acc:Q59Q01]
CHS8	1434.22	1.1748	0.252509	4.65251	3.27919e-06	7.37264e-06	C3_00710W_A	CHS8	Chitin synthase [Source:UniProtKB/TrEMBL;Acc:A0A1D8PJ29]
CR_05140W_A	64.4237	1.17412	0.244984	4.79266	1.64587e-06	3.82861e-06	CR_05140W_A	NA	Very-long-chain (3R)-3-hydroxyacyl-CoA dehydratase [Source:UniProtKB/TrEMBL;Acc:Q59QN4]
MED14	361.526	1.172	0.130919	8.9521	3.48782e-19	2.11178e-18	C5_03160W_A	MED14	Mediator of RNA polymerase II transcription subunit 14 [Source:UniProtKB/Swiss-Prot;Acc:Q5AG31]
CSA1	1225.62	1.17089	0.135362	8.6501	5.14537e-18	2.93404e-17	C7_00090C_A	CSA1	Cell wall protein 1 [Source:UniProtKB/Swiss-Prot;Acc:G1UB63]
C3_04260W_A	238.433	1.1708	0.152191	7.69299	1.43736e-14	6.49749e-14	C3_04260W_A	NA	Ortholog(s) have role in metal ion transport, protein targeting to vacuole, ubiquitin-dependent protein catabolic process and endoplasmic reticulum, fungal-type vacuole, fungal-type vacuole membrane localization
C6_02370C_A	228.851	1.17069	0.213374	5.48658	4.09783e-08	1.10808e-07	C6_02370C_A	NA	Mitochondrial 37S ribosomal protein RSM23 [Source:UniProtKB/TrEMBL;Acc:A0A1D8PPW1]
BPH1	706.051	1.17062	0.145268	8.05836	7.73279e-16	3.86381e-15	C1_06520C_A	BPH1	Bph1p [Source:UniProtKB/TrEMBL;Acc:A0A1D8PDU1]
BNI1	1402.7	1.16998	0.105444	11.0957	1.31601e-28	1.39194e-27	C1_12960C_A	BNI1	Formin BNI1 [Source:UniProtKB/Swiss-Prot;Acc:Q5AL52]
IDP2	708.539	1.16983	0.188617	6.20213	5.57034e-10	1.76783e-09	CR_02360W_A	IDP2	Isocitrate dehydrogenase [NADP] [Source:UniProtKB/TrEMBL;Acc:A0A1D8PS79]
FCY23	477.481	1.16924	0.139487	8.38244	5.18409e-17	2.79604e-16	C1_10610W_A	FCY23	Fcy23p [Source:UniProtKB/TrEMBL;Acc:Q59LX0]
C1_09280W_A	191.139	1.16844	0.163923	7.12795	1.01876e-12	4.08323e-12	C1_09280W_A	NA	J domain-containing protein [Source:UniProtKB/TrEMBL;Acc:A0A1D8PEJ4]
C3_00910W_A	152.505	1.16817	0.197157	5.92508	3.12145e-09	9.28048e-09	C3_00910W_A	NA	Ortholog of C. dubliniensis CD36 : Cd36_80830, Debaryomyces hansenii CBS767 : DEHA2F17930g, Candida tropicalis NEW ASSEMBLY : CTRG1_04030 and Candida tropicalis MYA-3404 : CTRG_04030
CR_04770C_A	154.236	1.16102	0.215938	5.37667	7.58765e-08	2.00459e-07	CR_04770C_A	NA	Ortholog of C. dubliniensis CD36 : Cd36_30140, C. parapsilosis CDC317 : CPAR2_204040, C. auris B8441 : B9J08_001978 and Candida tenuis NRRL Y-1498 : CANTEDRAFT_114703
COX7	679.877	1.16096	0.127997	9.0702	1.18794e-19	7.39495e-19	C3_02400C_A	COX7	Cytochrome c oxidase subunit VII [Source:UniProtKB/TrEMBL;Acc:A0A1D8PJG0]
CR_00570W_A	534.07	1.15971	0.178359	6.50213	7.91884e-11	2.71659e-10	CR_00570W_A	NA	Trans-hexaprenyltranstransferase [Source:UniProtKB/TrEMBL;Acc:A0A1D8PRR4]
BLM3	2499.88	1.15832	0.154664	7.48924	6.9274e-14	2.98043e-13	C2_08010W_A	BLM3	Blm3p [Source:UniProtKB/TrEMBL;Acc:Q5A2T3]
SPT23	1161.63	1.15798	0.139318	8.31177	9.42827e-17	5.03065e-16	C2_10280C_A	SPT23	Protein phosphatase [Source:UniProtKB/TrEMBL;Acc:A0A1D8PIM6]
STE4	113.431	1.15716	0.198946	5.81646	6.01076e-09	1.7471e-08	C2_04210W_A	STE4	WD_REPEATS_REGION domain-containing protein [Source:UniProtKB/TrEMBL;Acc:A0A1D8PH43]
C1_09930W_A	22.725	1.15694	0.404653	2.85908	0.00424867	0.00677972	C1_09930W_A	NA	Protein of unknown function, rat catheter biofilm repressed
CTF1	634.9	1.15653	0.116778	9.90359	4.01581e-23	3.10058e-22	C2_01890W_A	CTF1	Zn(2)-C6 fungal-type domain-containing protein [Source:UniProtKB/TrEMBL;Acc:A0A1D8PGH7]
CR_09500C_A	165.039	1.15625	0.16913	6.83646	8.1172e-12	3.0451e-11	CR_09500C_A	NA	Putative ATP-dependent kinase [Source:UniProtKB/TrEMBL;Acc:A0A1D8PTZ9]
AVT1	198.847	1.15545	0.172683	6.6912	2.2135e-11	7.95423e-11	C2_06330C_A	AVT1	Aa_trans domain-containing protein [Source:UniProtKB/TrEMBL;Acc:Q59P40]
RPF1	161.161	1.1554	0.363796	3.17595	0.00149346	0.00251123	C4_03270W_A	RPF1	Brix domain-containing protein [Source:UniProtKB/TrEMBL;Acc:Q5AFD8]
CR_06430W_A	44.104	1.15506	0.288886	3.99834	6.37879e-05	0.000124941	CR_06430W_A	NA	Ortholog of C. dubliniensis CD36 : Cd36_31880, C. parapsilosis CDC317 : CPAR2_702220, C. auris B8441 : B9J08_003984 and Candida tenuis NRRL Y-1498 : CANTEDRAFT_115848
C2_03950W_A	239.431	1.15477	0.222438	5.19142	2.08698e-07	5.25348e-07	C2_03950W_A	NA	Mitochondrial 54S ribosomal protein YmL24/YmL14 [Source:UniProtKB/TrEMBL;Acc:Q5AHG8]
IPK1	279.641	1.15474	0.189967	6.07866	1.21192e-09	3.7448e-09	C4_03330W_A	IPK1	Inositol-pentakisphosphate 2-kinase [Source:UniProtKB/Swiss-Prot;Acc:Q59KN8]
NRG1	4095.8	1.15413	0.233879	4.93473	8.0263e-07	1.91401e-06	C7_04230W_A	NRG1	Transcriptional regulator NRG1 [Source:UniProtKB/Swiss-Prot;Acc:Q5A0E5]
PHO91	985.432	1.15214	0.135394	8.50953	1.74636e-17	9.69008e-17	C1_02050C_A	PHO91	SPX domain-containing protein [Source:UniProtKB/TrEMBL;Acc:Q59VZ6]
OMA1	424.23	1.15184	0.121418	9.48656	2.38789e-21	1.63835e-20	C4_04550C_A	OMA1	Mitochondrial metalloendopeptidase OMA1 [Source:UniProtKB/Swiss-Prot;Acc:Q5A663]
C1_06440C_A	165.378	1.15169	0.226636	5.08168	3.74116e-07	9.20049e-07	C1_06440C_A	NA	Protein of unknown function, Spider biofilm induced
HMI1	211.791	1.15036	0.166789	6.89709	5.30781e-12	2.01266e-11	CR_10720W_A	HMI1	DNA helicase [Source:UniProtKB/TrEMBL;Acc:A0A1D8PUB1]
SDH2	1809.34	1.1496	0.128717	8.93128	4.21123e-19	2.53949e-18	CR_05180C_A	SDH2	Succinate dehydrogenase [ubiquinone] iron-sulfur subunit, mitochondrial [Source:UniProtKB/TrEMBL;Acc:Q59QN7]
ZCF15	504.331	1.14871	0.127818	8.98713	2.53782e-19	1.5523e-18	C4_02490W_A	ZCF15	Zn(2)-C6 fungal-type domain-containing protein [Source:UniProtKB/TrEMBL;Acc:Q5AF55]
HGC1	212.243	1.14818	0.266482	4.30864	1.64262e-05	3.454e-05	C1_00780C_A	HGC1	Hypha-specific G1 cyclin-related protein 1 [Source:UniProtKB/Swiss-Prot;Acc:Q5ABE2]
C4_04940W_A	53.9377	1.14692	0.272567	4.20784	2.57821e-05	5.27832e-05	C4_04940W_A	NA	Ortholog of C. dubliniensis CD36 : Cd36_44580
NUP60	536.655	1.146	0.117512	9.7522	1.80516e-22	1.33345e-21	C4_06350C_A	NUP60	FG-nucleoporin [Source:UniProtKB/TrEMBL;Acc:A0A1D8PMK3]
ZCF7	93.2632	1.1455	0.229762	4.98558	6.17749e-07	1.49158e-06	C3_01580W_A	ZCF7	Zn(2)-C6 fungal-type domain-containing protein [Source:UniProtKB/TrEMBL;Acc:A0A1D8PJ96]
BUD23	101.664	1.14387	0.256409	4.46114	8.15247e-06	1.76967e-05	C5_01060C_A	BUD23	18S rRNA (Guanine1575-N7)-methyltransferase [Source:UniProtKB/TrEMBL;Acc:Q5A1M9]
C7_04170W_A	19.0658	1.14196	0.451151	2.5312	0.0113672	0.017098	C7_04170W_A	NA	TBCC domain-containing protein [Source:UniProtKB/TrEMBL;Acc:A0A1D8PRJ7]
PDX3	867.784	1.14131	0.159164	7.17065	7.4643e-13	3.02418e-12	CR_04590C_A	PDX3	Pyridoxal 5'-phosphate synthase [Source:UniProtKB/TrEMBL;Acc:A0A1D8PSU2]
RPC82	234.041	1.14124	0.142295	8.02023	1.05551e-15	5.23461e-15	CR_02890C_A	RPC82	DNA-directed RNA polymerase III subunit RPC3 [Source:UniProtKB/Swiss-Prot;Acc:Q5A246]
C1_12860C_A	206.661	1.1403	0.168983	6.74803	1.49869e-11	5.47626e-11	C1_12860C_A	NA	Protein of unknown function, induced by alpha pheromone in SpiderM medium
C1_09950C_A	165.647	1.13943	0.210137	5.42231	5.88339e-08	1.56611e-07	C1_09950C_A	NA	Putative integral membrane protein, S. cerevisiae ortholog Tvp23 localizes to late Golgi vesicles, rat catheter biofilm induced
MNN23	268.255	1.13654	0.149091	7.62312	2.47623e-14	1.09696e-13	C1_10070C_A	MNN23	Alpha-1,2-mannosyltransferase MNN23 [Source:UniProtKB/Swiss-Prot;Acc:Q5AP90]
C3_02630C_A	214.123	1.13551	0.269668	4.21076	2.54514e-05	5.21419e-05	C3_02630C_A	NA	Protein of unknown function, Hog1p-repressed, Spider biofilm induced
PLC1	199.024	1.1343	0.164218	6.9073	4.93977e-12	1.87906e-11	C7_03710C_A	PLC1	Phosphoinositide phospholipase C [Source:UniProtKB/TrEMBL;Acc:A0A1D8PRE4]
FAB1	1282.37	1.13389	0.16125	7.03185	2.03808e-12	8.00761e-12	C2_01990C_A	FAB1	1-phosphatidylinositol-3-phosphate 5-kinase [Source:UniProtKB/TrEMBL;Acc:A0A1D8PGH4]
CR_09700W_A	203.971	1.1334	0.189762	5.97275	2.33288e-09	7.00921e-09	CR_09700W_A	NA	MFS domain-containing protein [Source:UniProtKB/TrEMBL;Acc:A0A1D8PU21]
FLC2	1072.25	1.13215	0.118161	9.58144	9.57029e-22	6.7364e-21	CR_07100W_A	FLC2	TRP_N domain-containing protein [Source:UniProtKB/TrEMBL;Acc:A0A1D8PTE4]
LRG1	910.257	1.1313	0.114578	9.8736	5.41829e-23	4.16192e-22	CR_00440C_A	LRG1	Lrg1p [Source:UniProtKB/TrEMBL;Acc:A0A1D8PRQ6]
C1_12700W_A	100.722	1.13077	0.212588	5.31908	1.04293e-07	2.71452e-07	C1_12700W_A	NA	Ortholog of Candida albicans WO-1 : CAWG_00172
CR_00670C_A	60.0355	1.1307	0.272497	4.14939	3.33357e-05	6.74388e-05	CR_00670C_A	NA	tRNA methylase 13 [Source:UniProtKB/TrEMBL;Acc:A0A1D8PRS2]
SSF1	186.158	1.12995	0.338409	3.33899	0.000840831	0.00145773	CR_09730C_A	SSF1	Brix domain-containing protein [Source:UniProtKB/TrEMBL;Acc:A0A1D8PU19]
WSC2	776.216	1.12968	0.120811	9.35081	8.69813e-21	5.76275e-20	C6_02670C_A	WSC2	WSC domain-containing protein [Source:UniProtKB/TrEMBL;Acc:A0A1D8PPZ4]
LAG1	332.762	1.12894	0.194414	5.80688	6.36469e-09	1.84638e-08	CR_01060W_A	LAG1	TLC domain-containing protein [Source:UniProtKB/TrEMBL;Acc:Q5A879]
C7_02160W_A	179.154	1.12882	0.187466	6.02144	1.72867e-09	5.25726e-09	C7_02160W_A	NA	DNA-directed RNA polymerase [Source:UniProtKB/TrEMBL;Acc:A0A1D8PR19]
C5_05510C_A	190.351	1.12865	0.160145	7.04766	1.8195e-12	7.18185e-12	C5_05510C_A	NA	Protein similar to S. cerevisiae Ybr075wp, transposon mutation affects filamentous growth, clade-associated gene expression
ALG6	166.157	1.12683	0.155806	7.23224	4.75086e-13	1.95666e-12	CR_06900C_A	ALG6	Alpha-1,3-glucosyltransferase [Source:UniProtKB/TrEMBL;Acc:A0A1D8PTC1]
C5_01700W_A	206.349	1.12673	0.261456	4.30944	1.63667e-05	3.44392e-05	C5_01700W_A	NA	Mitochondrial 54S ribosomal protein YmL36 [Source:UniProtKB/TrEMBL;Acc:Q59YH5]
C2_09870W_A	289.126	1.12634	0.146397	7.69375	1.42886e-14	6.46393e-14	C2_09870W_A	NA	Ortholog of S. pombe Stm1 G-protein coupled receptor, PQ-loop domains, constitutive expression independent of MTL or white-opaque status, Hap43-repressed
C1_12470W_A	52.6694	1.12541	0.412941	2.72535	0.00642332	0.0099963	C1_12470W_A	NA	Protein of unknown function, induced by Mnl1 under weak acid stress
C4_03780C_A	335.806	1.12519	0.202408	5.55903	2.71278e-08	7.43992e-08	C4_03780C_A	NA	Putative RNA methyltransferase [Source:UniProtKB/TrEMBL;Acc:A0A1D8PLX3]
FMT1	97.0029	1.12404	0.243295	4.62006	3.83632e-06	8.58324e-06	C4_06070C_A	FMT1	Methionyl-tRNA formyltransferase [Source:UniProtKB/TrEMBL;Acc:A0A1D8PMH2]
TES15	492.462	1.12375	0.137389	8.17934	2.85404e-16	1.46906e-15	C2_05950C_A	TES15	Tes15p [Source:UniProtKB/TrEMBL;Acc:Q59MF3]
C2_10160W_A	134.176	1.12177	0.197754	5.67257	1.40668e-08	3.94663e-08	C2_10160W_A	NA	Secreted protein, fluconazole-induced
OCA5	520.272	1.1212	0.205796	5.44812	5.09054e-08	1.36356e-07	C3_07290W_A	OCA5	Oxidant-induced cell-cycle arrest protein 5 [Source:UniProtKB/Swiss-Prot;Acc:Q5ADS3]
COX5	889.153	1.11947	0.13812	8.10502	5.27366e-16	2.66177e-15	C1_09030C_A	COX5	Cytochrome c oxidase subunit Va [Source:UniProtKB/TrEMBL;Acc:Q5APK5]
C4_06430C_A	211.817	1.11805	0.173018	6.46207	1.03279e-10	3.50878e-10	C4_06430C_A	NA	Ortholog(s) have role in cellular response to oxidative stress, protein quality control for misfolded or incompletely synthesized proteins and mitochondrial inner membrane localization
NMD5	535.268	1.11794	0.124579	8.97378	2.86509e-19	1.74712e-18	C4_00540C_A	NMD5	Importin N-terminal domain-containing protein [Source:UniProtKB/TrEMBL;Acc:Q59SI4]
C3_05990C_A	209.863	1.11715	0.188748	5.91875	3.24407e-09	9.62003e-09	C3_05990C_A	NA	RRM domain-containing protein [Source:UniProtKB/TrEMBL;Acc:A0A1D8PKD8]
BOI2	797.863	1.11621	0.134681	8.28781	1.15352e-16	6.1112e-16	CR_01240C_A	BOI2	Boi2p [Source:UniProtKB/TrEMBL;Acc:A0A1D8PRW9]
TYE7	2962.59	1.11606	0.134181	8.3176	8.97646e-17	4.79386e-16	C1_13140C_A	TYE7	Carbohydrate metabolism regulator TYE7 [Source:UniProtKB/Swiss-Prot;Acc:Q5AL36]
ATP25	222.56	1.11457	0.243325	4.58058	4.63687e-06	1.02934e-05	CR_03350C_A	ATP25	ATPase synthesis protein 25, mitochondrial [Source:UniProtKB/Swiss-Prot;Acc:Q59UH7]
C1_08800W_A	285.215	1.11415	0.174374	6.38941	1.66525e-10	5.5348e-10	C1_08800W_A	NA	SUN domain-containing protein [Source:UniProtKB/TrEMBL;Acc:Q5APM8]
ZDS1	1435.22	1.11251	0.115572	9.6262	6.19777e-22	4.40927e-21	C4_04580W_A	ZDS1	Zds_C domain-containing protein [Source:UniProtKB/TrEMBL;Acc:A0A1D8PM39]
MON1	154.9	1.11097	0.176861	6.28159	3.35128e-10	1.08373e-09	CR_03960C_A	MON1	Vacuolar fusion protein MON1 [Source:UniProtKB/Swiss-Prot;Acc:Q5A723]
C4_05970W_A	371.102	1.10939	0.153761	7.21498	5.39431e-13	2.20681e-12	C4_05970W_A	NA	BTB domain-containing protein [Source:UniProtKB/TrEMBL;Acc:A0A1D8PMG6]
URA4	244.498	1.10903	0.177554	6.24616	4.20659e-10	1.35081e-09	C5_00900C_A	URA4	Dihydroorotase [Source:UniProtKB/TrEMBL;Acc:Q5A1L8]
C1_11570W_A	38.0885	1.10902	0.326573	3.39593	0.000683958	0.00120004	C1_11570W_A	NA	VanZ domain-containing protein [Source:UniProtKB/TrEMBL;Acc:A0A1D8PF60]
CR_07020W_A	196.659	1.1088	0.240621	4.60807	4.06415e-06	9.07938e-06	CR_07020W_A	NA	Rhodanese domain-containing protein [Source:UniProtKB/TrEMBL;Acc:A0A1D8PTD8]
C4_01020C_A	1165.62	1.10691	0.0887036	12.4787	9.75536e-36	1.59284e-34	C4_01020C_A	NA	PINc domain-containing protein [Source:UniProtKB/TrEMBL;Acc:A0A1D8PL84]
SHY1	526.419	1.10418	0.167359	6.59771	4.17566e-11	1.46271e-10	C1_09760C_A	SHY1	SURF1-like protein [Source:UniProtKB/TrEMBL;Acc:Q5APC5]
C3_00050C_A	205.35	1.10402	0.208725	5.28935	1.2275e-07	3.16595e-07	C3_00050C_A	NA	Predicted ORF from Assembly 19, removed from Assembly 20, restored based on transcription data, almost identical to orf19.6113, orf19.4055, orf19.5370
GLT1	4703.79	1.10398	0.177648	6.21441	5.15182e-10	1.64374e-09	C1_06550W_A	GLT1	Glutamine amidotransferase type-2 domain-containing protein [Source:UniProtKB/TrEMBL;Acc:A0A1D8PDU9]
C5_05240C_A	51.953	1.10385	0.289973	3.80672	0.00014082	0.000267042	C5_05240C_A	NA	Ortholog of C. dubliniensis CD36 : Cd36_54840, C. parapsilosis CDC317 : CPAR2_100270, C. auris B8441 : B9J08_003974 and Candida tenuis NRRL Y-1498 : cten_CGOB_00242
PUS4	422.533	1.10252	0.119053	9.26073	2.03045e-20	1.32178e-19	C5_01180W_A	PUS4	TruB_N domain-containing protein [Source:UniProtKB/TrEMBL;Acc:A0A1D8PN62]
C7_01740C_A	190.215	1.10192	0.170885	6.44833	1.1309e-10	3.81823e-10	C7_01740C_A	NA	Golgi SNAP receptor complex member 1 [Source:UniProtKB/TrEMBL;Acc:Q5AGY7]
TOR1	2031.23	1.10166	0.127055	8.6708	4.29085e-18	2.46086e-17	C2_07330W_A	TOR1	Serine/threonine-protein kinase TOR [Source:UniProtKB/TrEMBL;Acc:A0A1D8PHX3]
CDC27	211.132	1.10123	0.173364	6.35209	2.12412e-10	6.98994e-10	CR_01230C_A	CDC27	TPR_REGION domain-containing protein [Source:UniProtKB/TrEMBL;Acc:A0A1D8PRX3]
ERG9	391.958	1.10015	0.182694	6.0218	1.72489e-09	5.24845e-09	C2_08610W_A	ERG9	FPP:FPP farnesyltransferase [Source:UniProtKB/TrEMBL;Acc:A0A1D8PI71]
C3_01310W_A	113.705	1.09886	0.205997	5.33437	9.5878e-08	2.50751e-07	C3_01310W_A	NA	Putative ATPase [Source:UniProtKB/TrEMBL;Acc:Q5AJ72]
VPH1	1989.92	1.09812	0.111435	9.85439	6.56129e-23	5.00131e-22	C4_05240C_A	VPH1	V-type proton ATPase subunit a [Source:UniProtKB/TrEMBL;Acc:Q59R99]
ZCF32	175.599	1.09551	0.181677	6.02995	1.64007e-09	5.00053e-09	C3_04770C_A	ZCF32	Zn(2)-C6 fungal-type domain-containing protein [Source:UniProtKB/TrEMBL;Acc:Q5ANG4]
ALS6	210.527	1.09506	0.171907	6.37006	1.88957e-10	6.25254e-10	C3_06190C_A	ALS6	ALS family protein, expression in S. cerevisiae confers adhesion to gelatin, macrophage-induced gene, N-terminal adhesion domain, ALS family includes cell-surface glycoproteins, some with adhesin function
CR_02970C_A	880.896	1.09499	0.118391	9.24892	2.26771e-20	1.47303e-19	CR_02970C_A	NA	DNA helicase [Source:UniProtKB/TrEMBL;Acc:A0A1D8PSC6]
MED8	74.7997	1.09333	0.215316	5.07778	3.81875e-07	9.38356e-07	C2_04530W_A	MED8	Mediator of RNA polymerase II transcription subunit 8 [Source:UniProtKB/Swiss-Prot;Acc:Q59TD3]
C1_04200C_A	192.324	1.09265	0.171717	6.36308	1.97753e-10	6.52913e-10	C1_04200C_A	NA	Nucleoporin [Source:UniProtKB/TrEMBL;Acc:A0A1D8PD79]
C3_01020W_A	190.613	1.09261	0.167979	6.50443	7.79894e-11	2.68007e-10	C3_01020W_A	NA	Protein of unknown function, opaque-specific transcript, induced during chlamydospore formation in both C. albicans and C. dubliniensis, Hog1-repressed, Spider biofilm induced
C4_02520C_A	188.154	1.09246	0.22532	4.84849	1.24406e-06	2.91779e-06	C4_02520C_A	NA	BTB_2 domain-containing protein [Source:UniProtKB/TrEMBL;Acc:A0A1D8PLK4]
CR_03160W_A	77.1872	1.09232	0.245456	4.45017	8.5801e-06	1.85375e-05	CR_03160W_A	NA	tRNA(Phe) 7-((3-amino-3-carboxypropyl)-4-demethylwyosine(37)-N(4))-methyltransferase [Source:UniProtKB/TrEMBL;Acc:Q59UF6]
C3_06110C_A	516.632	1.09189	0.107525	10.1548	3.15531e-24	2.60085e-23	C3_06110C_A	NA	NADH/NAD(+) kinase [Source:UniProtKB/TrEMBL;Acc:A0A1D8PKE0]
C3_07740W_A	895.981	1.09056	0.143999	7.57341	3.6355e-14	1.5893e-13	C3_07740W_A	NA	TMF_TATA_bd domain-containing protein [Source:UniProtKB/TrEMBL;Acc:Q5ADY0]
C1_12610W_A	182.88	1.08999	0.188966	5.76821	8.01191e-09	2.30743e-08	C1_12610W_A	NA	RNase III domain-containing protein [Source:UniProtKB/TrEMBL;Acc:Q59M32]
C3_02690C_A	259.175	1.08985	0.143318	7.6044	2.86222e-14	1.26234e-13	C3_02690C_A	NA	Dolichol kinase [Source:UniProtKB/TrEMBL;Acc:A0A1D8PJH3]
C6_04240W_A	31.7599	1.08855	0.377101	2.88664	0.00389381	0.00624346	C6_04240W_A	NA	Alba domain-containing protein [Source:UniProtKB/TrEMBL;Acc:A0A1D8PQD1]
PSF2	31.0244	1.08845	0.347387	3.13325	0.00172884	0.00288752	C1_05030C_A	PSF2	DNA replication complex GINS protein PSF2 [Source:UniProtKB/Swiss-Prot;Acc:Q59MA3]
C3_03470W_A	65.8421	1.0883	0.26032	4.18062	2.90713e-05	5.91724e-05	C3_03470W_A	NA	Succinate-semialdehyde dehydrogenase [Source:UniProtKB/TrEMBL;Acc:Q5AEC3]
ATF1	191.136	1.08719	0.211017	5.15217	2.57492e-07	6.42495e-07	C3_04340W_A	ATF1	Atf1p [Source:UniProtKB/TrEMBL;Acc:A0A1D8PJW9]
DFG5	1871.57	1.08708	0.126944	8.56343	1.09558e-17	6.13609e-17	C2_00520W_A	DFG5	Mannan endo-1,6-alpha-mannosidase DFG5 [Source:UniProtKB/Swiss-Prot;Acc:Q5ACZ2]
C4_00460C_A	599.25	1.08705	0.0996397	10.9098	1.0349e-27	1.03076e-26	C4_00460C_A	NA	Translocase [Source:UniProtKB/TrEMBL;Acc:A0A1D8PL46]
C7_02960C_A	303.892	1.08611	0.124928	8.69391	3.50184e-18	2.01803e-17	C7_02960C_A	NA	Ortholog of S. cerevisiae : YNR029C, C. glabrata CBS138 : CAGL0M10747g, C. dubliniensis CD36 : Cd36_72620, C. parapsilosis CDC317 : CPAR2_704190 and C. auris B8441 : B9J08_000738
CHS7	547.258	1.08459	0.156813	6.91645	4.63091e-12	1.76494e-11	C1_06010W_A	CHS7	Chitin synthase export chaperone [Source:UniProtKB/Swiss-Prot;Acc:Q5AA40]
YHC1	199.797	1.08406	0.189363	5.72476	1.03581e-08	2.94342e-08	C2_06300W_A	YHC1	U1 small nuclear ribonucleoprotein C [Source:UniProtKB/Swiss-Prot;Acc:Q59P44]
C1_09650W_A	959.884	1.08385	0.163205	6.64102	3.11514e-11	1.10547e-10	C1_09650W_A	NA	WD repeat domain protein, Hap43-repressed gene, flow model biofilm induced
C7_03210W_A	52.1286	1.08315	0.322268	3.36101	0.000776592	0.00135067	C7_03210W_A	NA	Ortholog of C. dubliniensis CD36 : Cd36_72870, C. parapsilosis CDC317 : CPAR2_704140, Candida tropicalis MYA-3404 : CTRG_05209 and Candida albicans WO-1 : CAWG_05654
STP1	238.478	1.08292	0.165283	6.55189	5.68127e-11	1.96819e-10	C3_04580C_A	STP1	Transcriptional regulator STP3 [Source:UniProtKB/Swiss-Prot;Acc:Q5ANI6]
C2_00820W_A	145.45	1.08083	0.168976	6.39635	1.59134e-10	5.31047e-10	C2_00820W_A	NA	TrmE-type G domain-containing protein [Source:UniProtKB/TrEMBL;Acc:A0A1D8PG79]
C4_01130C_A	111.261	1.08002	0.178968	6.03469	1.59269e-09	4.86601e-09	C4_01130C_A	NA	HIT-type domain-containing protein [Source:UniProtKB/TrEMBL;Acc:A0A1D8PL97]
DYN1	1305.22	1.07877	0.176566	6.10972	9.98083e-10	3.11139e-09	C3_05210C_A	DYN1	Dynein heavy chain, cytoplasmic [Source:UniProtKB/TrEMBL;Acc:A0A1D8PK53]
C4_04350W_A	178.919	1.07865	0.15267	7.06525	1.60323e-12	6.3534e-12	C4_04350W_A	NA	Ortholog of C. dubliniensis CD36 : Cd36_44020, C. parapsilosis CDC317 : CPAR2_302330, C. auris B8441 : B9J08_004187 and Candida tenuis NRRL Y-1498 : CANTEDRAFT_105448
STE23	728.837	1.07863	0.135062	7.98621	1.39147e-15	6.83834e-15	C6_02860W_A	STE23	Metalloendopeptidase [Source:UniProtKB/TrEMBL;Acc:A0A1D8PQ06]
IFF9	356.173	1.07729	0.148747	7.24242	4.40738e-13	1.81645e-12	CR_03880W_A	IFF9	Cell wall protein IFF9 [Source:UniProtKB/Swiss-Prot;Acc:Q5A6U1]
C1_01840C_A	318.545	1.07607	0.210804	5.10459	3.31517e-07	8.18655e-07	C1_01840C_A	NA	Protein with a Rho GDP-dissociation inhibitor domain, Hap43-repressed gene, Spider biofilm induced
ATP3	1490.41	1.07582	0.138826	7.74939	9.23363e-15	4.22513e-14	CR_01310W_A	ATP3	ATP synthase subunit gamma [Source:UniProtKB/TrEMBL;Acc:A0A1D8PRY3]
CR_07140C_A	118.149	1.07463	0.324762	3.30898	0.000936365	0.00161583	CR_07140C_A	NA	Protein of unknown function, transcript regulated by Mig1 and Tup1, rat catheter biofilm induced
C7_04120W_A	29.0095	1.07274	0.398336	2.69305	0.00708026	0.0109502	C7_04120W_A	NA	Ortholog of C. dubliniensis CD36 : Cd36_73790, C. parapsilosis CDC317 : CPAR2_702880, C. auris B8441 : B9J08_004922 and Candida tenuis NRRL Y-1498 : CANTEDRAFT_92070
C3_01230C_A	51.0343	1.07249	0.294778	3.63831	0.000274432	0.000504616	C3_01230C_A	NA	Ortholog of C. dubliniensis CD36 : Cd36_81190, C. parapsilosis CDC317 : CPAR2_503840, Debaryomyces hansenii CBS767 : DEHA2A09042g and Pichia stipitis Pignal : PICST_42519
PRS1	343.853	1.06969	0.217133	4.92644	8.37425e-07	1.99222e-06	C2_02510W_A	PRS1	Ribose-phosphate diphosphokinase [Source:UniProtKB/TrEMBL;Acc:Q5ALK3]
C2_00760C_A	740.75	1.06916	0.147957	7.22619	4.96725e-13	2.04016e-12	C2_00760C_A	NA	Proten of unknown function, transcript positively regulated by Sfu1, Hap43 repressed, Spider biofilm induced
PUT4	86.356	1.06891	0.22411	4.76958	1.84609e-06	4.27274e-06	C1_02570C_A	PUT4	AA_permease domain-containing protein [Source:UniProtKB/TrEMBL;Acc:Q5AIA8]
CR_07830C_A	569.267	1.06883	0.228826	4.67091	2.99868e-06	6.76997e-06	CR_07830C_A	NA	Protein of unknown function, induced by Mnl1 under weak acid stress, flow model biofilm induced, Spider biofilm induced
C3_05090C_A	192.665	1.06864	0.180663	5.91507	3.3174e-09	9.79486e-09	C3_05090C_A	NA	Protein of unknown function, Hap43-repressed gene
NCE102	2559.23	1.06685	0.173616	6.14488	8.00243e-10	2.51565e-09	C3_04910C_A	NCE102	Non-classical export protein 102 [Source:UniProtKB/Swiss-Prot;Acc:Q5ANE3]
MGT1	94.3316	1.06526	0.258739	4.11714	3.836e-05	7.69518e-05	C4_07010C_A	MGT1	Methylated-DNA--protein-cysteine methyltransferase [Source:UniProtKB/Swiss-Prot;Acc:Q5A0Y8]
SLP2	133.188	1.06511	0.200364	5.31588	1.06143e-07	2.75547e-07	C2_09170W_A	SLP2	PHB domain-containing protein [Source:UniProtKB/TrEMBL;Acc:A0A1D8PIA6]
C5_02580W_A	143.887	1.06463	0.171344	6.21338	5.18577e-10	1.65369e-09	C5_02580W_A	NA	Predicted ORF from Assembly 19, removed from Assembly 20, subsequently reinstated in Assembly 21 based on comparative genome analysis
C7_00770W_A	205.256	1.06182	0.308858	3.4379	0.000586243	0.00103486	C7_00770W_A	NA	Protein of unknown function, induced by benomyl or in an azole-resistant strain overexpressing MDR1, induced by nitric oxide, Spider biofilm induced
C1_06860W_A	24.0377	1.06128	0.334784	3.17005	0.00152414	0.00255923	C1_06860W_A	NA	RTA domain protein, predicted role in response to stress, Spider biofilm induced
C1_11370C_A	177.679	1.06118	0.155644	6.818	9.23159e-12	3.44155e-11	C1_11370C_A	NA	Essential protein required for the DNA integrity checkpoint pathway, Spider biofilm induced
CR_01440C_A	115.837	1.06022	0.243555	4.35311	1.34217e-05	2.85748e-05	CR_01440C_A	NA	(orf19.2529.1) Protein of unknown function, Spider biofilm repressed
LYS142	351.907	1.06019	0.161424	6.56771	5.10941e-11	1.77626e-10	C1_09200W_A	LYS142	Zn(2)-C6 fungal-type domain-containing protein [Source:UniProtKB/TrEMBL;Acc:A0A1D8PEH6]
C4_06130W_A	2182.33	1.05587	0.172536	6.1197	9.37515e-10	2.92869e-09	C4_06130W_A	NA	PH domain-containing protein [Source:UniProtKB/TrEMBL;Acc:A0A1D8PMG9]
C1_06070W_A	278.148	1.05536	0.18375	5.74344	9.27732e-09	2.65396e-08	C1_06070W_A	NA	Putative mitochondrial 37S ribosomal protein MRPS12 [Source:UniProtKB/TrEMBL;Acc:Q5AA46]
CKB2	143.074	1.05358	0.176571	5.96688	2.41833e-09	7.25498e-09	C5_02760W_A	CKB2	Casein kinase II subunit beta [Source:UniProtKB/TrEMBL;Acc:A0A1D8PNI6]
C3_07230W_A	721.452	1.05289	0.0918482	11.4634	2.01498e-30	2.37975e-29	C3_07230W_A	NA	Phospholipid-transporting ATPase [Source:UniProtKB/TrEMBL;Acc:Q5ADR3]
C4_00950C_A	611.415	1.05066	0.177254	5.92747	3.07647e-09	9.15586e-09	C4_00950C_A	NA	PNPLA domain-containing protein [Source:UniProtKB/TrEMBL;Acc:A0A1D8PL60]
C6_00360C_A	95.1693	1.05031	0.248532	4.22608	2.378e-05	4.88852e-05	C6_00360C_A	NA	Predicted mitochondrial intermembrane space protein of unknown function, possibly an essential gene, disruptants not obtained by UAU1 method
C2_01870C_A	275.252	1.05019	0.160084	6.5602	5.37342e-11	1.86587e-10	C2_01870C_A	NA	Fungal_trans domain-containing protein [Source:UniProtKB/TrEMBL;Acc:A0A1D8PGH3]
QCE1	102.54	1.04952	0.251747	4.16894	3.06019e-05	6.21424e-05	C7_01370W_A	QCE1	Mitochondrial protein required for expression of respiratory chain complex III (coenzyme Q:cytochrome c oxidoreductase), Hap43-induced gene, Spider biofilm induced
C4_04250W_A	258.588	1.04844	0.270719	3.8728	0.000107591	0.000206542	C4_04250W_A	NA	Predicted membrane transporter, member of the oxalate:formate antiporter (OFA) family, major facilitator superfamily (MFS)
DAL81	308.506	1.04747	0.136948	7.64861	2.0316e-14	9.06032e-14	CR_01030W_A	DAL81	Zn(2)-C6 fungal-type domain-containing protein [Source:UniProtKB/TrEMBL;Acc:Q5A876]
CR_10830C_A	176.486	1.04662	0.208638	5.01645	5.26337e-07	1.27809e-06	CR_10830C_A	NA	Mitoc_mL59 domain-containing protein [Source:UniProtKB/TrEMBL;Acc:A0A1D8PUC5]
RAD5	363.939	1.04638	0.174923	5.98196	2.20473e-09	6.6442e-09	C2_00350W_A	RAD5	DNA repair protein RAD5 [Source:UniProtKB/Swiss-Prot;Acc:Q5ACX1]
SAP9	4367.12	1.04623	0.126048	8.30024	1.03904e-16	5.52431e-16	C3_03870C_A	SAP9	Candidapepsin-9 [Source:UniProtKB/Swiss-Prot;Acc:Q59SU1]
STS1	254.958	1.04575	0.166641	6.27548	3.48563e-10	1.12595e-09	C1_09840C_A	STS1	Tethering factor for nuclear proteasome STS1 [Source:UniProtKB/Swiss-Prot;Acc:Q5APB6]
ABZ1	658.012	1.04532	0.123302	8.47767	2.29742e-17	1.26189e-16	C4_05290W_A	ABZ1	p-aminobenzoic acid synthase [Source:UniProtKB/TrEMBL;Acc:A0A1D8PMB0]
LYS21	663.743	1.04486	0.120227	8.69075	3.6006e-18	2.07295e-17	C1_04730C_A	LYS21	Homocitrate synthase [Source:UniProtKB/TrEMBL;Acc:Q59VG1]
DHH1	646.033	1.04464	0.150802	6.92722	4.29179e-12	1.64093e-11	C1_07070C_A	DHH1	ATP-dependent RNA helicase DHH1 [Source:UniProtKB/Swiss-Prot;Acc:Q5AAW3]
MCP1	120.849	1.0441	0.176411	5.91856	3.24774e-09	9.62245e-09	C7_01750W_A	MCP1	Mitochondrial outer membrane protein, component of vacuole and mitochondria patches (vCLAMPs), involved in mitophagy, mutants are defective in mitochondrial function and virulence, regulated by Sef1p, Sfu1p, and Hap43p
ZCF24	173.366	1.04354	0.170904	6.10599	1.02167e-09	3.17831e-09	C1_02010C_A	ZCF24	Zn(2)-C6 fungal-type domain-containing protein [Source:UniProtKB/TrEMBL;Acc:A0A1D8PCM7]
AVT4	287.722	1.04245	0.136532	7.63519	2.25491e-14	1.00338e-13	C1_11750W_A	AVT4	Aa_trans domain-containing protein [Source:UniProtKB/TrEMBL;Acc:A0A1D8PF84]
FRE9	155.885	1.04203	0.24467	4.25893	2.0541e-05	4.26374e-05	C2_05070W_A	FRE9	FAD-binding FR-type domain-containing protein [Source:UniProtKB/TrEMBL;Acc:Q59ZI1]
PUT3	603.38	1.04144	0.178128	5.84656	5.01852e-09	1.46225e-08	C1_07020C_A	PUT3	Zn(2)-C6 fungal-type domain-containing protein [Source:UniProtKB/TrEMBL;Acc:Q5AAV6]
C5_04170W_A	582.001	1.04117	0.0974814	10.6807	1.25335e-26	1.18513e-25	C5_04170W_A	NA	Ortholog(s) have role in mitochondrial fusion and integral component of mitochondrial outer membrane localization
INO1	629.126	1.04113	0.326881	3.18503	0.00144739	0.0024427	CR_10100C_A	INO1	Inositol-3-phosphate synthase [Source:UniProtKB/Swiss-Prot;Acc:P42800]
C3_04360W_A	408.346	1.04079	0.116284	8.95039	3.54218e-19	2.14252e-18	C3_04360W_A	NA	Chloride channel protein [Source:UniProtKB/TrEMBL;Acc:A0A1D8PJZ9]
CPH2	4054.75	1.04033	0.191431	5.43449	5.49526e-08	1.46737e-07	C6_00280W_A	CPH2	Transcription factor CPH2 [Source:UniProtKB/Swiss-Prot;Acc:Q59RL7]
TEN1	16.279	1.04012	0.405799	2.56314	0.010373	0.0156934	CR_01010W_A	TEN1	Ten1p [Source:UniProtKB/TrEMBL;Acc:Q5A873]
C4_04930C_A	78.1463	1.03963	0.245955	4.22693	2.36906e-05	4.8735e-05	C4_04930C_A	NA	J domain-containing protein [Source:UniProtKB/TrEMBL;Acc:Q5A6A5]
COX23	99.7786	1.03907	0.258406	4.02106	5.79364e-05	0.000113928	CR_01100C_A	COX23	Cytochrome c oxidase-assembly factor COX23, mitochondrial [Source:UniProtKB/Swiss-Prot;Acc:Q5A884]
C2_02840C_A	261.112	1.03901	0.162991	6.37465	1.83379e-10	6.07468e-10	C2_02840C_A	NA	UPF0507 protein C2_02840C_A [Source:UniProtKB/Swiss-Prot;Acc:Q5A0J0]
SQS1	551.641	1.03889	0.0995199	10.4391	1.64422e-25	1.45784e-24	CR_03230W_A	SQS1	Protein SQS1 [Source:UniProtKB/Swiss-Prot;Acc:Q59UG4]
CR_07670W_A	226.035	1.03866	0.188588	5.50753	3.63902e-08	9.89389e-08	CR_07670W_A	NA	Nfu_N domain-containing protein [Source:UniProtKB/TrEMBL;Acc:Q59N44]
IMP2	111.461	1.03843	0.201252	5.15986	2.47137e-07	6.17428e-07	C5_00860W_A	IMP2	Mitochondrial inner membrane protease subunit [Source:UniProtKB/TrEMBL;Acc:A0A1D8PN24]
RBD1	782.648	1.03779	0.150253	6.90695	4.95186e-12	1.88246e-11	C1_12290C_A	RBD1	RHOMBOID-like protein [Source:UniProtKB/TrEMBL;Acc:A0A1D8PFE0]
SRP40	198.678	1.03664	0.292292	3.5466	0.000390241	0.000702399	CR_02980C_A	SRP40	SRP40_C domain-containing protein [Source:UniProtKB/TrEMBL;Acc:A0A1D8PSB9]
C6_01590W_A	1650.45	1.03657	0.122913	8.43337	3.35852e-17	1.83125e-16	C6_01590W_A	NA	PWWP domain-containing protein [Source:UniProtKB/TrEMBL;Acc:Q5A4L3]
CR_04150W_A	94.1608	1.03649	0.21502	4.82045	1.43232e-06	3.34618e-06	CR_04150W_A	NA	S-adenosylmethionine-dependent methyltransferase [Source:UniProtKB/TrEMBL;Acc:A0A1D8PSP9]
DAC1	333.172	1.03635	0.165645	6.25644	3.9387e-10	1.26751e-09	C6_04600W_A	DAC1	N-acetylglucosamine-6-phosphate deacetylase [Source:UniProtKB/TrEMBL;Acc:A0A1D8PQG3]
GRX3	447.548	1.03499	0.129871	7.9694	1.59442e-15	7.80565e-15	C4_02710C_A	GRX3	Monothiol glutaredoxin [Source:UniProtKB/TrEMBL;Acc:Q5AF81]
C3_04970C_A	907.615	1.03442	0.111897	9.24444	2.36486e-20	1.5328e-19	C3_04970C_A	NA	U-box domain-containing protein [Source:UniProtKB/TrEMBL;Acc:Q5AND8]
CR_05730C_A	530.335	1.03286	0.143375	7.20387	5.85267e-13	2.38825e-12	CR_05730C_A	NA	Ortholog of S. cerevisiae Mdm36, mitochondrial distribution and morphology protein, Hap43-repressed gene
ERG25	424.208	1.03183	0.200776	5.13919	2.75925e-07	6.86482e-07	CR_02370W_A	ERG25	Methylsterol monooxygenase [Source:UniProtKB/Swiss-Prot;Acc:O59933]
C2_05570C_A	220.962	1.03136	0.172561	5.97678	2.27591e-09	6.84148e-09	C2_05570C_A	NA	PKS_ER domain-containing protein [Source:UniProtKB/TrEMBL;Acc:Q59T48]
FCA1	299.324	1.03086	0.144295	7.14413	9.05667e-13	3.64462e-12	C6_00620W_A	FCA1	Cytosine deaminase [Source:UniProtKB/Swiss-Prot;Acc:P78594]
HEM3	949.98	1.02992	0.201675	5.10682	3.27632e-07	8.09396e-07	C2_10360C_A	HEM3	Porphobilinogen deaminase [Source:UniProtKB/Swiss-Prot;Acc:O94048]
C3_02060W_A	28.687	1.02943	0.382857	2.6888	0.00717091	0.0110789	C3_02060W_A	NA	Ortholog(s) have extracellular region localization
SDS24	3168.85	1.02942	0.234576	4.38842	1.14179e-05	2.44739e-05	C1_08370W_A	SDS24	Protein SDS23 [Source:UniProtKB/Swiss-Prot;Acc:Q5A744]
C1_04510W_A	117.969	1.02937	0.1808	5.69346	1.24494e-08	3.51928e-08	C1_04510W_A	NA	Putative transcription factor with bZIP DNA-binding motif, rat catheter biofilm induced
GIT2	685.885	1.02887	0.202631	5.07752	3.82384e-07	9.39193e-07	C5_00890C_A	GIT2	Glycerophosphodiester transporter GIT2 [Source:UniProtKB/Swiss-Prot;Acc:A0A1D8PN12]
C3_00570C_A	617.839	1.02758	0.110818	9.2727	1.81495e-20	1.18797e-19	C3_00570C_A	NA	FCP1 homology domain-containing protein [Source:UniProtKB/TrEMBL;Acc:Q5A7R0]
C5_03300C_A	505.856	1.02554	0.113706	9.01926	1.89356e-19	1.16539e-18	C5_03300C_A	NA	Protein of unknown function, rat catheter biofilm induced
C2_05750W_A	174.972	1.02532	0.363921	2.81741	0.00484124	0.00767407	C2_05750W_A	NA	Ribosome biogenesis protein NOP53 [Source:UniProtKB/TrEMBL;Acc:A0A1D8PHI7]
DUR4	66.8771	1.02412	0.314334	3.25806	0.00112176	0.00191752	C4_00480W_A	DUR4	Dur4p [Source:UniProtKB/TrEMBL;Acc:Q59UP3]
RFG1	1185.66	1.02239	0.282918	3.61371	0.000301841	0.000550948	CR_02640W_A	RFG1	Repressor of filamentous growth 1 [Source:UniProtKB/Swiss-Prot;Acc:Q5A220]
C2_02270C_A	176.147	1.0221	0.226831	4.50599	6.60642e-06	1.44404e-05	C2_02270C_A	NA	Mitochondrial 37S ribosomal protein MRPS8 [Source:UniProtKB/TrEMBL;Acc:Q5ALN2]
C5_03550W_A	979.95	1.02182	0.171504	5.95799	2.55358e-09	7.64538e-09	C5_03550W_A	NA	RanBD1 domain-containing protein [Source:UniProtKB/TrEMBL;Acc:A0A1D8PNP6]
C2_07040W_A	150.427	1.02135	0.195146	5.23375	1.66109e-07	4.23132e-07	C2_07040W_A	NA	HIT-type domain-containing protein [Source:UniProtKB/TrEMBL;Acc:A0A1D8PHU3]
C4_04990C_A	118.171	1.02012	0.200836	5.07936	3.78699e-07	9.30936e-07	C4_04990C_A	NA	Protein of unknown function, Hap43-repressed, Spider biofilm induced
C1_04030W_A	195.713	1.01836	0.197367	5.15974	2.47295e-07	6.17566e-07	C1_04030W_A	NA	AA_TRNA_LIGASE_II domain-containing protein [Source:UniProtKB/TrEMBL;Acc:A0A1D8PD81]
DIP2	381.735	1.01821	0.33268	3.06062	0.00220878	0.00363127	C1_08290C_A	DIP2	WD_REPEATS_REGION domain-containing protein [Source:UniProtKB/TrEMBL;Acc:Q5A756]
C1_01890C_A	919.03	1.0182	0.120361	8.45957	2.68368e-17	1.47e-16	C1_01890C_A	NA	UBX domain-containing protein [Source:UniProtKB/TrEMBL;Acc:A0A1D8PCP0]
C4_02200C_A	28.725	1.01814	0.415554	2.45007	0.0142828	0.0211587	C4_02200C_A	NA	Ortholog of C. dubliniensis CD36 : Cd36_42090, Debaryomyces hansenii CBS767 : DEHA2C14872g, Pichia stipitis Pignal : PICST_74821 and Candida tropicalis NEW ASSEMBLY : CTRG1_00174
LMO1	452.517	1.01731	0.176837	5.75284	8.77584e-09	2.52015e-08	C7_03080W_A	LMO1	Lmo1p [Source:UniProtKB/TrEMBL;Acc:A0A1D8PR98]
C7_03680W_A	121.31	1.01729	0.235272	4.32389	1.53302e-05	3.23722e-05	C7_03680W_A	NA	Ortholog of C. dubliniensis CD36 : Cd36_73260 and Candida albicans WO-1 : CAWG_05699
TIM54	514.973	1.017	0.171503	5.92995	3.03033e-09	9.02305e-09	C7_03120W_A	TIM54	Mitochondrial import inner membrane translocase subunit TIM54 [Source:UniProtKB/Swiss-Prot;Acc:P48990]
C3_00100W_A	194.723	1.01513	0.201197	5.04544	4.52483e-07	1.10369e-06	C3_00100W_A	NA	mRNA splicing protein [Source:UniProtKB/TrEMBL;Acc:Q5A7K1]
RPC31	126.806	1.01502	0.258445	3.92741	8.58647e-05	0.000166546	CR_02720C_A	RPC31	DNA-directed RNA polymerase III subunit [Source:UniProtKB/TrEMBL;Acc:A0A1D8PS98]
C2_07440C_A	733.853	1.01291	0.131965	7.6756	1.64646e-14	7.40351e-14	C2_07440C_A	NA	Abhydro_lipase domain-containing protein [Source:UniProtKB/TrEMBL;Acc:A0A1D8PI33]
MSW1	94.6174	1.01268	0.280166	3.61457	0.000300846	0.000549299	C5_02770W_A	MSW1	Tryptophanyl-tRNA synthetase [Source:UniProtKB/TrEMBL;Acc:Q5AG80]
C1_02470W_A	44.8376	1.01212	0.287404	3.52159	0.000428974	0.00076891	C1_02470W_A	NA	Ortholog of C. dubliniensis CD36 : Cd36_02330, C. parapsilosis CDC317 : CPAR2_106450, Candida tropicalis MYA-3404 : CTRG_04653 and Candida albicans WO-1 : CAWG_01134
C2_07020C_A	237.693	1.01193	0.160949	6.2873	3.23034e-10	1.04575e-09	C2_07020C_A	NA	Ortholog of C. dubliniensis CD36 : Cd36_21310, C. parapsilosis CDC317 : CPAR2_406650, C. auris B8441 : B9J08_002803 and Candida tenuis NRRL Y-1498 : CANTEDRAFT_130046
C2_02440W_A	390.849	1.01193	0.143571	7.0483	1.81119e-12	7.15851e-12	C2_02440W_A	NA	CNH domain-containing protein [Source:UniProtKB/TrEMBL;Acc:A0A1D8PGN0]
C2_02540W_A	528.873	1.01156	0.262691	3.85077	0.000117748	0.000225172	C2_02540W_A	NA	Ortholog of S. cereviaie Rrp5, an RNA binding protein involved in synthesis of 18S and 5.8S rRNAs, Hap43-induced gene
C3_07170C_A	352.788	1.01012	0.155259	6.50602	7.71694e-11	2.65342e-10	C3_07170C_A	NA	Rab proteins geranylgeranyltransferase component A [Source:UniProtKB/TrEMBL;Acc:Q5ADQ8]
C1_13820C_A	129.739	1.00995	0.307147	3.28816	0.00100845	0.00173474	C1_13820C_A	NA	Protein of unknown function, Hap43-induced, Spider biofilm induced
SAL6	930.641	1.00927	0.1295	7.79355	6.51499e-15	3.02514e-14	C6_03830W_A	SAL6	Serine/threonine-protein phosphatase [Source:UniProtKB/TrEMBL;Acc:A0A1D8PQA0]
MAE1	412.756	1.00696	0.183369	5.49143	3.98698e-08	1.08006e-07	C6_01670W_A	MAE1	Malate dehydrogenase (Oxaloacetate-decarboxylating) [Source:UniProtKB/TrEMBL;Acc:Q5A4M2]
C6_00290W_A	3703.22	1.00639	0.136562	7.36946	1.71319e-13	7.23024e-13	C6_00290W_A	NA	NDC10_II domain-containing protein [Source:UniProtKB/TrEMBL;Acc:A0A1D8PPB4]
ATG5	53.7737	1.00566	0.274801	3.65959	0.000252621	0.000465945	C1_02200C_A	ATG5	Autophagy protein 5 [Source:UniProtKB/Swiss-Prot;Acc:Q59VY1]
C3_01780C_A	41.7479	1.00499	0.394175	2.5496	0.0107845	0.0162707	C3_01780C_A	NA	CHCH domain-containing protein [Source:UniProtKB/TrEMBL;Acc:A0A1D8PJ94]
C3_06270C_A	83.4033	1.00379	0.225546	4.45048	8.56792e-06	1.85179e-05	C3_06270C_A	NA	Ortholog of Rad33, involved in nucleotide excision repair in S. cerevisiae, induced by Mnl1 under weak acid stress
BCR1	2265.02	1.00348	0.318884	3.14683	0.0016505	0.00276053	CR_06440C_A	BCR1	Biofilm and cell wall regulator 1 [Source:UniProtKB/Swiss-Prot;Acc:Q59U10]
C3_06260C_A	154.636	1.0027	0.182791	5.48547	4.12369e-08	1.11407e-07	C3_06260C_A	NA	Ortholog of C. dubliniensis CD36 : Cd36_86220, C. parapsilosis CDC317 : CPAR2_404490, C. auris B8441 : B9J08_000040 and Candida tenuis NRRL Y-1498 : CANTEDRAFT_94473
HIT1	35.4463	1.00268	0.375918	2.66729	0.00764657	0.0117591	C4_02750W_A	HIT1	HIT-type domain-containing protein [Source:UniProtKB/TrEMBL;Acc:A0A1D8PLM8]
C4_00330C_A	467.953	1.00169	0.147244	6.80296	1.02492e-11	3.80596e-11	C4_00330C_A	NA	ATP synthase subunit e, mitochondrial [Source:UniProtKB/TrEMBL;Acc:A0A1D8PL02]
CR_10610C_A	64.3456	1.00123	0.271903	3.68229	0.000231148	0.000428057	CR_10610C_A	NA	Anaphase-promoting complex subunit 11 [Source:UniProtKB/TrEMBL;Acc:A0A1D8PU99]
C4_03600C_A	622.257	1.00084	0.137377	7.28532	3.2091e-13	1.33085e-12	C4_03600C_A	NA	RING-type domain-containing protein [Source:UniProtKB/TrEMBL;Acc:Q5A2I3]
C2_08690C_A	139.586	1.0002	0.331184	3.02006	0.00252722	0.00412867	C2_08690C_A	NA	AB hydrolase-1 domain-containing protein [Source:UniProtKB/TrEMBL;Acc:A0A1D8PIA5]
