# Supplementary material for: Transcriptomic insights into Candida albicans adaptation to an anaerobic environment
Source: Microbiol Spectr. 2025 May 22;13(7):e03024-24. doi: 10.1128/spectrum.03024-24 (PMC12210919; doi:10.1128/spectrum.03024-24)
Supplement: Table S5 — Significantly downregulated genes in C. albicans CHN1 under anaerobic vs aerobic conditions. [file spectrum.03024-24-s0007.xlsx]

## Sheet: Sheet1
Table S5: Significantly downregulated genes in C. albicans CHN1 under anaerobic vs. aerobic conditions.
GeneSymbol	baseMean	log2FoldChange	lfcSE	stat	pvalue	padj	Gene.ID	Gene.Name.or.Symbol	Product.Description
CR_03580C_A	87.089	-11.3795	1.92992	-5.89633	3.71674e-09	1.09523e-08	CR_03580C_A	NA	MFS domain-containing protein [Source:UniProtKB/TrEMBL;Acc:Q5A001]
C2_06630C_A	421.914	-8.28933	0.398841	-20.7836	6.09686e-96	8.88654e-94	C2_06630C_A	NA	(orf19.36.1) Ortholog of C. parapsilosis CDC317 : CPAR2_104640, Candida orthopsilosis Co 90-125 : CORT_0B05695 and Candida orthopsilosis NEW ASSEMBLY : CORT1B05695
OPT9	16.6502	-7.87166	1.14894	-6.85126	7.32031e-12	2.75306e-11	CR_01860W_A	OPT9	Probable pseudogene similar to fragments of OPT1 oligopeptide transporter gene, decreased expression in hyphae compared to yeast-form cells, transcriptionally induced upon phagocytosis by macrophage
CR_06350C_A	54.8067	-6.95871	0.623694	-11.1572	6.60023e-29	7.11967e-28	CR_06350C_A	NA	(orf19.3888.2) Dubious open reading frame
RHD3	3345.67	-6.78629	0.339195	-20.007	4.7849e-89	5.83562e-87	C4_04050C_A	RHD3	Cell wall protein RHD3 [Source:UniProtKB/Swiss-Prot;Acc:Q5A5U4]
PLB1	45.7708	-6.18194	0.522458	-11.8324	2.65441e-32	3.45593e-31	C6_01990W_A	PLB1	Lysophospholipase 1 [Source:UniProtKB/Swiss-Prot;Acc:Q9UWF6]
MRV3	74.905	-6.0747	0.484161	-12.5469	4.13567e-36	6.82729e-35	C5_04200W_A	MRV3	Mrv3p [Source:UniProtKB/TrEMBL;Acc:Q5AKB7]
RBR1	90.4601	-5.96967	0.436656	-13.6713	1.50601e-42	3.37075e-41	CR_04440C_A	RBR1	Repressed By RIM101 protein 1 [Source:UniProtKB/Swiss-Prot;Acc:Q5A6M0]
C2_10650W_A	172.62	-5.85999	0.341428	-17.1632	5.01054e-66	3.02454e-64	C2_10650W_A	NA	(orf19.5342.2) Protein of unknown function, protein newly produced during adaptation to the serum
HHT2	650.887	-5.83343	0.258429	-22.5726	8.0519e-113	2.00492e-110	CR_06810W_A	HHT2	Histone H3.1/H3.2 [Source:UniProtKB/Swiss-Prot;Acc:Q59VN2]
HHF22	496.585	-5.32531	0.202315	-26.3219	1.0764e-152	1.0721e-149	CR_06800C_A	HHF22	Histone H4 [Source:UniProtKB/TrEMBL;Acc:Q59VN4]
C1_03890W_A	14.2815	-5.21519	0.709018	-7.35551	1.90199e-13	7.98557e-13	C1_03890W_A	NA	Ortholog of Candida albicans WO-1 : CAWG_01004
HHT21	1015.88	-5.2006	0.251959	-20.6406	1.18478e-94	1.64657e-92	C1_04260W_A	HHT21	Histone H3.1/H3.2 [Source:UniProtKB/Swiss-Prot;Acc:Q59VN2]
CR_05190W_A	16.59	-5.04339	0.6697	-7.53082	5.0421e-14	2.1882e-13	CR_05190W_A	NA	Protein similar to S. cerevisiae Cis3p, which has a role cell-wall-related processes, predicted Kex2p substrate, possibly an essential gene, disruptants not obtained by UAU1 method
FMA1	176.777	-4.95724	0.34684	-14.2926	2.43365e-46	6.37872e-45	C1_04450C_A	FMA1	Fma1p [Source:UniProtKB/TrEMBL;Acc:A0A1D8PDA4]
CFL5	37.4484	-4.89508	0.678375	-7.21589	5.35816e-13	2.19769e-12	C5_01380W_A	CFL5	FAD-binding FR-type domain-containing protein [Source:UniProtKB/TrEMBL;Acc:A0A1D8PN52]
CDC5	461.671	-4.85787	0.26764	-18.1507	1.26673e-73	9.83113e-72	C1_00950C_A	CDC5	Serine/threonine-protein kinase [Source:UniProtKB/TrEMBL;Acc:Q5ABG0]
FET31	381.65	-4.81598	0.231439	-20.8088	3.59927e-96	5.37731e-94	C6_00480C_A	FET31	Fet31p [Source:UniProtKB/TrEMBL;Acc:A0A1D8PPE2]
RBE1	73.7005	-4.81106	0.409255	-11.7556	6.60519e-32	8.3806e-31	C1_14120C_A	RBE1	Repressed by EFG1 protein 1 [Source:UniProtKB/Swiss-Prot;Acc:Q59ZX3]
WOR1	88.3544	-4.73441	0.508086	-9.31814	1.18402e-20	7.79262e-20	C1_10150W_A	WOR1	White-opaque regulator 1 [Source:UniProtKB/Swiss-Prot;Acc:Q5AP80]
C3_03570C_A	16.5033	-4.73063	0.519622	-9.10399	8.70732e-20	5.4716e-19	C3_03570C_A	NA	TauD domain-containing protein [Source:UniProtKB/TrEMBL;Acc:Q5AEB3]
EBP1	368.399	-4.55402	0.322195	-14.1344	2.33234e-45	5.71232e-44	C6_01180C_A	EBP1	Oxidored_FMN domain-containing protein [Source:UniProtKB/TrEMBL;Acc:A0A1D8PPK1]
C2_09290W_A	26.9956	-4.53781	0.499837	-9.07859	1.09992e-19	6.87565e-19	C2_09290W_A	NA	Vacuolar ATPase assembly integral membrane protein VMA21 [Source:UniProtKB/TrEMBL;Acc:A0A1D8PIG8]
HHO1	515.266	-4.52395	0.247726	-18.2619	1.66366e-74	1.3256e-72	C7_03180C_A	HHO1	Histone H1 [Source:UniProtKB/TrEMBL;Acc:A0A1D8PR93]
WH11	18437.3	-4.51848	0.23666	-19.0927	2.903e-81	2.89139e-79	C2_05180W_A	WH11	Wh11p [Source:UniProtKB/TrEMBL;Acc:A0A1D8PHF8]
CHS1	277.787	-4.50786	0.264078	-17.0702	2.47316e-65	1.46333e-63	C7_02770W_A	CHS1	Chitin synthase [Source:UniProtKB/TrEMBL;Acc:Q5A594]
HQD2	21.4386	-4.49581	0.691602	-6.50057	8.00174e-11	2.74345e-10	C4_02230C_A	HQD2	Catechol 1,2-dioxygenase [Source:UniProtKB/Swiss-Prot;Acc:P86029]
DUT1	109.346	-4.43874	0.250988	-17.6851	5.46491e-70	3.6287e-68	C1_01330C_A	DUT1	Deoxyuridine 5'-triphosphate nucleotidohydrolase [Source:UniProtKB/Swiss-Prot;Acc:P0CY19]
YOX1	52.437	-4.28625	0.48137	-8.90427	5.37366e-19	3.20489e-18	C7_00970C_A	YOX1	Homeobox domain-containing protein [Source:UniProtKB/TrEMBL;Acc:A0A1D8PQR5]
RPS21B	1053.23	-4.24887	0.250295	-16.9755	1.24724e-64	7.03159e-63	C1_01370C_A	RPS21B	40S ribosomal protein S21 [Source:UniProtKB/TrEMBL;Acc:A0A1D8PCG7]
HOF1	101.67	-4.19503	0.298093	-14.0729	5.57673e-45	1.34381e-43	C4_00370W_A	HOF1	Formin-binding protein [Source:UniProtKB/TrEMBL;Acc:Q59UQ6]
C4_03970W_A	19.2551	-4.15491	0.665363	-6.24457	4.24979e-10	1.36395e-09	C4_03970W_A	NA	Ortholog of C. dubliniensis CD36 : Cd36_33200 and Candida albicans WO-1 : CAWG_03416
HTB2	747.738	-4.14955	0.223294	-18.5834	4.37891e-77	3.81115e-75	C1_04180W_A	HTB2	Histone H2B.2 [Source:UniProtKB/Swiss-Prot;Acc:Q59VP1]
PHO87	264.197	-3.95984	0.242012	-16.3622	3.56153e-60	1.71643e-58	C1_05940W_A	PHO87	SPX domain-containing protein [Source:UniProtKB/TrEMBL;Acc:A0A1D8PDP9]
RPL29	513.235	-3.95478	0.281506	-14.0486	7.85245e-45	1.88459e-43	C1_11040W_A	RPL29	60S ribosomal protein L29 [Source:UniProtKB/TrEMBL;Acc:A0A1D8PF57]
CDC19	5186.96	-3.94724	0.265066	-14.8915	3.74046e-50	1.15222e-48	C2_05460W_A	CDC19	Pyruvate kinase [Source:UniProtKB/Swiss-Prot;Acc:P46614]
MCD1	30.996	-3.92583	0.53849	-7.29044	3.08942e-13	1.283e-12	CR_10540C_A	MCD1	Extent of cell elongation protein 1 [Source:UniProtKB/Swiss-Prot;Acc:Q07730]
ADH4	10.0369	-3.91166	0.710858	-5.50273	3.73964e-08	1.01582e-07	C3_02800W_A	ADH4	Adh4p [Source:UniProtKB/TrEMBL;Acc:Q5AEJ7]
C2_04000C_A	18.1433	-3.8997	0.655736	-5.94706	2.73003e-09	8.16402e-09	C2_04000C_A	NA	Protein of unknown function, Spider biofilm induced
PRN1	153.809	-3.84511	0.273905	-14.0381	9.11301e-45	2.1697e-43	C1_05840W_A	PRN1	Prn1p [Source:UniProtKB/TrEMBL;Acc:A0A1D8PDN9]
HTA2	676.624	-3.79121	0.203041	-18.6721	8.34665e-78	7.67378e-76	C1_04170C_A	HTA2	Histone H2A.2 [Source:UniProtKB/Swiss-Prot;Acc:Q59VP2]
NHP6A	1765.7	-3.78329	0.200747	-18.846	3.16886e-79	3.00589e-77	C4_01700C_A	NHP6A	Non-histone chromosomal protein 6 [Source:UniProtKB/Swiss-Prot;Acc:Q9UVL1]
CR_06850C_A	41.376	-3.77212	0.302865	-12.4548	1.31697e-35	2.13284e-34	CR_06850C_A	NA	Protein kish [Source:UniProtKB/TrEMBL;Acc:A0A1D8PTB6]
C5_04480C_A	13.9345	-3.76759	0.58406	-6.45069	1.11345e-10	3.76782e-10	C5_04480C_A	NA	(orf19.3932.1) Has domain(s) with predicted nucleic acid binding, nucleotide binding activity
PHO100	21.5043	-3.76225	0.482286	-7.80087	6.14837e-15	2.85713e-14	C1_07430W_A	PHO100	SurE domain-containing protein [Source:UniProtKB/TrEMBL;Acc:Q59WE5]
PST3	1049.62	-3.75268	0.174772	-21.4718	2.85463e-102	5.33103e-100	CR_05390W_A	PST3	Flavodoxin-like domain-containing protein [Source:UniProtKB/TrEMBL;Acc:A0A1D8PT02]
C6_03320W_A	162.229	-3.74149	0.219893	-17.0151	6.35014e-65	3.61413e-63	C6_03320W_A	NA	Stationary phase enriched protein, Gcn4-regulated, induced by amino acid starvation (3-AT), benomyl or in azole-resistant strain that overexpresses MDR1, flow model biofilm induced, rat catheter biofilm repressed, overlaps orf19.5621
CR_07460C_A	204.689	-3.73727	0.227427	-16.4329	1.11291e-60	5.40712e-59	CR_07460C_A	NA	Protein of unknown function, Spider biofilm repressed
HTA1	439.859	-3.73194	0.193288	-19.3076	4.63374e-83	4.77435e-81	C3_03910W_A	HTA1	Histone H2A.1 [Source:UniProtKB/Swiss-Prot;Acc:Q59SU5]
PHO8	17.314	-3.73009	0.45524	-8.19367	2.53372e-16	1.30869e-15	C1_10430W_A	PHO8	Alkaline phosphatase [Source:UniProtKB/TrEMBL;Acc:A0A1D8PEV2]
RPS17B	1515.11	-3.71921	0.223345	-16.6523	2.91256e-62	1.52679e-60	C1_10870W_A	RPS17B	Ribosomal 40S subunit protein S17B [Source:UniProtKB/TrEMBL;Acc:A0A1D8PEY9]
FDH3	2498.14	-3.71551	0.161272	-23.0387	1.9091e-117	6.00463e-115	CR_10250C_A	FDH3	S-(hydroxymethyl)glutathione dehydrogenase [Source:UniProtKB/TrEMBL;Acc:A0A1D8PU61]
IFE1	128.494	-3.70416	0.261735	-14.1523	1.80741e-45	4.50046e-44	C1_04750W_A	IFE1	Putative dehydrogenase [Source:UniProtKB/TrEMBL;Acc:A0A1D8PDC5]
C7_02360W_A	47.1743	-3.68716	0.346946	-10.6275	2.22099e-26	2.06739e-25	C7_02360W_A	NA	Protein of unknown function, flow model biofilm induced
SSA2	8894.73	-3.68462	0.304568	-12.0979	1.08413e-33	1.54624e-32	C1_04300C_A	SSA2	Heat shock protein SSA2 [Source:UniProtKB/Swiss-Prot;Acc:P46587]
ECE1	162.157	-3.65979	0.682855	-5.35954	8.34318e-08	2.19643e-07	C4_03470C_A	ECE1	Extent of cell elongation protein 1 [Source:UniProtKB/Swiss-Prot;Acc:Q07730]
PGA10	88.6294	-3.6537	0.402667	-9.07375	1.1499e-19	7.16558e-19	C4_00450C_A	PGA10	GPI-anchored hemophore PGA10 [Source:UniProtKB/Swiss-Prot;Acc:Q59UP6]
C3_00010C_A	1427.49	-3.65076	1.56428	-2.33383	0.0196049	0.0285405	C3_00010C_A	NA	Protein of unknown function, induced by Mnl1 under weak acid stress, transcript detected on high-resolution tiling arrays, Spider biofilm repressed
OP4	18.9908	-3.64056	0.598985	-6.07788	1.21786e-09	3.75925e-09	C1_13080W_A	OP4	Op4p [Source:UniProtKB/TrEMBL;Acc:A0A1D8PFJ9]
KIP2	60.994	-3.63963	0.276873	-13.1455	1.80702e-39	3.50609e-38	C2_10310C_A	KIP2	Kinesin-like protein [Source:UniProtKB/TrEMBL;Acc:A0A1D8PIP2]
POX18	12.8835	-3.6189	0.714751	-5.06316	4.12356e-07	1.00904e-06	C1_01440C_A	POX18	SCP2 domain-containing protein [Source:UniProtKB/TrEMBL;Acc:A0A1D8PCH9]
RPS19A	1309.23	-3.61645	0.216774	-16.683	1.74156e-62	9.21022e-61	C3_05200W_A	RPS19A	Ribosomal 40S subunit protein S19A [Source:UniProtKB/TrEMBL;Acc:A0A1D8PK61]
GND1	2566.2	-3.60532	0.238627	-15.1086	1.42107e-51	4.69676e-50	C1_13860C_A	GND1	6-phosphogluconate dehydrogenase, decarboxylating [Source:UniProtKB/TrEMBL;Acc:A0A1D8PFS4]
MLC1	241.225	-3.5903	0.132786	-27.0382	5.26105e-161	1.048e-157	CR_03090C_A	MLC1	Mlc1p [Source:UniProtKB/TrEMBL;Acc:A0A1D8PSE1]
C2_03880C_A	31.9556	-3.55799	0.290726	-12.2383	1.94058e-34	2.9065e-33	C2_03880C_A	NA	Small nuclear ribonucleoprotein G [Source:UniProtKB/TrEMBL;Acc:A0A1D8PH20]
CR_08270W_A	258.2	-3.53772	0.412989	-8.56614	1.07015e-17	5.99928e-17	CR_08270W_A	NA	Protein of unknown function, transcript upregulated in azole-resistant strain overexpressing MDR1, Spider biofilm induced
RPP2B	1141.17	-3.52971	0.229856	-15.3562	3.219e-53	1.14505e-51	C3_04680W_A	RPP2B	Ribosomal protein P2B [Source:UniProtKB/TrEMBL;Acc:Q5ANH5]
C2_02050C_A	134.982	-3.50399	0.260289	-13.4619	2.62053e-41	5.51418e-40	C2_02050C_A	NA	Ortholog of C. dubliniensis CD36 : Cd36_16850, C. parapsilosis CDC317 : CPAR2_211990, C. auris B8441 : B9J08_001195 and Candida tenuis NRRL Y-1498 : cten_CGOB_00169
MET6	1419.31	-3.47283	0.299424	-11.5984	4.20003e-31	5.1015e-30	CR_01620C_A	MET6	5-methyltetrahydropteroyltriglutamate--homocysteine methyltransferase [Source:UniProtKB/Swiss-Prot;Acc:P82610]
PGA45	173.765	-3.45946	0.348662	-9.92211	3.33622e-23	2.60277e-22	C1_05960W_A	PGA45	Predicted GPI-anchored protein 45 [Source:UniProtKB/Swiss-Prot;Acc:Q5AA33]
RAD51	198.566	-3.41572	0.185072	-18.4562	4.6505e-76	3.91428e-74	CR_02200C_A	RAD51	DNA repair protein RAD51 homolog [Source:UniProtKB/TrEMBL;Acc:Q59UY8]
C1_11990W_A	27.4537	-3.40701	0.418756	-8.13603	4.08443e-16	2.07732e-15	C1_11990W_A	NA	Putative cell wall adhesin-like protein, repressed in core caspofungin response and by alpha pheromone in SpiderM medium, transcript reduced in ace2 mutant, flow model, rat catheter and Spider biofilm repressed
C5_00510W_A	17.9967	-3.40254	0.557044	-6.10821	1.00756e-09	3.13929e-09	C5_00510W_A	NA	Ortholog of C. dubliniensis CD36 : Cd36_50520, C. parapsilosis CDC317 : CPAR2_304000, C. auris B8441 : B9J08_000441 and Candida tenuis NRRL Y-1498 : cten_CGOB_00233
EGD2	886.646	-3.38848	0.212514	-15.9448	3.09812e-57	1.31308e-55	C3_04140C_A	EGD2	Nascent polypeptide-associated complex subunit alpha [Source:UniProtKB/Swiss-Prot;Acc:Q5ANP2]
ACB1	304.03	-3.37254	0.153688	-21.9442	9.8475e-107	2.02926e-104	C7_00750W_A	ACB1	ACB domain-containing protein [Source:UniProtKB/TrEMBL;Acc:A0A1D8PQN3]
CR_04650W_A	75.814	-3.35136	0.26311	-12.7375	3.6605e-37	6.35905e-36	CR_04650W_A	NA	Tubulin-specific chaperone A [Source:UniProtKB/TrEMBL;Acc:A0A1D8PST9]
RPP2A	896.135	-3.34799	0.237706	-14.0846	4.72643e-45	1.14353e-43	CR_08360C_A	RPP2A	Ribosomal protein P2A [Source:UniProtKB/TrEMBL;Acc:A0A1D8PTS0]
RPL32	1437.93	-3.34752	0.241102	-13.8842	7.89593e-44	1.82186e-42	C6_01700W_A	RPL32	Ribosomal 60S subunit protein L32 [Source:UniProtKB/TrEMBL;Acc:A0A1D8PPN6]
PGA17	19.8684	-3.33219	0.48212	-6.91154	4.79414e-12	1.82483e-11	C2_03350W_A	PGA17	Predicted GPI-anchored protein 17 [Source:UniProtKB/Swiss-Prot;Acc:Q5AHA4]
C5_04140W_A	19.0819	-3.32918	0.598593	-5.56167	2.67207e-08	7.335e-08	C5_04140W_A	NA	Protein of unknown function, decreased transcription is observed upon fluphenazine treatment or in an azole-resistant strain that overexpresses CDR1 and CDR2, transcription is repressed in response to alpha pheromone in SpiderM medium
C2_06570C_A	1082.16	-3.3251	0.28051	-11.8538	2.05714e-32	2.71979e-31	C2_06570C_A	NA	Predicted ORF from Assembly 19, removed from Assembly 20, restored based on transcription data, similar to orf19.7550
CDC14	168.467	-3.31679	0.204651	-16.207	4.49821e-59	2.08382e-57	C6_00670W_A	CDC14	Tyrosine-protein phosphatase CDC14 [Source:UniProtKB/Swiss-Prot;Acc:Q59NH8]
C7_00430W_A	565.903	-3.30908	0.233608	-14.1651	1.50638e-45	3.76658e-44	C7_00430W_A	NA	FAD-binding FR-type domain-containing protein [Source:UniProtKB/TrEMBL;Acc:A0A1D8PQM2]
TTR1	564.803	-3.30799	0.130645	-25.3204	1.90376e-141	1.03426e-138	C1_00490C_A	TTR1	Glutaredoxin domain-containing protein [Source:UniProtKB/TrEMBL;Acc:Q5ABB1]
GLX3	4810.99	-3.29239	0.278055	-11.8408	2.40154e-32	3.1542e-31	C3_02610C_A	GLX3	Glyoxalase 3 [Source:UniProtKB/Swiss-Prot;Acc:Q5AF03]
RPS22A	729.032	-3.28704	0.272783	-12.05	1.93848e-33	2.73216e-32	C1_06460C_A	RPS22A	40S ribosomal protein S22-B [Source:UniProtKB/Swiss-Prot;Acc:P0CU35]
MRV5	48.1479	-3.28041	0.543887	-6.03141	1.62538e-09	4.96333e-09	C5_04220W_A	MRV5	MARVEL domain-containing protein [Source:UniProtKB/TrEMBL;Acc:A0A1D8PNX0]
C3_02070C_A	11.7493	-3.27689	0.570237	-5.74654	9.10907e-09	2.61075e-08	C3_02070C_A	NA	TauD domain-containing protein [Source:UniProtKB/TrEMBL;Acc:A0A1D8PJC8]
SOD4	193.496	-3.26625	0.224157	-14.5713	4.27875e-48	1.21761e-46	C2_00660C_A	SOD4	Cell surface superoxide dismutase [Cu-Zn] 4 [Source:UniProtKB/Swiss-Prot;Acc:Q5AD05]
C6_01810W_A	69.4815	-3.26545	0.474841	-6.87693	6.11567e-12	2.31165e-11	C6_01810W_A	NA	F-box domain-containing protein [Source:UniProtKB/TrEMBL;Acc:A0A1D8PPP8]
CAR2	4218.87	-3.25917	0.117742	-27.6807	1.19115e-168	3.55914e-165	C4_00160C_A	CAR2	Ornithine aminotransferase [Source:UniProtKB/TrEMBL;Acc:A0A1D8PL14]
MNN41	333.624	-3.2473	0.518419	-6.26385	3.75589e-10	1.21064e-09	C2_03710W_A	MNN41	Ortholog(s) have enzyme activator activity and role in protein N-linked glycosylation, protein O-linked glycosylation
FAS2	4524.13	-3.2323	0.317486	-10.1809	2.4129e-24	2.00829e-23	C3_04830C_A	FAS2	Fatty acid synthase subunit alpha [Source:UniProtKB/TrEMBL;Acc:A0A1D8PK65]
CYP1	2091.54	-3.22167	0.131861	-24.4323	7.76801e-132	3.5709e-129	C7_02380C_A	CYP1	Peptidyl-prolyl cis-trans isomerase [Source:UniProtKB/Swiss-Prot;Acc:P22011]
ADH2	232.765	-3.21998	0.2175	-14.8045	1.36949e-49	4.19695e-48	C1_08330C_A	ADH2	Alcohol dehydrogenase 2 [Source:UniProtKB/Swiss-Prot;Acc:O94038]
THI4	31.5653	-3.21945	0.332726	-9.67599	3.81369e-22	2.7625e-21	C3_05130C_A	THI4	Thiamine thiazole synthase [Source:UniProtKB/Swiss-Prot;Acc:Q5ANB7]
HHF1	945.144	-3.21742	0.160468	-20.0503	2.00827e-89	2.55349e-87	C1_04240C_A	HHF1	Histone H4 [Source:UniProtKB/TrEMBL;Acc:Q59VN4]
C6_00850W_A	271.47	-3.21076	0.16046	-20.0097	4.5372e-89	5.64882e-87	C6_00850W_A	NA	Glutathione peroxidase [Source:UniProtKB/TrEMBL;Acc:Q59WW7]
UBI3	3793.44	-3.20479	0.177294	-18.0761	4.9139e-73	3.7648e-71	C4_07180W_A	UBI3	Ubiquitin-like domain-containing protein [Source:UniProtKB/TrEMBL;Acc:Q5A109]
CR_08480C_A	129.816	-3.20029	0.284599	-11.2449	2.45313e-29	2.72997e-28	CR_08480C_A	NA	Ribosomal 40S subunit protein S29A [Source:UniProtKB/TrEMBL;Acc:A0A1D8PTR4]
C6_02560W_A	821.262	-3.18642	0.241679	-13.1845	1.07739e-39	2.11098e-38	C6_02560W_A	NA	Putative oxidoreductase, protein levels affected by URA3 expression in CAI-4 strain background, Efg1, Efh1 regulated, Rgt1-repressed, protein present in exponential and stationary growth phase yeast, rat catheter biofilm repressed
AAT22	279.669	-3.18593	0.190531	-16.7213	9.16203e-63	4.8886e-61	C4_01200C_A	AAT22	Aspartate aminotransferase [Source:UniProtKB/TrEMBL;Acc:A0A1D8PL85]
C5_01900C_A	12.6338	-3.1851	0.560232	-5.68533	1.30563e-08	3.67866e-08	C5_01900C_A	NA	(orf19.3181.1) Protein of unknown function, involved in secretion of proteins that lack classical secretory signal sequences, Spider biofilm induced
GRP2	907.27	-3.15942	0.20984	-15.0563	3.13802e-51	1.01917e-49	C5_02860C_A	GRP2	Putative NADPH-dependent methylglyoxal reductase GRP2 [Source:UniProtKB/Swiss-Prot;Acc:P83775]
RPL38	494.171	-3.15736	0.238938	-13.2141	7.273e-40	1.43919e-38	C2_00210W_A	RPL38	Ribosomal 60S subunit protein L38 [Source:UniProtKB/TrEMBL;Acc:A0A1D8PG16]
HTB1	843.597	-3.15572	0.19667	-16.0458	6.11578e-58	2.66773e-56	C3_03900C_A	HTB1	Histone H2B.1 [Source:UniProtKB/Swiss-Prot;Acc:P48989]
CR_02100C_A	162.078	-3.14875	0.268639	-11.7211	9.93581e-32	1.25267e-30	CR_02100C_A	NA	tRNA-binding domain-containing protein [Source:UniProtKB/TrEMBL;Acc:A0A1D8PS57]
RPL15A	2147.14	-3.13928	0.224675	-13.9726	2.29181e-44	5.41337e-43	CR_04100C_A	RPL15A	Ribosomal protein L15 [Source:UniProtKB/TrEMBL;Acc:Q5A6R1]
PGA37	102.705	-3.13669	0.352217	-8.90556	5.31171e-19	3.1711e-18	C5_04370C_A	PGA37	Predicted GPI-anchored protein 37 [Source:UniProtKB/Swiss-Prot;Acc:Q5AK97]
CSE4	244.192	-3.1327	0.260059	-12.0461	2.03242e-33	2.85112e-32	C3_00860W_A	CSE4	Histone H3-like centromeric protein CSE4 [Source:UniProtKB/Swiss-Prot;Acc:Q59LN9]
SOL3	302.313	-3.12739	0.17229	-18.1519	1.2413e-73	9.76057e-72	CR_06700C_A	SOL3	6-phosphogluconolactonase-like protein [Source:UniProtKB/TrEMBL;Acc:Q59PZ6]
RPL37B	1019.79	-3.11974	0.254509	-12.2579	1.52374e-34	2.31113e-33	C1_11360W_A	RPL37B	Ribosomal protein L37 [Source:UniProtKB/TrEMBL;Acc:A0A1D8PF45]
C7_02920W_A	45.1756	-3.10881	0.301538	-10.3099	6.3597e-25	5.45273e-24	C7_02920W_A	NA	Amidase [Source:UniProtKB/TrEMBL;Acc:A0A1D8PR62]
FET99	25.6948	-3.10787	0.514251	-6.04348	1.50828e-09	4.61992e-09	C6_00470C_A	FET99	Fet99p [Source:UniProtKB/TrEMBL;Acc:A0A1D8PPE6]
ACS2	2548.96	-3.10768	0.167413	-18.563	6.40377e-77	5.46699e-75	C1_04290C_A	ACS2	Acetyl-CoA synthetase, antigenic during human and murine infection, induced by Efg1, macrophage-induced protein, soluble protein in hyphae, gene contains intron, flow model and Spider biofilm repressed
C2_01450C_A	110.52	-3.10632	0.295126	-10.5254	6.59666e-26	6.00025e-25	C2_01450C_A	NA	HD domain-containing protein [Source:UniProtKB/TrEMBL;Acc:Q5ALX7]
C1_09670C_A	23.667	-3.10608	0.390567	-7.95275	1.82423e-15	8.88475e-15	C1_09670C_A	NA	Has domain(s) with predicted DNA binding activity, role in DNA recombination, DNA repair, DNA replication and nucleus localization
C3_07540C_A	91.1967	-3.1004	0.223563	-13.8681	9.88435e-44	2.27188e-42	C3_07540C_A	NA	Protein of unknown function, mutants are viable, induced in a cyr1, ras1, or efg1 homozygous null
C6_03880W_A	70.0775	-3.08168	0.283944	-10.8531	1.92673e-27	1.89066e-26	C6_03880W_A	NA	Has domain(s) with predicted oxidoreductase activity and role in metabolic process
C4_05040W_A	10.8703	-3.07876	0.589408	-5.22347	1.75599e-07	4.45786e-07	C4_05040W_A	NA	Ubiquitin-like modifier HUB1 [Source:UniProtKB/TrEMBL;Acc:A0A1D8PM82]
PGA57	23.3709	-3.07169	0.534815	-5.74347	9.27544e-09	2.65396e-08	C4_01000C_A	PGA57	Predicted GPI-anchored protein 57 [Source:UniProtKB/Swiss-Prot;Acc:Q5AMF7]
SOD3	516.871	-3.06353	0.20474	-14.963	1.28046e-50	4.04869e-49	C7_00110W_A	SOD3	Superoxide dismutase [Source:UniProtKB/TrEMBL;Acc:A0A1D8PQH5]
C3_01100W_A	49.9754	-3.05919	0.268928	-11.3755	5.53911e-30	6.36572e-29	C3_01100W_A	NA	Ortholog of C. dubliniensis CD36 : Cd36_81000, C. parapsilosis CDC317 : CPAR2_103050, C. auris B8441 : B9J08_002621 and Candida tenuis NRRL Y-1498 : CANTEDRAFT_116326
IQG1	362.981	-3.0572	0.206895	-14.7766	2.07375e-49	6.16554e-48	C7_01840W_A	IQG1	Ras GTPase-activating-like protein IQG1 [Source:UniProtKB/Swiss-Prot;Acc:Q5AH02]
GIT1	59.8501	-3.05681	0.326045	-9.37545	6.88836e-21	4.59429e-20	C2_06590C_A	GIT1	Glycerophosphoinositol permease 1 [Source:UniProtKB/Swiss-Prot;Acc:Q59Q30]
RPS13	944.445	-3.05655	0.255624	-11.9572	5.95447e-33	8.16144e-32	C6_00650C_A	RPS13	Ribosomal_S13_N domain-containing protein [Source:UniProtKB/TrEMBL;Acc:A0A1D8PPE0]
RBT7	21.9719	-3.05646	0.447539	-6.82949	8.52168e-12	3.18683e-11	C4_03100W_A	RBT7	Ribonuclease T(2) [Source:UniProtKB/TrEMBL;Acc:A0A1D8PLR0]
C1_02330C_A	1036.4	-3.05223	0.17932	-17.0211	5.72523e-65	3.2898e-63	C1_02330C_A	NA	Ribosomal 60S subunit protein L26B [Source:UniProtKB/TrEMBL;Acc:A0A1D8PCQ5]
C6_00110C_A	302.754	-3.04684	0.176137	-17.2981	4.85876e-67	3.02458e-65	C6_00110C_A	NA	Ortholog of C. dubliniensis CD36 : Cd36_60130, C. parapsilosis CDC317 : CPAR2_603380, C. auris B8441 : B9J08_002731 and Candida tenuis NRRL Y-1498 : CANTEDRAFT_94402
PST2	241.87	-3.037	0.217144	-13.9861	1.89607e-44	4.4964e-43	C2_08640C_A	PST2	Flavodoxin-like domain-containing protein [Source:UniProtKB/TrEMBL;Acc:Q59Y37]
RPL11	871.415	-3.03341	0.224731	-13.4979	1.6081e-41	3.40781e-40	C2_06810C_A	RPL11	Ribosomal 60S subunit protein L11B [Source:UniProtKB/TrEMBL;Acc:A0A1D8PHW1]
SRB1	2104.87	-3.03085	0.119671	-25.3265	1.63151e-141	9.74988e-139	C3_07950C_A	SRB1	Mannose-1-phosphate guanyltransferase [Source:UniProtKB/Swiss-Prot;Acc:O93827]
HTA3	451.016	-3.02976	0.177707	-17.0491	3.54719e-65	2.05806e-63	C3_03280C_A	HTA3	Histone H2A.Z [Source:UniProtKB/Swiss-Prot;Acc:Q5AEE1]
RNR1	271.978	-3.02854	0.238609	-12.6925	6.50797e-37	1.1208e-35	C2_03160C_A	RNR1	Ribonucleoside-diphosphate reductase [Source:UniProtKB/TrEMBL;Acc:Q5A0N3]
RBP1	410.399	-3.02303	0.136481	-22.1498	1.0467e-108	2.31669e-106	C7_02570C_A	RBP1	FK506-binding protein 1 [Source:UniProtKB/Swiss-Prot;Acc:P28870]
PGA30	23.3869	-3.01303	0.382563	-7.87592	3.38249e-15	1.60554e-14	C4_04070C_A	PGA30	Cell wall protein PGA30 [Source:UniProtKB/Swiss-Prot;Acc:Q5A5U6]
FAS1	4541.54	-3.01245	0.252426	-11.934	7.8694e-33	1.07124e-31	C5_00190C_A	FAS1	Fatty acid synthase subunit beta [Source:UniProtKB/TrEMBL;Acc:Q5A4W7]
C7_00350C_A	19081.7	-3.01129	0.466253	-6.45848	1.05759e-10	3.58691e-10	C7_00350C_A	NA	Protein of unknown function, induced in core stress response, induced by cadmium stress via Hog1, oxidative stress-induced via Cap1, induced by Mnl1 under weak acid stress, macrophage-repressed, rat catheter and Spider biofilm induced
LSC1	614.578	-3.00956	0.161951	-18.5831	4.40043e-77	3.81115e-75	C1_01690C_A	LSC1	Succinate--CoA ligase [ADP-forming] subunit alpha, mitochondrial [Source:UniProtKB/TrEMBL;Acc:Q5A8X6]
RPL43A	1206.28	-3.00234	0.233306	-12.8687	6.75573e-38	1.20875e-36	C5_04590C_A	RPL43A	Ribosomal 60S subunit protein L43A [Source:UniProtKB/TrEMBL;Acc:A0A1D8PP14]
HCM1	72.0624	-2.99508	0.4073	-7.3535	1.93079e-13	8.09712e-13	C1_09870W_A	HCM1	Fork-head domain-containing protein [Source:UniProtKB/TrEMBL;Acc:Q5APB2]
CR_07300W_A	12.997	-2.98844	0.56391	-5.29949	1.16127e-07	3.00422e-07	CR_07300W_A	NA	FAD-binding FR-type domain-containing protein [Source:UniProtKB/TrEMBL;Acc:A0A1D8PTF9]
EFB1	1300.34	-2.97975	0.218419	-13.6423	2.24311e-42	4.94643e-41	C4_04480C_A	EFB1	Translation elongation factor 1 subunit beta [Source:UniProtKB/TrEMBL;Acc:A0A1D8PM35]
PGA6	66.0432	-2.97546	0.36073	-8.24843	1.60495e-16	8.43554e-16	C1_09080C_A	PGA6	Predicted GPI-anchored protein 6 [Source:UniProtKB/Swiss-Prot;Acc:Q5APJ9]
C3_00140W_A	42.5051	-2.97506	0.351948	-8.45313	2.83602e-17	1.55202e-16	C3_00140W_A	NA	Protein of unknown function
ILV5	1371.12	-2.97501	0.168177	-17.6897	5.03208e-70	3.37885e-68	C6_00870C_A	ILV5	Ketol-acid reductoisomerase, mitochondrial [Source:UniProtKB/TrEMBL;Acc:A0A1D8PPG7]
RIM1	140.538	-2.96982	0.172488	-17.2176	1.96057e-66	1.20787e-64	C1_05680C_A	RIM1	Rim1p [Source:UniProtKB/TrEMBL;Acc:Q5AA01]
C2_06890C_A	429.921	-2.9605	0.205574	-14.4011	5.09107e-47	1.36432e-45	C2_06890C_A	NA	Aldo_ket_red domain-containing protein [Source:UniProtKB/TrEMBL;Acc:Q59Z55]
TRX1	509.297	-2.95501	0.133785	-22.0878	4.13871e-108	8.83319e-106	CR_10350C_A	TRX1	Thioredoxin [Source:UniProtKB/TrEMBL;Acc:A0A1D8PU69]
PLB4.5	243.374	-2.95159	0.308023	-9.58237	9.48407e-22	6.68359e-21	C2_01380W_A	PLB4.5	Lysophospholipase [Source:UniProtKB/TrEMBL;Acc:A0A1D8PGF0]
TEM1	60.3336	-2.93276	0.213768	-13.7193	7.77629e-43	1.74703e-41	C1_03080C_A	TEM1	Ras family GTPase [Source:UniProtKB/TrEMBL;Acc:A0A1D8PCX9]
RPS27	1046.26	-2.93245	0.194535	-15.0742	2.3937e-51	7.81682e-50	CR_07630C_A	RPS27	40S ribosomal protein S27 [Source:UniProtKB/TrEMBL;Acc:A0A1D8PTI7]
RPS12	1118.89	-2.91932	0.210754	-13.8518	1.2408e-43	2.84101e-42	C3_07150C_A	RPS12	40S ribosomal protein S12 [Source:UniProtKB/TrEMBL;Acc:Q5ADQ6]
CLB2	506.725	-2.91895	0.202458	-14.4175	4.01533e-47	1.08577e-45	C2_01410C_A	CLB2	G2/mitotic-specific cyclin CLB2 [Source:UniProtKB/Swiss-Prot;Acc:Q5ALY0]
RHD2	99.5299	-2.91821	0.238764	-12.2222	2.36708e-34	3.5276e-33	C4_03250C_A	RHD2	Rhd2p [Source:UniProtKB/TrEMBL;Acc:A0A1D8PLR9]
SPE3	216.924	-2.90864	0.220215	-13.2081	7.87395e-40	1.55296e-38	C2_06960W_A	SPE3	PABS domain-containing protein [Source:UniProtKB/TrEMBL;Acc:Q59Z50]
RPP0	2527.9	-2.90557	0.260657	-11.1471	7.39717e-29	7.93635e-28	C7_00990W_A	RPP0	60S acidic ribosomal protein P0 [Source:UniProtKB/TrEMBL;Acc:A0A1D8PQS0]
RPS4A	3018.22	-2.90466	0.221897	-13.0901	3.75021e-39	7.18309e-38	C2_10620W_A	RPS4A	40S ribosomal protein S4 [Source:UniProtKB/TrEMBL;Acc:Q5A5Q8]
FGR41	109.883	-2.89893	0.448331	-6.46605	1.00596e-10	3.41959e-10	C1_10400C_A	FGR41	Filamentous growth regulator 41 [Source:UniProtKB/Swiss-Prot;Acc:Q5AP52]
PGA32	50.0327	-2.89136	0.264941	-10.9132	9.96824e-28	9.96157e-27	C3_07160W_A	PGA32	Probable GPI-anchored adhesin-like protein PGA32 [Source:UniProtKB/Swiss-Prot;Acc:Q5ADQ7]
C7_00760C_A	16.5046	-2.89094	0.430881	-6.70936	1.95477e-11	7.07125e-11	C7_00760C_A	NA	Uncharacterized membrane protein [Source:UniProtKB/TrEMBL;Acc:A0A1D8PQN5]
AHP1	1388.98	-2.8899	0.233712	-12.3652	4.03203e-35	6.27484e-34	C4_02410C_A	AHP1	Thioredoxin domain-containing protein [Source:UniProtKB/TrEMBL;Acc:Q5AF44]
FGR22	48.1562	-2.88705	0.278653	-10.3607	3.74084e-25	3.27309e-24	C2_02600C_A	FGR22	PLCXc domain-containing protein [Source:UniProtKB/TrEMBL;Acc:Q5ALJ2]
CR_05210W_A	57.4999	-2.882	0.261659	-11.0144	3.2587e-28	3.33458e-27	CR_05210W_A	NA	Protein of unknown function, Hap43-repressed, Spider biofilm repressed
RPL42	1440.94	-2.87499	0.156183	-18.4078	1.13795e-75	9.44495e-74	C1_10390C_A	RPL42	Ribosomal 60S subunit protein L42A [Source:UniProtKB/TrEMBL;Acc:A0A1D8PEV4]
RCT1	4342.05	-2.87254	0.19273	-14.9045	3.08178e-50	9.59204e-49	C3_05710W_A	RCT1	Rick_17kDa_Anti domain-containing protein [Source:UniProtKB/TrEMBL;Acc:A0A1D8PKD1]
RPS21	1928.82	-2.87165	0.258657	-11.1021	1.22489e-28	1.29786e-27	C1_01480C_A	RPS21	S5 DRBM domain-containing protein [Source:UniProtKB/TrEMBL;Acc:Q5A900]
C1_08900W_A	219.96	-2.86089	0.211065	-13.5546	7.44565e-42	1.60633e-40	C1_08900W_A	NA	Protein of unknown function, hyphal-induced expression, regulated by Cyr1, Ras1, Efg1, Hap43-induced gene, Spider biofilm induced
RNY11	44.1859	-2.86036	0.343846	-8.31874	8.89055e-17	4.75223e-16	C5_04400W_A	RNY11	Ribonuclease T2-like 1-A [Source:UniProtKB/Swiss-Prot;Acc:Q5AK94]
FPR3	549.479	-2.85659	0.372713	-7.66431	1.79801e-14	8.03658e-14	C1_03790C_A	FPR3	FK506-binding protein 3 [Source:UniProtKB/Swiss-Prot;Acc:Q59VR3]
DUN1	104.829	-2.85328	0.23803	-11.9871	4.15389e-33	5.75954e-32	C5_05100C_A	DUN1	Serine/threonine protein kinase [Source:UniProtKB/TrEMBL;Acc:A0A1D8PP50]
CHT2	1084.29	-2.84629	0.192544	-14.7826	1.89703e-49	5.6968e-48	C5_04130C_A	CHT2	Chitinase 2 [Source:UniProtKB/Swiss-Prot;Acc:P40953]
C3_07580W_A	75.8178	-2.83675	0.244946	-11.5811	5.13832e-31	6.21592e-30	C3_07580W_A	NA	(orf19.6731.1) Ortholog of C. dubliniensis CD36 : Cd36_87460, C. parapsilosis CDC317 : CPAR2_808260, C. auris B8441 : B9J08_001750 and Debaryomyces hansenii CBS767 : DEHA2F07084g
C7_03410C_A	59.2288	-2.83494	0.293354	-9.66389	4.2926e-22	3.08324e-21	C7_03410C_A	NA	Protein of unknown function, repressed by alpha pheromone in SpiderM medium
C5_05180W_A	21.3922	-2.83226	0.431926	-6.55728	5.47972e-11	1.89947e-10	C5_05180W_A	NA	Similar to S. pombe mug180, a predicted esterase/lipase, highly induced during chlamydospore formation in both C. albicans and C. dubliniensis, flow model biofilm induced
C2_01540W_A	578.217	-2.83169	0.131678	-21.5047	1.40647e-102	2.71132e-100	C2_01540W_A	NA	TauD domain-containing protein [Source:UniProtKB/TrEMBL;Acc:A0A1D8PGE7]
EXO1	64.4566	-2.83037	0.279679	-10.1201	4.50071e-24	3.67938e-23	C5_00630C_A	EXO1	Rad2 family nuclease [Source:UniProtKB/TrEMBL;Acc:A0A1D8PMZ2]
PLC2	177.498	-2.82945	0.168743	-16.7678	4.19949e-63	2.28147e-61	C2_03040W_A	PLC2	PLCXc domain-containing protein [Source:UniProtKB/TrEMBL;Acc:Q5A0L4]
C7_02140W_A	14.1369	-2.82853	0.465964	-6.07027	1.27693e-09	3.92538e-09	C7_02140W_A	NA	Hydrolase_4 domain-containing protein [Source:UniProtKB/TrEMBL;Acc:A0A1D8PR14]
C7_03030W_A	129.814	-2.81874	0.247311	-11.3975	4.30203e-30	4.98235e-29	C7_03030W_A	NA	Protein with similarity to a human gene associated with colon cancer and to orf19.5158, regulated by Gcn4, Cyr1, induced by amino acid starvation, macrophage-induced protein, macrophage-repressed, Spider biofilm induced
CHT3	167.533	-2.81779	0.416647	-6.76302	1.35148e-11	4.97011e-11	CR_10110W_A	CHT3	Chitinase 3 [Source:UniProtKB/Swiss-Prot;Acc:P40954]
C7_02130W_A	10.1638	-2.81262	0.625311	-4.49794	6.86139e-06	1.49703e-05	C7_02130W_A	NA	Short-chain dehydrogenase/reductase [Source:UniProtKB/TrEMBL;Acc:A0A1D8PR28]
NPL3	2551.45	-2.80327	0.174835	-16.0337	7.42791e-58	3.21661e-56	C1_14280C_A	NPL3	RRM domain-containing protein [Source:UniProtKB/TrEMBL;Acc:A0A1D8PFV4]
SIS1	4279.05	-2.79984	0.251398	-11.1371	8.28054e-29	8.85233e-28	CR_06080W_A	SIS1	J domain-containing protein [Source:UniProtKB/TrEMBL;Acc:Q59V92]
C2_05960C_A	33.3546	-2.78302	0.323441	-8.60441	7.67076e-18	4.33685e-17	C2_05960C_A	NA	Ortholog of C. dubliniensis CD36 : Cd36_20380, C. parapsilosis CDC317 : CPAR2_209840, Candida tropicalis MYA-3404 : CTRG_01513 and Candida albicans WO-1 : CAWG_04340
CTA26	207.815	-2.78261	0.366966	-7.58276	3.38284e-14	1.48101e-13	CR_10860C_A	CTA26	Cta26p [Source:UniProtKB/TrEMBL;Acc:A0A1D8PUC0]
CR_03480W_A	31.5093	-2.782	0.433637	-6.4155	1.40362e-10	4.70974e-10	CR_03480W_A	NA	Ortholog of C. dubliniensis CD36 : Cd36_28730, Candida tropicalis NEW ASSEMBLY : CTRG1_00749, Candida tropicalis MYA-3404 : CTRG_00749 and Candida albicans WO-1 : CAWG_01683
RTA4	18.6446	-2.7678	0.471221	-5.87368	4.26233e-09	1.24984e-08	CR_09680C_A	RTA4	Rta4p [Source:UniProtKB/TrEMBL;Acc:A0A1D8PU07]
RPL9B	1183.03	-2.76422	0.204231	-13.5347	9.75242e-42	2.08891e-40	C3_02470C_A	RPL9B	Ribosomal 60S subunit protein L9B [Source:UniProtKB/TrEMBL;Acc:Q5AEN2]
C5_04380C_A	10.2144	-2.75928	0.588268	-4.69052	2.72513e-06	6.18745e-06	C5_04380C_A	NA	Ortholog of Candida albicans WO-1 : CAWG_04810
C6_01400W_A	95.3428	-2.75169	0.387487	-7.10138	1.23514e-12	4.91752e-12	C6_01400W_A	NA	MFS domain-containing protein [Source:UniProtKB/TrEMBL;Acc:Q5A4J7]
CR_02880W_A	27.8483	-2.7473	0.338141	-8.12473	4.48359e-16	2.2726e-15	CR_02880W_A	NA	Protein of unknown function, Hap43-repressed, induced in core caspofungin response, regulated by yeast-hypha switch, Spider biofilm repressed
RPS5	2507.26	-2.7452	0.237398	-11.5637	6.2947e-31	7.59942e-30	C5_03070W_A	RPS5	Ribosomal_S7 domain-containing protein [Source:UniProtKB/TrEMBL;Acc:Q5AG43]
GST2	159.475	-2.74114	0.190134	-14.4169	4.05225e-47	1.09082e-45	C4_02990C_A	GST2	Gst2p [Source:UniProtKB/TrEMBL;Acc:Q5AFB4]
EHT1	1549.7	-2.73965	0.170587	-16.0601	4.85859e-58	2.18308e-56	C1_03390W_A	EHT1	AB hydrolase-1 domain-containing protein [Source:UniProtKB/TrEMBL;Acc:A0A1D8PD05]
C3_06880W_A	30.2291	-2.73294	0.470967	-5.80282	6.52094e-09	1.88987e-08	C3_06880W_A	NA	Protein of unknown function, Hap43-induced gene
JEN2	630.744	-2.72751	0.275316	-9.90682	3.88813e-23	3.00978e-22	C4_04030W_A	JEN2	MFS domain-containing protein [Source:UniProtKB/TrEMBL;Acc:A0A1D8PLY7]
RPL24A	1125.16	-2.72467	0.197593	-13.7893	2.95421e-43	6.71267e-42	C4_04890C_A	RPL24A	Ribosomal 60S subunit protein L24A [Source:UniProtKB/TrEMBL;Acc:Q5A6A1]
RPL27A	1135.45	-2.72439	0.208528	-13.0649	5.22821e-39	9.88727e-38	C1_12390C_A	RPL27A	60S ribosomal protein L27 [Source:UniProtKB/TrEMBL;Acc:A0A1D8PFG4]
PHR2	1048.54	-2.72062	0.172717	-15.7519	6.664e-56	2.62e-54	C1_00220W_A	PHR2	pH-responsive protein 2 [Source:UniProtKB/Swiss-Prot;Acc:O13318]
PGA53	131.882	-2.71297	0.259683	-10.4472	1.50907e-25	1.342e-24	C4_01360W_A	PGA53	GPI-anchored protein 53 [Source:UniProtKB/Swiss-Prot;Acc:Q5AMJ5]
DDR48	502.761	-2.71285	0.331799	-8.17618	2.92973e-16	1.50542e-15	C2_09220W_A	DDR48	Stress protein DDR48 [Source:UniProtKB/Swiss-Prot;Acc:Q59X49]
RPL12	1579.3	-2.71095	0.229034	-11.8365	2.52919e-32	3.31457e-31	C3_02110W_A	RPL12	Ribosomal 60S subunit protein L12A [Source:UniProtKB/TrEMBL;Acc:Q5AJF7]
RPS30	483.549	-2.70445	0.189317	-14.2853	2.70285e-46	7.05338e-45	CR_03770C_A	RPS30	40S ribosomal protein S30 [Source:UniProtKB/TrEMBL;Acc:A0A1D8PSK2]
MTS1	716.934	-2.70404	0.160904	-16.8053	2.23303e-63	1.23561e-61	C1_09680W_A	MTS1	Sphingolipid C9-methyltransferase [Source:UniProtKB/Swiss-Prot;Acc:Q5APD4]
C3_07910W_A	11.9789	-2.7035	0.842446	-3.20911	0.00133147	0.00225534	C3_07910W_A	NA	Putative pseudouridine-5'-phosphate glycosidase, overlaps orf19.6186 and orf19.6187, Spider biofilm repressed
ENO1	12323.9	-2.70247	0.232139	-11.6416	2.53138e-31	3.14502e-30	C1_08500C_A	ENO1	Enolase 1 [Source:UniProtKB/Swiss-Prot;Acc:P30575]
RPL5	2975.98	-2.70205	0.217728	-12.4102	2.30084e-35	3.62792e-34	C7_01790C_A	RPL5	Ribosomal_L18_c domain-containing protein [Source:UniProtKB/TrEMBL;Acc:Q5AGZ7]
CCP1	1405.57	-2.69902	0.172324	-15.6625	2.72867e-55	1.05204e-53	C3_02480C_A	CCP1	Cytochrome c peroxidase, mitochondrial [Source:UniProtKB/Swiss-Prot;Acc:Q5AEN1]
C5_01070C_A	149.221	-2.69886	0.263198	-10.2541	1.13423e-24	9.58718e-24	C5_01070C_A	NA	Protein of unknown function, repressed by fluphenazine treatment, induced by benomyl treatment and in an RHE model, regulated by Nrg1, Tup1
GAD1	2209.77	-2.68427	0.239719	-11.1976	4.19085e-29	4.60377e-28	C1_11660W_A	GAD1	Glutamate decarboxylase [Source:UniProtKB/TrEMBL;Acc:A0A1D8PF79]
C2_07180W_A	24.0929	-2.68216	0.34985	-7.6666	1.76609e-14	7.89982e-14	C2_07180W_A	NA	Ortholog of C. dubliniensis CD36 : Cd36_21450, Candida tropicalis NEW ASSEMBLY : CTRG1_01739, Candida tropicalis MYA-3404 : CTRG_01739 and Candida albicans WO-1 : CAWG_05814
ECM331	73.7046	-2.68117	0.275992	-9.71465	2.61138e-22	1.91245e-21	C5_02460C_A	ECM331	Cell surface GPI-anchored protein ECM33 [Source:UniProtKB/Swiss-Prot;Acc:Q5AGC4]
C1_10060C_A	137.853	-2.67646	0.327015	-8.1845	2.73438e-16	1.40868e-15	C1_10060C_A	NA	Protein of unknown function, transcript regulated by white-opaque switch, flow model biofilm induced, Spider biofilm induced
RPL10A	1744.89	-2.67544	0.253397	-10.5583	4.65185e-26	4.26372e-25	C6_02240C_A	RPL10A	60S ribosomal protein L10a [Source:UniProtKB/Swiss-Prot;Acc:Q9UVJ4]
IFF11	18.799	-2.66737	0.450779	-5.91725	3.2737e-09	9.68018e-09	C3_00600W_A	IFF11	Cell wall protein IFF11 [Source:UniProtKB/Swiss-Prot;Acc:Q5A7R7]
RPS6A	3651.41	-2.66424	0.195491	-13.6285	2.71263e-42	5.93798e-41	C4_01270W_A	RPS6A	40S ribosomal protein S6 [Source:UniProtKB/TrEMBL;Acc:A0A1D8PL99]
PGA48	169.119	-2.66204	0.211101	-12.6103	1.85373e-36	3.12053e-35	C6_00160W_A	PGA48	Cell wall protein PGA48 [Source:UniProtKB/Swiss-Prot;Acc:Q59L96]
PGA23	659.844	-2.65517	0.274173	-9.68429	3.51649e-22	2.55963e-21	CR_02280W_A	PGA23	Predicted GPI-anchored protein 23 [Source:UniProtKB/Swiss-Prot;Acc:Q59V01]
ERG13	530.955	-2.64544	0.199845	-13.2375	5.33238e-40	1.06221e-38	CR_09160C_A	ERG13	3-hydroxy-3-methylglutaryl coenzyme A synthase [Source:UniProtKB/TrEMBL;Acc:A0A1D8PTW6]
C6_02760W_A	11.1227	-2.64493	0.593641	-4.45544	8.37204e-06	1.81207e-05	C6_02760W_A	NA	Ortholog of C. dubliniensis CD36 : Cd36_63380 and Candida albicans WO-1 : CAWG_05071
RPL30	476.295	-2.63983	0.255315	-10.3395	4.66918e-25	4.04391e-24	C4_04900W_A	RPL30	Ribosomal_L7Ae domain-containing protein [Source:UniProtKB/TrEMBL;Acc:A0A1D8PM75]
ALS4	4496.28	-2.63888	0.226841	-11.6332	2.79557e-31	3.45172e-30	C6_04130C_A	ALS4	Agglutinin-like protein 4 [Source:UniProtKB/Swiss-Prot;Acc:A0A1D8PQB9]
AMO1	125.756	-2.63827	0.1941	-13.5923	4.4497e-42	9.63458e-41	C2_03120W_A	AMO1	Amine oxidase [Source:UniProtKB/TrEMBL;Acc:Q5A0M7]
C3_01640C_A	39.7885	-2.63166	0.320299	-8.21626	2.09942e-16	1.09002e-15	C3_01640C_A	NA	Ortholog of C. dubliniensis CD36 : Cd36_81550, C. parapsilosis CDC317 : CPAR2_503570, C. auris B8441 : B9J08_001894 and Candida tenuis NRRL Y-1498 : cten_CGOB_00261
YDJ1	1884.57	-2.6299	0.185585	-14.1708	1.38822e-45	3.48571e-44	CR_04200W_A	YDJ1	Type I HSP40 co-chaperone [Source:UniProtKB/TrEMBL;Acc:A0A1D8PSQ3]
AGT1	38.3517	-2.62762	0.329678	-7.97027	1.58329e-15	7.76189e-15	C3_04200W_A	AGT1	Afp99p [Source:UniProtKB/TrEMBL;Acc:Q5ANN8]
KRE62	11.2827	-2.62639	0.554985	-4.73237	2.21913e-06	5.09471e-06	C5_00470C_A	KRE62	GH16 domain-containing protein [Source:UniProtKB/TrEMBL;Acc:Q5A504]
MDR1	66.7009	-2.62498	0.356153	-7.37038	1.70139e-13	7.1906e-13	C6_03170C_A	MDR1	Multidrug resistance protein 1 [Source:UniProtKB/Swiss-Prot;Acc:Q5ABU7]
CAR1	1351.23	-2.62331	0.125284	-20.9389	2.37055e-97	3.82875e-95	C5_04490C_A	CAR1	Arginase [Source:UniProtKB/TrEMBL;Acc:A0A1D8PP00]
TEF4	49.9896	-2.62061	0.395697	-6.62276	3.52556e-11	1.2452e-10	C5_03270W_A	TEF4	Tef4p [Source:UniProtKB/TrEMBL;Acc:Q59QS1]
PHO112	13.6332	-2.61249	0.481582	-5.42481	5.80167e-08	1.54504e-07	CR_02400W_A	PHO112	Acid phosphatase [Source:UniProtKB/TrEMBL;Acc:A0A1D8PS71]
C4_06710W_A	136.593	-2.60738	0.224506	-11.6139	3.50435e-31	4.28262e-30	C4_06710W_A	NA	Putative NADP-dependent oxidoreductase, Hap43-repressed, induced by benomyl treatment, oxidative stress-induced via Cap1, rat catheter biofilm repressed
C4_04400C_A	37.3666	-2.60577	0.444939	-5.85647	4.72795e-09	1.38095e-08	C4_04400C_A	NA	(orf19.1409.3) Protein of unknown function, Spider biofilm induced
DCG1	24.2711	-2.60292	0.43978	-5.91868	3.24531e-09	9.62003e-09	C3_02550C_A	DCG1	Dcg1p [Source:UniProtKB/TrEMBL;Acc:A0A1D8PJG9]
FRE7	1840.23	-2.6024	0.214277	-12.145	6.09555e-34	8.8201e-33	CR_07290W_A	FRE7	FAD-binding FR-type domain-containing protein [Source:UniProtKB/TrEMBL;Acc:A0A1D8PTG2]
REC8	26.7043	-2.59226	0.446334	-5.80789	6.3265e-09	1.83619e-08	C1_04690C_A	REC8	Rad21_Rec8_N domain-containing protein [Source:UniProtKB/TrEMBL;Acc:A0A1D8PDC0]
C6_02200C_A	51.2672	-2.592	0.314891	-8.23143	1.84997e-16	9.65539e-16	C6_02200C_A	NA	Protein of unknown function, mRNA binds She3, transcript regulated upon yeast-hypha switch, induced in oralpharyngeal candidasis
C5_01540W_A	943.842	-2.59065	0.260795	-9.9337	2.97028e-23	2.32945e-22	C5_01540W_A	NA	Ribosomal_S17_N domain-containing protein [Source:UniProtKB/TrEMBL;Acc:A0A1D8PN83]
C2_01630W_A	85.1615	-2.58912	0.208773	-12.4016	2.56151e-35	4.02832e-34	C2_01630W_A	NA	2-hydroxyacid dehydrogenase domain-containing protein, Hap43-repressed gene, induced by alpha pheromone in SpiderM medium
CDC46	107.186	-2.58622	0.233358	-11.0826	1.52404e-28	1.60346e-27	C2_06250C_A	CDC46	DNA helicase [Source:UniProtKB/TrEMBL;Acc:Q59P49]
CTF5	13.2301	-2.58297	0.469593	-5.50044	3.78838e-08	1.02859e-07	C6_02130C_A	CTF5	Ctf5p [Source:UniProtKB/TrEMBL;Acc:A0A1D8PPT2]
C1_03510C_A	405.947	-2.5765	0.216264	-11.9137	1.00403e-32	1.35748e-31	C1_03510C_A	NA	Protein of unknown function, present in exponential and stationary phase yeast, identified in extracts from biofilm and planktonic cells, flow model biofilm induced gene, GlcNAc-induced protein
SOU1	3992.01	-2.56456	0.248262	-10.3301	5.15314e-25	4.44375e-24	C4_06390W_A	SOU1	Sorbose reductase SOU1 [Source:UniProtKB/Swiss-Prot;Acc:P87219]
CR_00890C_A	33.4385	-2.55893	0.374477	-6.83333	8.29651e-12	3.10457e-11	CR_00890C_A	NA	(orf19.3265.1) Ortholog of C. parapsilosis CDC317 : CPAR2_800920, C. auris B8441 : B9J08_003484, Candida tenuis NRRL Y-1498 : CANTEDRAFT_109948 and Debaryomyces hansenii CBS767 : DEHA2E17182g
SSB1	4902.73	-2.55245	0.265272	-9.62202	6.45502e-22	4.58682e-21	CR_08090W_A	SSB1	Hsp70 family ATPase [Source:UniProtKB/TrEMBL;Acc:Q5A397]
C2_06930C_A	13.0484	-2.55209	0.596621	-4.27757	1.88948e-05	3.94671e-05	C2_06930C_A	NA	Ortholog of C. dubliniensis CD36 : Cd36_21220, C. parapsilosis CDC317 : CPAR2_406700, Candida tenuis NRRL Y-1498 : CANTEDRAFT_127772 and Candida tropicalis MYA-3404 : CTRG_01766
RPL21A	1376.13	-2.55004	0.241198	-10.5724	4.00066e-26	3.67249e-25	C2_03810C_A	RPL21A	Ribosomal 60S subunit protein L21A [Source:UniProtKB/TrEMBL;Acc:A0A1D8PGY0]
C1_14310W_A	101.295	-2.54848	0.251671	-10.1262	4.22672e-24	3.46012e-23	C1_14310W_A	NA	CMP/dCMP-type deaminase domain-containing protein [Source:UniProtKB/TrEMBL;Acc:A0A1D8PFW6]
SAP4	27.536	-2.54665	0.424419	-6.00033	1.96912e-09	5.96122e-09	C6_03500C_A	SAP4	Candidapepsin-4 [Source:UniProtKB/Swiss-Prot;Acc:Q5A8N2]
SCW4	154.997	-2.54572	0.333777	-7.62699	2.40294e-14	1.06607e-13	C1_02520W_A	SCW4	Scw4p [Source:UniProtKB/TrEMBL;Acc:Q5AIB2]
HXT5	626.788	-2.54559	0.222302	-11.4511	2.32277e-30	2.72708e-29	CR_03450W_A	HXT5	MFS domain-containing protein [Source:UniProtKB/TrEMBL;Acc:A0A1D8PSH1]
FRE30	718.899	-2.53777	0.218341	-11.623	3.14976e-31	3.86508e-30	CR_07280W_A	FRE30	Fre30p [Source:UniProtKB/TrEMBL;Acc:A0A1D8PTF8]
C2_05290C_A	135.42	-2.51608	0.206137	-12.2059	2.89236e-34	4.28902e-33	C2_05290C_A	NA	GOLD domain-containing protein [Source:UniProtKB/TrEMBL;Acc:Q59ZG1]
C4_04390W_A	423.91	-2.51531	0.239018	-10.5235	6.7303e-26	6.11251e-25	C4_04390W_A	NA	Ribosomal 60S subunit protein L22B [Source:UniProtKB/TrEMBL;Acc:A0A1D8PM41]
GLO1	514.193	-2.51104	0.152214	-16.4968	3.86898e-61	1.91083e-59	C1_00500C_A	GLO1	Lactoylglutathione lyase [Source:UniProtKB/TrEMBL;Acc:Q5ABB2]
C7_03350C_A	95.6269	-2.50577	0.20773	-12.0627	1.66297e-33	2.34939e-32	C7_03350C_A	NA	Aldo_ket_red domain-containing protein [Source:UniProtKB/TrEMBL;Acc:A0A1D8PRB0]
CR_02380C_A	54.1002	-2.50503	0.256696	-9.75873	1.69255e-22	1.25337e-21	CR_02380C_A	NA	Protein similar to S. cerevisiae Kre27p, which has a role in resistance to killer toxin, predicted Kex2p substrate
ASC1	1363.68	-2.50287	0.261458	-9.57273	1.04117e-21	7.27723e-21	C7_01250W_A	ASC1	Guanine nucleotide-binding protein subunit beta-like protein [Source:UniProtKB/Swiss-Prot;Acc:P83774]
TSA1	2769.1	-2.49264	0.0969189	-25.7188	7.20111e-146	5.37923e-143	C3_06180C_A	TSA1	Peroxiredoxin TSA1-A [Source:UniProtKB/Swiss-Prot;Acc:Q9Y7F0]
NUP	21.8126	-2.49044	0.484675	-5.13837	2.77132e-07	6.89197e-07	C7_01560C_A	NUP	Purine nucleoside permease [Source:UniProtKB/Swiss-Prot;Acc:Q5AGW8]
ESC4	64.3706	-2.48976	0.243659	-10.2182	1.64379e-24	1.37774e-23	C2_01400C_A	ESC4	Esc4p [Source:UniProtKB/TrEMBL;Acc:Q5ALY1]
C2_10200W_A	103.682	-2.4871	0.168765	-14.7371	3.72475e-49	1.10194e-47	C2_10200W_A	NA	Dolichyl-diphosphooligosaccharide--protein glycosyltransferase subunit OST2 [Source:UniProtKB/TrEMBL;Acc:A0A1D8PIN6]
POL30	154.106	-2.48676	0.257058	-9.67391	3.8921e-22	2.81248e-21	C4_01770W_A	POL30	Proliferating cell nuclear antigen [Source:UniProtKB/TrEMBL;Acc:Q5AMN0]
C5_04330W_A	43.1905	-2.48507	0.272194	-9.12979	6.8635e-20	4.33576e-19	C5_04330W_A	NA	(orf19.3919.1) Putative adhesin-like protein
CR_05360C_A	133.166	-2.48048	0.20695	-11.9859	4.21139e-33	5.82576e-32	CR_05360C_A	NA	Ortholog of C. dubliniensis CD36 : Cd36_30690, C. parapsilosis CDC317 : CPAR2_204140, Debaryomyces hansenii CBS767 : DEHA2F16940g and Candida tropicalis MYA-3404 : CTRG_00570
C4_05820W_A	91.5015	-2.47711	0.196891	-12.5811	2.68133e-36	4.50102e-35	C4_05820W_A	NA	(orf19.1267.1) Ortholog(s) have cysteine desulfurase activity, role in iron-sulfur cluster assembly and L-cysteine desulfurase complex, extrinsic component of mitochondrial inner membrane, mitochondrial matrix localization
OYE22	114.518	-2.47633	0.196192	-12.622	1.59739e-36	2.70425e-35	CR_01200W_A	OYE22	Oxidored_FMN domain-containing protein [Source:UniProtKB/TrEMBL;Acc:Q5A894]
ACE2	697.442	-2.4737	0.279551	-8.84886	8.84163e-19	5.23144e-18	CR_07440W_A	ACE2	Cell wall transcription factor ACE2 [Source:UniProtKB/Swiss-Prot;Acc:Q59RR0]
ATO10	25.7787	-2.47208	0.410389	-6.02376	1.70414e-09	5.18794e-09	CR_00930W_A	ATO10	Ato10p [Source:UniProtKB/TrEMBL;Acc:Q5A865]
RFA2	140.815	-2.46896	0.1606	-15.3734	2.46862e-53	8.88702e-52	C2_07120W_A	RFA2	Rfa2p [Source:UniProtKB/TrEMBL;Acc:Q59Z33]
LPG20	75.9273	-2.46646	0.188686	-13.0718	4.77316e-39	9.05537e-38	C1_04740W_A	LPG20	Aldo_ket_red domain-containing protein [Source:UniProtKB/TrEMBL;Acc:A0A1D8PDE2]
CSH1	514.195	-2.45706	0.241878	-10.1583	3.04457e-24	2.51651e-23	C1_04020C_A	CSH1	Aldo_ket_red domain-containing protein [Source:UniProtKB/TrEMBL;Acc:Q59QH2]
HST6	37.8682	-2.45629	0.35626	-6.89465	5.3996e-12	2.04357e-11	C3_06510C_A	HST6	ATP-binding cassette alpha-factor transporter [Source:UniProtKB/TrEMBL;Acc:A0A1D8PKI5]
ARO4	569.904	-2.448	0.21473	-11.4004	4.16362e-30	4.83142e-29	C1_05110C_A	ARO4	Phospho-2-dehydro-3-deoxyheptonate aldolase, tyrosine-inhibited [Source:UniProtKB/Swiss-Prot;Acc:P79023]
CR_08830W_A	376.907	-2.4464	0.24256	-10.0858	6.3866e-24	5.1786e-23	CR_08830W_A	NA	(orf19.7279.1) Protein of unknown function, Spider biofilm induced
C5_03770C_A	15.377	-2.44533	0.58867	-4.15398	3.26735e-05	6.6159e-05	C5_03770C_A	NA	Formate dehydrogenase [Source:UniProtKB/TrEMBL;Acc:A0A1D8PNS1]
THI13	137.816	-2.43623	0.212326	-11.474	1.78202e-30	2.11296e-29	CR_09290W_A	THI13	4-amino-5-hydroxymethyl-2-methylpyrimidine phosphate synthase [Source:UniProtKB/Swiss-Prot;Acc:Q5A3Y5]
GLO2	253.723	-2.43601	0.158482	-15.3709	2.56762e-53	9.1881e-52	C2_09260C_A	GLO2	Glyoxalase II [Source:UniProtKB/TrEMBL;Acc:A0A1D8PID4]
CGI121	21.2496	-2.43273	0.35974	-6.76247	1.35659e-11	4.98279e-11	C5_00620W_A	CGI121	EKC/KEOPS complex subunit CGI121 [Source:UniProtKB/Swiss-Prot;Acc:Q5A519]
CR_09240C_A	830.923	-2.4273	0.270823	-8.96269	3.16859e-19	1.92434e-18	CR_09240C_A	NA	Protein of unknown function, S. cerevisae ortholog Ypl225w interacts with ribosomes, rat catheter biofilm induced
C1_00160C_A	1072.93	-2.42586	0.329506	-7.3621	1.81034e-13	7.61337e-13	C1_00160C_A	NA	Putative nucleolar protein with a predicted role in pre-rRNA processing and ribosome biogenesis, repressed by nitric oxide, required for flow model biofilm formation, Spider biofilm repressed
C6_01600W_A	25.0965	-2.42475	0.373559	-6.49094	8.52999e-11	2.92122e-10	C6_01600W_A	NA	Ortholog of Candida albicans WO-1 : CAWG_05207
C3_04810C_A	2561.26	-2.42358	0.194503	-12.4604	1.22819e-35	1.99447e-34	C3_04810C_A	NA	HABP4_PAI-RBP1 domain-containing protein [Source:UniProtKB/TrEMBL;Acc:A0A1D8PK71]
C2_07840W_A	24.4881	-2.41865	0.382561	-6.32227	2.57756e-10	8.40804e-10	C2_07840W_A	NA	Has domain(s) with predicted N,N-dimethylaniline monooxygenase activity, NADP binding, flavin adenine dinucleotide binding activity
THI20	175.748	-2.41412	0.203762	-11.8477	2.21099e-32	2.91675e-31	C2_03370W_A	THI20	Trifunctional hydroxymethylpyrimidine kinase/phosphomethylpyrimidine kinase/thiaminase [Source:UniProtKB/TrEMBL;Acc:A0A1D8PH02]
SHM2	997.941	-2.41024	0.177314	-13.5931	4.40085e-42	9.56344e-41	C6_03760C_A	SHM2	Serine hydroxymethyltransferase, cytosolic [Source:UniProtKB/Swiss-Prot;Acc:O13426]
RPS16A	1343.76	-2.40997	0.24859	-9.69454	3.18058e-22	2.32361e-21	C1_03030W_A	RPS16A	Ribosomal 40S subunit protein S16A [Source:UniProtKB/TrEMBL;Acc:A0A1D8PCW6]
C1_03150C_A	482.403	-2.40695	0.204211	-11.7866	4.57527e-32	5.86734e-31	C1_03150C_A	NA	(orf19.3007.2) Ortholog of C. dubliniensis CD36 : Cd36_02950, C. parapsilosis CDC317 : CPAR2_108520, C. auris B8441 : B9J08_002035 and Candida tenuis NRRL Y-1498 : CANTEDRAFT_100285
C4_03690C_A	20.2399	-2.40055	0.387013	-6.20277	5.54788e-10	1.76258e-09	C4_03690C_A	NA	Has domain(s) with predicted role in RNA catabolic process and ribonuclease H2 complex localization
RPS14B	1067.84	-2.39994	0.231823	-10.3525	4.07836e-25	3.54764e-24	C1_06450C_A	RPS14B	Ribosomal 40S subunit protein S14B [Source:UniProtKB/TrEMBL;Acc:A0A1D8PDT3]
C2_08260W_A	16.6055	-2.39993	0.403552	-5.94701	2.7309e-09	8.16402e-09	C2_08260W_A	NA	Protein of unknown function, Hap43-repressed gene, by Rgt1, repressed in Spider biofilms by Bcr1, Tec1, Brg1, Rob1 and induced by Efg1, Ndt80, Spider biofilm induced
RNR21	434.381	-2.3993	0.169926	-14.1196	2.87461e-45	6.9832e-44	C2_03010C_A	RNR21	Ribonucleotide-diphosphate reductase subunit [Source:UniProtKB/TrEMBL;Acc:Q5A0L0]
RPS15	1054.37	-2.39916	0.239766	-10.0062	1.43089e-23	1.14319e-22	C3_04670C_A	RPS15	Ribosomal 40S subunit protein S15 [Source:UniProtKB/TrEMBL;Acc:A0A1D8PK22]
DLD2	182.328	-2.39235	0.273408	-8.75012	2.13118e-18	1.2377e-17	C3_07360W_A	DLD2	FAD-binding PCMH-type domain-containing protein [Source:UniProtKB/TrEMBL;Acc:Q5ADT6]
C1_11110C_A	39.1534	-2.39211	0.292999	-8.16424	3.23469e-16	1.65785e-15	C1_11110C_A	NA	Tubulin-binding prefolding complex subunit [Source:UniProtKB/TrEMBL;Acc:A0A1D8PF30]
C3_02090C_A	186.672	-2.38818	0.238991	-9.99275	1.63973e-23	1.30654e-22	C3_02090C_A	NA	Ortholog of C. dubliniensis CD36 : Cd36_82070, C. parapsilosis CDC317 : CPAR2_202790, C. auris B8441 : B9J08_000205 and Candida tenuis NRRL Y-1498 : CANTEDRAFT_114065
C2_02410W_A	451.526	-2.38786	0.161401	-14.7946	1.58771e-49	4.81633e-48	C2_02410W_A	NA	Endoplasmic reticulum transmembrane protein [Source:UniProtKB/TrEMBL;Acc:A0A1D8PGL1]
RAD27	112.211	-2.38667	0.210934	-11.3148	1.10886e-29	1.25265e-28	CR_04560C_A	RAD27	Flap endonuclease 1 [Source:UniProtKB/Swiss-Prot;Acc:Q5A6K8]
NRM1	55.5839	-2.38607	0.260104	-9.17352	4.57807e-20	2.91669e-19	C1_00840C_A	NRM1	Nrm1p [Source:UniProtKB/TrEMBL;Acc:A0A1D8PCB2]
MVD	597.976	-2.38458	0.167974	-14.1961	9.68073e-46	2.46179e-44	C1_00070W_A	MVD	Diphosphomevalonate decarboxylase [Source:UniProtKB/TrEMBL;Acc:A0A1D8PC43]
C7_01000C_A	96.7751	-2.38445	0.266025	-8.96326	3.15232e-19	1.91641e-18	C7_01000C_A	NA	Putative protein of unknown function, transcription is positively regulated by Tbf1p, overlaps orf19.7015
C7_00410C_A	270.17	-2.383	0.173447	-13.739	5.92521e-43	1.33619e-41	C7_00410C_A	NA	DH domain-containing protein [Source:UniProtKB/TrEMBL;Acc:A0A1D8PQK0]
PRE6	675.979	-2.38248	0.0894693	-26.6291	3.12721e-156	3.73764e-153	CR_04550W_A	PRE6	Proteasome endopeptidase complex [Source:UniProtKB/TrEMBL;Acc:A0A1D8PSS4]
DPM2	51.9502	-2.3808	0.305065	-7.80424	5.98606e-15	2.78387e-14	C6_00420W_A	DPM2	Dolichol phosphate-mannose biosynthesis regulatory protein [Source:UniProtKB/TrEMBL;Acc:A0A1D8PPC1]
GAR1	420.812	-2.37929	0.308775	-7.70558	1.30253e-14	5.90584e-14	C1_11550W_A	GAR1	H/ACA ribonucleoprotein complex subunit [Source:UniProtKB/TrEMBL;Acc:A0A1D8PF56]
YIM1	485.841	-2.37461	0.199901	-11.8789	1.52381e-32	2.04636e-31	C2_03750W_A	YIM1	PKS_ER domain-containing protein [Source:UniProtKB/TrEMBL;Acc:Q5AHE9]
CHL4	81.552	-2.37129	0.280993	-8.43896	3.20185e-17	1.74742e-16	C1_04570C_A	CHL4	Chl4p [Source:UniProtKB/TrEMBL;Acc:A0A1D8PDB7]
PCL2	18.1116	-2.37077	0.534746	-4.43344	9.27402e-06	1.99933e-05	C1_08570C_A	PCL2	Cyclin N-terminal domain-containing protein [Source:UniProtKB/TrEMBL;Acc:A0A1D8PEC2]
SEM1	130.663	-2.36998	0.183914	-12.8864	5.37196e-38	9.72813e-37	C4_06880C_A	SEM1	Proteasome regulatory particle lid subunit [Source:UniProtKB/TrEMBL;Acc:A0A1D8PMQ0]
C7_02100W_A	534.345	-2.365	0.190274	-12.4295	1.80845e-35	2.8974e-34	C7_02100W_A	NA	Peptidase_M24 domain-containing protein [Source:UniProtKB/TrEMBL;Acc:A0A1D8PR11]
TAL1	2136.48	-2.3609	0.142482	-16.5698	1.15284e-61	5.83845e-60	CR_03720W_A	TAL1	Transaldolase [Source:UniProtKB/TrEMBL;Acc:Q5A017]
IFR2	1143.77	-2.35214	0.199516	-11.7892	4.43505e-32	5.69976e-31	CR_03280W_A	IFR2	PKS_ER domain-containing protein [Source:UniProtKB/TrEMBL;Acc:A0A1D8PSE7]
MET15	354.555	-2.34913	0.158938	-14.7802	1.96567e-49	5.87343e-48	C4_00200C_A	MET15	Bifunctional cysteine synthase/O-acetylhomoserine aminocarboxypropyltransferase [Source:UniProtKB/TrEMBL;Acc:Q59US5]
CR_00910W_A	762.108	-2.34878	0.202128	-11.6203	3.25047e-31	3.98049e-30	CR_00910W_A	NA	(orf19.3264.1) Protein of unknown function, Spider biofilm repressed
C7_01010W_A	33.1588	-2.34631	0.335661	-6.99013	2.74636e-12	1.06504e-11	C7_01010W_A	NA	Ortholog of C. dubliniensis CD36 : Cd36_70940, C. parapsilosis CDC317 : CPAR2_300280, Debaryomyces hansenii CBS767 : DEHA2F22220g and Pichia stipitis Pignal : PICST_32459
C2_08060W_A	22.527	-2.34607	0.347774	-6.74597	1.52007e-11	5.54915e-11	C2_08060W_A	NA	(orf19.2178.1) Protein of unknown function, Spider biofilm induced
C1_06890C_A	898.822	-2.3458	0.249677	-9.39535	5.7026e-21	3.82907e-20	C1_06890C_A	NA	Ribosomal 60S subunit protein L34B [Source:UniProtKB/TrEMBL;Acc:A0A1D8PDZ1]
RFC1	422.383	-2.34549	0.225813	-10.3869	2.84537e-25	2.50426e-24	C2_05790C_A	RFC1	Replication factor C subunit 1 [Source:UniProtKB/TrEMBL;Acc:A0A1D8PHI0]
RPS8A	2196.2	-2.34039	0.241996	-9.6712	3.99672e-22	2.87764e-21	C2_05610C_A	RPS8A	40S ribosomal protein S8 [Source:UniProtKB/TrEMBL;Acc:Q59T44]
PGA7	1078.27	-2.33875	0.207941	-11.2472	2.3918e-29	2.66668e-28	C4_00120W_A	PGA7	GPI-anchored hemophore PGA7 [Source:UniProtKB/Swiss-Prot;Acc:Q59UT5]
C2_04390W_A	21.2924	-2.33651	0.401301	-5.82233	5.80324e-09	1.6876e-08	C2_04390W_A	NA	Predicted protein with similarity to cell wall proteins, possibly an essential gene, disruptants not obtained by UAU1 method
YCP4	539.068	-2.3325	0.188332	-12.3851	3.14849e-35	4.93841e-34	CR_05380C_A	YCP4	Flavodoxin-like domain-containing protein [Source:UniProtKB/TrEMBL;Acc:A0A1D8PT03]
SPC3	95.7975	-2.3293	0.217155	-10.7264	7.65093e-27	7.31552e-26	C1_13020C_A	SPC3	Signal peptidase subunit 3 [Source:UniProtKB/TrEMBL;Acc:Q5AL47]
CDC47	310.743	-2.32919	0.16064	-14.4995	1.22096e-47	3.36243e-46	C2_09020W_A	CDC47	DNA replication licensing factor MCM7 [Source:UniProtKB/TrEMBL;Acc:A0A1D8PIE7]
YVC1	340.779	-2.32309	0.250582	-9.27077	1.84802e-20	1.20829e-19	C2_07730W_A	YVC1	Calcium channel YVC1 [Source:UniProtKB/Swiss-Prot;Acc:Q5A2J7]
DPM3	53.5544	-2.32286	0.232609	-9.98608	1.75378e-23	1.39369e-22	C4_01920W_A	DPM3	Dolichol-phosphate mannosyltransferase subunit 3 [Source:UniProtKB/TrEMBL;Acc:A0A1D8PLF1]
FRE10	703.245	-2.31763	0.152251	-15.2225	2.50824e-52	8.56528e-51	C4_04320W_A	FRE10	FAD-binding FR-type domain-containing protein [Source:UniProtKB/TrEMBL;Acc:Q59PA1]
SNU13	124.078	-2.31311	0.271911	-8.50687	1.78693e-17	9.88768e-17	C3_04380C_A	SNU13	13 kDa ribonucleoprotein-associated protein [Source:UniProtKB/Swiss-Prot;Acc:Q5ANL6]
SAP7	66.1557	-2.3101	0.329723	-7.00618	2.44912e-12	9.55349e-12	C1_04870W_A	SAP7	Candidapepsin-7 [Source:UniProtKB/Swiss-Prot;Acc:Q59VH7]
MHF1	33.8673	-2.30941	0.348603	-6.62476	3.47804e-11	1.22914e-10	C1_12840W_A	MHF1	Inner kinetochore subunit MHF1 [Source:UniProtKB/Swiss-Prot;Acc:Q5AL63]
C2_07790C_A	60.6465	-2.30884	0.266075	-8.67742	4.04845e-18	2.3263e-17	C2_07790C_A	NA	Protein of unknown function, induced by alpha pheromone in SpiderM medium
GCY1	733.783	-2.30169	0.24485	-9.40039	5.43617e-21	3.66252e-20	C3_07340W_A	GCY1	Aldo_ket_red domain-containing protein [Source:UniProtKB/TrEMBL;Acc:Q5ADT4]
RPL2	3371.69	-2.29984	0.230661	-9.97064	2.04895e-23	1.61965e-22	C1_11060C_A	RPL2	Ribosomal_L2_C domain-containing protein [Source:UniProtKB/TrEMBL;Acc:A0A1D8PF08]
ADE1	183.169	-2.29398	0.222189	-10.3245	5.4625e-25	4.70373e-24	CR_00510C_A	ADE1	Phosphoribosylaminoimidazole-succinocarboxamide synthase [Source:UniProtKB/TrEMBL;Acc:A0A1D8PRQ1]
LEU2	255.253	-2.29387	0.174118	-13.1742	1.23579e-39	2.41343e-38	C7_00400W_A	LEU2	3-isopropylmalate dehydrogenase [Source:UniProtKB/TrEMBL;Acc:A0A1D8PQK5]
SUN41	1380.79	-2.29269	0.156416	-14.6577	1.20357e-48	3.52574e-47	C6_00820W_A	SUN41	Secreted beta-glucosidase SUN41 [Source:UniProtKB/Swiss-Prot;Acc:Q59NP5]
C6_01210W_A	106.016	-2.2904	0.226842	-10.0969	5.70165e-24	4.64069e-23	C6_01210W_A	NA	(orf19.131.2) Ortholog of S. cerevisiae : YPR063C, C. glabrata CBS138 : CAGL0D01540g, C. dubliniensis CD36 : Cd36_61340, C. parapsilosis CDC317 : CPAR2_602790 and C. auris B8441 : B9J08_005400
ACC1	4237.09	-2.28963	0.239178	-9.57291	1.03941e-21	7.2734e-21	CR_00640W_A	ACC1	Biotin carboxylase [Source:UniProtKB/TrEMBL;Acc:A0A1D8PRR7]
APT1	139.145	-2.28796	0.276928	-8.26192	1.43344e-16	7.56068e-16	C2_01430W_A	APT1	Adenine phosphoribosyltransferase [Source:UniProtKB/Swiss-Prot;Acc:Q5ALX8]
CR_06500C_A	135.168	-2.28595	0.284964	-8.02191	1.04117e-15	5.16782e-15	CR_06500C_A	NA	Protein of unknown function, Hap43-induced, regulated by Nrg1, Tup1, repressed by alpha pheromone in SpiderM medium, Spider biofilm induced, Bcr1-repressed in RPMI a/a biofilms
CR_04120C_A	162.993	-2.28187	0.177618	-12.8471	8.93486e-38	1.57973e-36	CR_04120C_A	NA	DNA_MISMATCH_REPAIR_2 domain-containing protein [Source:UniProtKB/TrEMBL;Acc:A0A1D8PSP4]
SWI6	282.745	-2.28109	0.159883	-14.2672	3.50202e-46	9.02072e-45	C1_08670W_A	SWI6	Transcriptional regulator [Source:UniProtKB/TrEMBL;Acc:A0A1D8PED2]
PGI1	2721.6	-2.26881	0.236837	-9.57965	9.7378e-22	6.8382e-21	CR_06340C_A	PGI1	Glucose-6-phosphate isomerase [Source:UniProtKB/Swiss-Prot;Acc:P83780]
NOP1	835.443	-2.26479	0.284543	-7.9594	1.72877e-15	8.43357e-15	C4_06720W_A	NOP1	Histone-glutamine methyltransferase [Source:UniProtKB/TrEMBL;Acc:Q5A0V9]
RPP1A	575.718	-2.26376	0.238562	-9.48919	2.32839e-21	1.59936e-20	C1_03010W_A	RPP1A	60S acidic ribosomal protein P1-A [Source:UniProtKB/Swiss-Prot;Acc:Q9HFQ7]
C6_00680C_A	21.9488	-2.26047	0.390683	-5.78596	7.20999e-09	2.08351e-08	C6_00680C_A	NA	(orf19.4192.1) Ortholog of C. dubliniensis CD36 : Cd36_60590, C. parapsilosis CDC317 : CPAR2_602880, C. auris B8441 : B9J08_001867 and Candida tenuis NRRL Y-1498 : CANTEDRAFT_115034
TMA19	2032	-2.25836	0.161803	-13.9575	2.83258e-44	6.66437e-43	CR_00860C_A	TMA19	Translationally-controlled tumor protein homolog [Source:UniProtKB/Swiss-Prot;Acc:Q5A860]
C2_06140C_A	18.8647	-2.25467	0.436369	-5.16689	2.38024e-07	5.95408e-07	C2_06140C_A	NA	GAF domain-containing protein [Source:UniProtKB/TrEMBL;Acc:Q59X27]
CRD2	313.597	-2.25139	0.323987	-6.94902	3.67822e-12	1.41176e-11	C4_01160W_A	CRD2	Crd2p [Source:UniProtKB/TrEMBL;Acc:A0A1D8PL78]
LSC2	915.947	-2.2508	0.182366	-12.3423	5.3635e-35	8.28224e-34	CR_06760C_A	LSC2	Succinate--CoA ligase [ADP-forming] subunit beta, mitochondrial [Source:UniProtKB/TrEMBL;Acc:A0A1D8PTB5]
C2_05710C_A	730.963	-2.24454	0.157698	-14.2331	5.70928e-46	1.45806e-44	C2_05710C_A	NA	Ribosomal 60S subunit protein L33A [Source:UniProtKB/TrEMBL;Acc:A0A1D8PHH4]
C1_14060W_A	1722.38	-2.24373	0.272981	-8.21935	2.04604e-16	1.06323e-15	C1_14060W_A	NA	Cellulase domain-containing protein [Source:UniProtKB/TrEMBL;Acc:A0A1D8PFV8]
C1_06700W_A	277.74	-2.24334	0.171604	-13.0728	4.71184e-39	8.96751e-38	C1_06700W_A	NA	SH3-domain protein, role in barrier septum assembly involved in cell cycle cytokinesis, activates the Chs2 chitin synthase activity during cytokinesis, Spider biofilm repressed
MTLA2	10.5018	-2.24273	0.48266	-4.6466	3.37458e-06	7.58138e-06	C5_01750C_A	MTLA2	Mating-type-like protein A2 [Source:UniProtKB/Swiss-Prot;Acc:Q71U11]
HMO1	950.699	-2.23759	0.183956	-12.1637	4.85121e-34	7.07093e-33	CR_05670C_A	HMO1	Transcriptional regulator HMO1 [Source:UniProtKB/Swiss-Prot;Acc:Q59PR9]
RFA1	567.439	-2.23756	0.227198	-9.84849	6.95785e-23	5.29009e-22	C2_00380C_A	RFA1	Replication protein A subunit [Source:UniProtKB/TrEMBL;Acc:Q5ACX4]
GRE3	556.391	-2.234	0.167169	-13.3638	9.84451e-41	2.01475e-39	C5_02930C_A	GRE3	Aldo_ket_red domain-containing protein [Source:UniProtKB/TrEMBL;Acc:A0A1D8PNK3]
C3_00360W_A	135.828	-2.23329	0.230854	-9.67403	3.88774e-22	2.81248e-21	C3_00360W_A	NA	Protein of unknown function, Hap43-repressed, Spider biofilm induced
C5_02110W_A	6365.57	-2.23321	0.153351	-14.5627	4.85204e-48	1.37421e-46	C5_02110W_A	NA	Hsp12p [Source:UniProtKB/TrEMBL;Acc:A0A1D8PNC7]
CR_06070W_A	596.107	-2.23309	0.19702	-11.3343	8.8698e-30	1.00772e-28	CR_06070W_A	NA	Putative microsomal beta-keto-reductase, transcript upregulated by treatment with ciclopirox olamine, induced by alpha pheromone in SpiderM medium, regulated by Sef1, Sfu1, and Hap43
C3_05150W_A	718.68	-2.23125	0.13456	-16.5818	9.42971e-62	4.8164e-60	C3_05150W_A	NA	Putative cleavage factor I subunit, required for the cleavage and polyadenylation of pre-mRNA 3' ends, Spider biofilm repressed
C4_07160W_A	10.6043	-2.23055	0.503434	-4.43067	9.39397e-06	2.023e-05	C4_07160W_A	NA	(orf19.3087.2) Ortholog of C. dubliniensis CD36 : Cd36_26300, Candida tenuis NRRL Y-1498 : cten_CGOB_00015, Debaryomyces hansenii CBS767 : DEHA2G16104g and Pichia stipitis Pignal : psti_CGOB_00212
RPL39	819.072	-2.2305	0.194597	-11.4621	2.04487e-30	2.41029e-29	C2_03960W_A	RPL39	60S ribosomal protein L36 [Source:UniProtKB/TrEMBL;Acc:A0A1D8PH21]
RPS28B	421.391	-2.22778	0.215941	-10.3166	5.92757e-25	5.09686e-24	C7_00710W_A	RPS28B	Ribosomal 40S subunit protein S28B [Source:UniProtKB/TrEMBL;Acc:A0A1D8PQN0]
C5_02780W_A	150.407	-2.22399	0.267917	-8.30103	1.0321e-16	5.4923e-16	C5_02780W_A	NA	GATA-type domain-containing protein [Source:UniProtKB/TrEMBL;Acc:A0A1D8PNK6]
C7_02010C_A	230.522	-2.2195	0.245331	-9.04694	1.47028e-19	9.11452e-19	C7_02010C_A	NA	Aldedh domain-containing protein [Source:UniProtKB/TrEMBL;Acc:Q5AH20]
CHO1	333.572	-2.21808	0.211236	-10.5005	8.59253e-26	7.73328e-25	C1_11240C_A	CHO1	CDP-diacylglycerol--serine O-phosphatidyltransferase [Source:UniProtKB/TrEMBL;Acc:A0A1D8PF32]
TPO2	107.646	-2.21586	0.210261	-10.5386	5.73295e-26	5.23055e-25	C7_04250W_A	TPO2	MFS domain-containing protein [Source:UniProtKB/TrEMBL;Acc:A0A1D8PRK9]
PGA38	250.98	-2.21369	0.408376	-5.42073	5.93573e-08	1.57723e-07	C4_02440C_A	PGA38	Pga38p [Source:UniProtKB/TrEMBL;Acc:A0A1D8PLK7]
C7_02260W_A	5923.81	-2.21277	0.310556	-7.12519	1.03941e-12	4.15762e-12	C7_02260W_A	NA	Ortholog of C. parapsilosis CDC317 : CPAR2_808350, C. dubliniensis CD36 : Cd36_72060, Candida metapsilosis : CMET_5893 and Candida orthopsilosis Co 90-125 : CORT_0C00820
RPL25	1390.28	-2.21181	0.223166	-9.91104	3.7275e-23	2.88917e-22	C6_01970C_A	RPL25	Ribosomal_L23eN domain-containing protein [Source:UniProtKB/TrEMBL;Acc:A0A1D8PPS1]
GRE2	136.613	-2.21071	0.2513	-8.79709	1.40415e-18	8.23473e-18	C2_06720W_A	GRE2	Epimerase domain-containing protein [Source:UniProtKB/TrEMBL;Acc:A0A1D8PHQ6]
C2_07200W_A	143.697	-2.20522	0.176277	-12.5099	6.58768e-36	1.08154e-34	C2_07200W_A	NA	DNA-directed RNA polymerase subunit [Source:UniProtKB/TrEMBL;Acc:Q59Z24]
CFL2	149.886	-2.2043	0.313495	-7.03136	2.04527e-12	8.0253e-12	C4_05780C_A	CFL2	FAD-binding FR-type domain-containing protein [Source:UniProtKB/TrEMBL;Acc:A0A1D8PME3]
ASN1	749.1	-2.1989	0.239596	-9.1775	4.4121e-20	2.81696e-19	C2_09060C_A	ASN1	Asparagine synthase (glutamine-hydrolyzing) [Source:UniProtKB/TrEMBL;Acc:A0A1D8PIB2]
RPL40B	284.531	-2.19757	0.237299	-9.26076	2.0298e-20	1.32178e-19	C4_01050C_A	RPL40B	Ribosomal_L40e domain-containing protein [Source:UniProtKB/TrEMBL;Acc:A0A1D8PL68]
C7_00310C_A	230.833	-2.19626	0.206649	-10.628	2.20806e-26	2.05856e-25	C7_00310C_A	NA	Protein of unknown function, induced by nitric oxide, Spider biofilm repressed
CAM1	895.06	-2.19402	0.210619	-10.417	2.07383e-25	1.83061e-24	C3_06010W_A	CAM1	Translation elongation factor EF1B gamma [Source:UniProtKB/TrEMBL;Acc:A0A1D8PKC3]
CIP1	93.243	-2.18264	0.163974	-13.3109	2.00038e-40	4.0386e-39	C6_01070C_A	CIP1	NmrA domain-containing protein [Source:UniProtKB/TrEMBL;Acc:A0A1D8PPI6]
AQY1	399.619	-2.17732	0.31765	-6.85449	7.15697e-12	2.69333e-11	CR_02920C_A	AQY1	Aqy1p [Source:UniProtKB/TrEMBL;Acc:Q5A1Z4]
C2_05410W_A	1058.92	-2.17603	0.212294	-10.2501	1.18245e-24	9.98071e-24	C2_05410W_A	NA	Ribosomal 60S subunit protein L31B [Source:UniProtKB/TrEMBL;Acc:A0A1D8PHF5]
DCC1	26.7377	-2.16621	0.436396	-4.96387	6.91018e-07	1.66245e-06	C7_00370W_A	DCC1	Dcc1p [Source:UniProtKB/TrEMBL;Acc:A0A1D8PQK7]
C1_01510W_A	865.904	-2.16465	0.341348	-6.34147	2.27578e-10	7.47257e-10	C1_01510W_A	NA	Protein of unknown function, merged with orf19.3338, rat catheter, flow and Spider model biofilm induced, promoter bound by Bcr1, Efg1, Ndt80, and Rob1, orf19.3338 Bcr1-repressed in RPMI a/a biofilms
RPS22B	172.929	-2.16407	0.219861	-9.84286	7.35882e-23	5.58784e-22	C1_03620C_A	RPS22B	40S ribosomal protein S22-B [Source:UniProtKB/Swiss-Prot;Acc:P0CU35]
C1_12910W_A	29.853	-2.15365	0.436575	-4.93307	8.09485e-07	1.92805e-06	C1_12910W_A	NA	(orf19.4921.1) Protein of unknown function, Spider biofilm repressed
C2_01650W_A	12.6293	-2.15294	0.497328	-4.32901	1.49782e-05	3.16625e-05	C2_01650W_A	NA	mRNA (N6-adenosine)-methyltransferase [Source:UniProtKB/TrEMBL;Acc:Q5ALV0]
MUQ1	640.049	-2.14833	0.104895	-20.4808	3.19306e-93	4.33675e-91	C2_00260C_A	MUQ1	Ethanolamine-phosphate cytidylyltransferase [Source:UniProtKB/TrEMBL;Acc:A0A1D8PG14]
MCM6	193.347	-2.14783	0.206016	-10.4255	1.89567e-25	1.67582e-24	CR_02110W_A	MCM6	DNA helicase [Source:UniProtKB/TrEMBL;Acc:A0A1D8PS48]
ZUO1	752.322	-2.14596	0.219559	-9.77396	1.45644e-22	1.08525e-21	C4_02870C_A	ZUO1	J domain-containing protein [Source:UniProtKB/TrEMBL;Acc:Q5AF98]
C1_03600W_A	167.873	-2.14328	0.165162	-12.9768	1.65637e-38	3.07406e-37	C1_03600W_A	NA	Dolichyl-diphosphooligosaccharide--protein glycosyltransferase subunit 2 [Source:UniProtKB/TrEMBL;Acc:Q5AHZ2]
DPB4	149.107	-2.14202	0.21065	-10.1686	2.73733e-24	2.26884e-23	C2_00430C_A	DPB4	CBFD_NFYB_HMF domain-containing protein [Source:UniProtKB/TrEMBL;Acc:A0A1D8PG40]
FUS1	31.0263	-2.14038	0.313151	-6.83498	8.20192e-12	3.07495e-11	C1_11630C_A	FUS1	SH3 domain-containing protein [Source:UniProtKB/TrEMBL;Acc:Q59TT8]
CUP1	22.1264	-2.13912	0.399655	-5.35241	8.67918e-08	2.27886e-07	C5_04560C_A	CUP1	Cup1p [Source:UniProtKB/TrEMBL;Acc:A0A1D8PNZ4]
RHD1	130.441	-2.13904	0.217888	-9.81713	9.50099e-23	7.15989e-22	C1_05000W_A	RHD1	Beta-mannosyltransferase 2 [Source:UniProtKB/Swiss-Prot;Acc:Q59MA6]
GIN4	298.347	-2.13208	0.198969	-10.7156	8.59718e-27	8.20715e-26	C1_11400C_A	GIN4	Serine/threonine-protein kinase GIN4 [Source:UniProtKB/Swiss-Prot;Acc:Q59W62]
RPL14	868.324	-2.12943	0.214436	-9.93039	3.07066e-23	2.40305e-22	C1_13050W_A	RPL14	Ribosomal_L14e domain-containing protein [Source:UniProtKB/TrEMBL;Acc:A0A1D8PFL9]
ATG22	27.9065	-2.12696	0.345451	-6.15704	7.41165e-10	2.33485e-09	CR_04610C_A	ATG22	Autophagy-related protein 22 [Source:UniProtKB/Swiss-Prot;Acc:Q5A6K2]
SEN15	23.1668	-2.12584	0.374644	-5.67428	1.39272e-08	3.91114e-08	C1_03900W_A	SEN15	Sen15 domain-containing protein [Source:UniProtKB/TrEMBL;Acc:A0A1D8PD63]
RPL35	1545.73	-2.12413	0.173024	-12.2765	1.21136e-34	1.8467e-33	C3_04960W_A	RPL35	Ribosomal 60S subunit protein L35A [Source:UniProtKB/TrEMBL;Acc:A0A1D8PK30]
PMI1	244.23	-2.11781	0.121857	-17.3794	1.18159e-67	7.51189e-66	C2_09640W_A	PMI1	Mannose-6-phosphate isomerase [Source:UniProtKB/Swiss-Prot;Acc:P34948]
BMT4	139.166	-2.1137	0.186574	-11.329	9.42542e-30	1.06679e-28	C6_03250W_A	BMT4	Beta-mannosyltransferase, for elongation of beta-mannose chains on the acid-labile fraction of cell wall phosphopeptidomannan, 9-gene family member, regulated by Tsa1, Tsa1B, flow model biofilm induced, rat catheter biofilm repressed
HOM6	211.867	-2.10414	0.171678	-12.2563	1.55356e-34	2.3504e-33	C1_02620C_A	HOM6	Homoserine dehydrogenase [Source:UniProtKB/TrEMBL;Acc:Q5AIA2]
RPL4B	2583.05	-2.10307	0.232067	-9.06234	1.27677e-19	7.9314e-19	C1_14110C_A	RPL4B	Ribos_L4_asso_C domain-containing protein [Source:UniProtKB/TrEMBL;Acc:A0A1D8PFV1]
MRP8	134.788	-2.10221	0.170104	-12.3584	4.38942e-35	6.81329e-34	C4_04430W_A	MRP8	Mrp8p [Source:UniProtKB/TrEMBL;Acc:Q5A646]
EGD1	679.875	-2.10106	0.177125	-11.8621	1.86345e-32	2.48017e-31	C1_11650W_A	EGD1	Nascent polypeptide-associated complex subunit beta [Source:UniProtKB/Swiss-Prot;Acc:Q59TU0]
HIS1	345.395	-2.08747	0.199134	-10.4827	1.03716e-25	9.32041e-25	C5_05320C_A	HIS1	ATP phosphoribosyltransferase [Source:UniProtKB/Swiss-Prot;Acc:P46586]
HGT18	86.4274	-2.07976	0.267778	-7.76673	8.05354e-15	3.71071e-14	CR_03040C_A	HGT18	MFS domain-containing protein [Source:UniProtKB/TrEMBL;Acc:A0A1D8PSC9]
C6_00770C_A	97.4375	-2.07683	0.207247	-10.021	1.2321e-23	9.88322e-23	C6_00770C_A	NA	ERCC4 domain-containing protein [Source:UniProtKB/TrEMBL;Acc:A0A1D8PPF7]
CR_03020C_A	101.706	-2.07634	0.251616	-8.25201	1.55758e-16	8.19377e-16	CR_03020C_A	NA	5'-deoxynucleotidase [Source:UniProtKB/TrEMBL;Acc:Q5A1X9]
C1_04270C_A	14.5214	-2.07585	0.455336	-4.55894	5.14125e-06	1.13667e-05	C1_04270C_A	NA	Ortholog of C. dubliniensis CD36 : Cd36_04020, C. parapsilosis CDC317 : CPAR2_107000, C. auris B8441 : B9J08_003367, Candida tenuis NRRL Y-1498 : CANTEDRAFT_113990 and Pichia stipitis Pignal : PICST_32780
PHR3	421.78	-2.07537	0.148704	-13.9564	2.87618e-44	6.74042e-43	C4_00090W_A	PHR3	1,3-beta-glucanosyltransferase [Source:UniProtKB/TrEMBL;Acc:A0A1D8PKY4]
TDH3	19775.9	-2.0719	0.266115	-7.78573	6.93101e-15	3.21332e-14	C3_06870W_A	TDH3	Glyceraldehyde-3-phosphate dehydrogenase [Source:UniProtKB/TrEMBL;Acc:Q5ADM7]
C7_01360C_A	20.2279	-2.07174	0.435619	-4.75585	1.97613e-06	4.55784e-06	C7_01360C_A	NA	DNL-type domain-containing protein [Source:UniProtKB/TrEMBL;Acc:A0A1D8PQU2]
UGP1	1011.28	-2.07146	0.0987758	-20.9714	1.19759e-97	1.988e-95	CR_04660C_A	UGP1	UTP--glucose-1-phosphate uridylyltransferase [Source:UniProtKB/Swiss-Prot;Acc:Q59KI0]
C7_03830C_A	43.3504	-2.06718	0.279979	-7.38333	1.54382e-13	6.55246e-13	C7_03830C_A	NA	Ortholog(s) have role in posttranslational protein targeting to endoplasmic reticulum membrane and TRC complex, cytoplasm localization
PGK1	6200.2	-2.06697	0.252026	-8.20142	2.37566e-16	1.22811e-15	C6_00750C_A	PGK1	Phosphoglycerate kinase [Source:UniProtKB/Swiss-Prot;Acc:P46273]
SAH1	1931.69	-2.06611	0.197392	-10.467	1.22403e-25	1.09339e-24	C5_04270C_A	SAH1	Adenosylhomocysteinase [Source:UniProtKB/Swiss-Prot;Acc:P83783]
PRE10	528.599	-2.06593	0.112442	-18.3733	2.14781e-75	1.75826e-73	C7_01470C_A	PRE10	Proteasome endopeptidase complex [Source:UniProtKB/TrEMBL;Acc:A0A1D8PQW1]
RPS20	1155.99	-2.06511	0.240469	-8.58782	8.8632e-18	4.98274e-17	CR_08150W_A	RPS20	Ribosomal_S10 domain-containing protein [Source:UniProtKB/TrEMBL;Acc:Q5A389]
C1_08440C_A	33.9818	-2.06261	0.293988	-7.01596	2.28376e-12	8.93176e-12	C1_08440C_A	NA	Protein of unknown function, Hap43-induced gene
COF1	706.877	-2.06024	0.134402	-15.3289	4.90167e-53	1.73328e-51	C5_00370W_A	COF1	Actin-depolymerizing factor 1 [Source:UniProtKB/TrEMBL;Acc:A0A1D8PMW6]
RFC4	100.462	-2.05832	0.209199	-9.83905	7.64284e-23	5.79614e-22	CR_10700W_A	RFC4	AAA domain-containing protein [Source:UniProtKB/TrEMBL;Acc:A0A1D8PU93]
RNH35	53.5045	-2.05721	0.326231	-6.306	2.86348e-10	9.32035e-10	C7_01630W_A	RNH35	Ribonuclease [Source:UniProtKB/TrEMBL;Acc:Q5AGX6]
TUB4	130.655	-2.04632	0.198742	-10.2964	7.31672e-25	6.26429e-24	C4_05570C_A	TUB4	Tubulin gamma chain [Source:UniProtKB/TrEMBL;Acc:A0A1D8PMD4]
RPS18	1578.46	-2.04274	0.190874	-10.7021	9.9542e-27	9.47234e-26	C7_00960W_A	RPS18	Ribosomal 40S subunit protein S18B [Source:UniProtKB/TrEMBL;Acc:A0A1D8PQQ5]
NIT3	165.75	-2.04242	0.173706	-11.7579	6.43202e-32	8.17824e-31	C1_10700C_A	NIT3	CN hydrolase domain-containing protein [Source:UniProtKB/TrEMBL;Acc:Q59WF0]
PHO113	24.3351	-2.04236	0.443235	-4.60786	4.0683e-06	9.08472e-06	CR_02180W_A	PHO113	Acid phosphatase [Source:UniProtKB/TrEMBL;Acc:Q59UY6]
DPM1	221.405	-2.0407	0.166626	-12.2472	1.7394e-34	2.6183e-33	C1_08010W_A	DPM1	Dolichol-phosphate mannosyltransferase subunit 1 [Source:UniProtKB/TrEMBL;Acc:A0A1D8PEA2]
PRN3	63.6954	-2.03573	0.293401	-6.93837	3.9665e-12	1.5185e-11	C1_05870W_A	PRN3	Prn3p [Source:UniProtKB/TrEMBL;Acc:A0A1D8PDP2]
HAT2	212.117	-2.03431	0.142643	-14.2615	3.80162e-46	9.75042e-45	C6_04540C_A	HAT2	Histone acetyltransferase type B subunit 2 [Source:UniProtKB/Swiss-Prot;Acc:Q59RH5]
EIP1	215.644	-2.03374	0.15579	-13.0544	6.00007e-39	1.13112e-37	C5_00340W_A	EIP1	Probable securin that interacts with and regulates cohesin protease (separase) Esp1p to ensure chromatid separation during anaphase, Spider biofilm repressed
C4_04860W_A	98.0737	-2.03289	0.222094	-9.15326	5.52384e-20	3.50429e-19	C4_04860W_A	NA	Protein of unknown function, mRNA binds She3, regulated by Nrg1, upregulated in a cyr1 or ras1 mutant
SAP8	31.6928	-2.02983	0.365117	-5.55939	2.7072e-08	7.42801e-08	C3_02510C_A	SAP8	Candidapepsin-8 [Source:UniProtKB/Swiss-Prot;Acc:Q5AEM6]
SPO22	18.5722	-2.0277	0.390324	-5.19491	2.04818e-07	5.16018e-07	C1_06880C_A	SPO22	Spo22p [Source:UniProtKB/TrEMBL;Acc:A0A1D8PDX4]
HNT1	232.817	-2.02748	0.184388	-10.9957	4.00642e-28	4.08573e-27	C1_10780C_A	HNT1	HIT domain-containing protein [Source:UniProtKB/TrEMBL;Acc:Q59WG0]
C6_00230W_A	141.66	-2.02689	0.157394	-12.8778	6.00406e-38	1.08073e-36	C6_00230W_A	NA	acidPPc domain-containing protein [Source:UniProtKB/TrEMBL;Acc:A0A1D8PPA6]
TIF11	852.814	-2.02411	0.15082	-13.4208	4.57033e-41	9.48343e-40	C2_10710W_A	TIF11	Eukaryotic translation initiation factor 4C [Source:UniProtKB/TrEMBL;Acc:Q5A5P8]
RPS24	1467.56	-2.02392	0.236881	-8.54401	1.2964e-17	7.23371e-17	C3_00090W_A	RPS24	40S ribosomal protein S24 [Source:UniProtKB/TrEMBL;Acc:Q5A7K0]
C1_07060C_A	75.5731	-2.02196	0.204878	-9.86911	5.66674e-23	4.34717e-22	C1_07060C_A	NA	(orf19.6198.1) Ortholog of S. cerevisiae : YIL156W-B, C. glabrata CBS138 : CAGL0H06732g, C. dubliniensis CD36 : Cd36_06600, C. parapsilosis CDC317 : CPAR2_208850 and C. auris B8441 : B9J08_005435
BNA31	334.309	-2.02072	0.142788	-14.1519	1.81812e-45	4.50832e-44	C2_02950W_A	BNA31	Aminotran_1_2 domain-containing protein [Source:UniProtKB/TrEMBL;Acc:A0A1D8PGR0]
CDC11	456.196	-2.01977	0.127269	-15.87	1.02177e-56	4.21109e-55	C5_00070W_A	CDC11	Septin CDC11 [Source:UniProtKB/Swiss-Prot;Acc:G1UB61]
BMT6	160.127	-2.01544	0.176673	-11.4077	3.82646e-30	4.44882e-29	C6_03160C_A	BMT6	Beta-mannosyltransferase 6 [Source:UniProtKB/Swiss-Prot;Acc:Q5ABU8]
CR_04870C_A	210.523	-2.01011	0.15001	-13.3998	6.05918e-41	1.24432e-39	CR_04870C_A	NA	Aldedh domain-containing protein [Source:UniProtKB/TrEMBL;Acc:A0A1D8PSW6]
TIF3	504.778	-2.00868	0.251172	-7.99723	1.27248e-15	6.27937e-15	C6_01630W_A	TIF3	RRM domain-containing protein [Source:UniProtKB/TrEMBL;Acc:A0A1D8PPQ1]
RBT5	4127.98	-2.00774	0.178148	-11.2701	1.84398e-29	2.0636e-28	C4_00130W_A	RBT5	GPI-anchored hemophore RBT5 [Source:UniProtKB/Swiss-Prot;Acc:Q59UT4]
MED21	89.4022	-2.00714	0.187075	-10.7291	7.4307e-27	7.11633e-26	CR_09760W_A	MED21	Mediator of RNA polymerase II transcription subunit 21 [Source:UniProtKB/Swiss-Prot;Acc:Q5ACU4]
HST3	397.828	-2.00454	0.13222	-15.1606	6.45029e-52	2.16556e-50	C5_01340W_A	HST3	NAD-dependent histone deacetylase HST3 [Source:UniProtKB/Swiss-Prot;Acc:Q5A1W9]
C3_06860C_A	264.822	-2.00417	0.184227	-10.8788	1.45501e-27	1.43248e-26	C3_06860C_A	NA	Aldo_ket_red domain-containing protein [Source:UniProtKB/TrEMBL;Acc:Q5ADM5]
KAE1	173.923	-2.00361	0.168149	-11.9157	9.80385e-33	1.32852e-31	C4_04920W_A	KAE1	tRNA N6-adenosine threonylcarbamoyltransferase [Source:UniProtKB/Swiss-Prot;Acc:Q5A6A4]
C1_13180W_A	14.2604	-2.00355	0.488879	-4.09825	4.16282e-05	8.32285e-05	C1_13180W_A	NA	Ortholog of C. dubliniensis CD36 : Cd36_12240, C. parapsilosis CDC317 : CPAR2_801750, C. auris B8441 : B9J08_002031, Candida tenuis NRRL Y-1498 : CANTEDRAFT_135403 and Pichia stipitis Pignal : PICST_29111
OYE2	864.479	-2.00235	0.305894	-6.54589	5.91402e-11	2.04645e-10	C6_01410C_A	OYE2	Oxidored_FMN domain-containing protein [Source:UniProtKB/TrEMBL;Acc:A0A1D8PPM0]
PSF1	44.5788	-2.00092	0.30721	-6.51319	7.35701e-11	2.53696e-10	C7_01300C_A	PSF1	DNA replication complex GINS protein PSF1 [Source:UniProtKB/Swiss-Prot;Acc:Q59S42]
C1_01050C_A	257.899	-2.00071	0.159076	-12.5771	2.82174e-36	4.71026e-35	C1_01050C_A	NA	S5A_REDUCTASE domain-containing protein [Source:UniProtKB/TrEMBL;Acc:A0A1D8PCD8]
GPX3	52.54	-1.99905	0.266499	-7.50116	6.32549e-14	2.72539e-13	C1_07350C_A	GPX3	Glutathione peroxidase-like peroxiredoxin GPX3 [Source:UniProtKB/Swiss-Prot;Acc:Q59WD3]
SER33	330.924	-1.99901	0.181987	-10.9844	4.54366e-28	4.61784e-27	C1_12030W_A	SER33	D-3-phosphoglycerate dehydrogenase [Source:UniProtKB/TrEMBL;Acc:Q5A3K7]
C1_14320C_A	185.821	-1.9963	0.130984	-15.2408	1.89525e-52	6.54682e-51	C1_14320C_A	NA	FAA_hydrolase domain-containing protein [Source:UniProtKB/TrEMBL;Acc:A0A1D8PFV6]
PSF3	47.921	-1.99243	0.365348	-5.45351	4.93852e-08	1.32403e-07	C7_00530C_A	PSF3	DNA replication complex GINS protein PSF3 [Source:UniProtKB/Swiss-Prot;Acc:Q5AFK3]
EBP7	140.683	-1.99223	0.182163	-10.9366	7.70706e-28	7.72775e-27	C2_02880C_A	EBP7	Oxidored_FMN domain-containing protein [Source:UniProtKB/TrEMBL;Acc:Q5A0J5]
DFR1	17.7833	-1.98833	0.434637	-4.5747	4.76908e-06	1.05751e-05	C7_03130C_A	DFR1	Dihydrofolate reductase [Source:UniProtKB/TrEMBL;Acc:Q5A5E0]
C2_09590C_A	262.981	-1.98582	0.171276	-11.5942	4.40756e-31	5.34271e-30	C2_09590C_A	NA	Cu/Pi carrier [Source:UniProtKB/TrEMBL;Acc:Q59YD1]
TRI1	63.4304	-1.98217	0.208382	-9.51219	1.86686e-21	1.28826e-20	C1_00910W_A	TRI1	SWIB domain-containing protein [Source:UniProtKB/TrEMBL;Acc:A0A1D8PCC6]
TRP99	147.401	-1.98134	0.220959	-8.96698	3.04759e-19	1.85652e-18	C1_05410C_A	TRP99	Thioredoxin domain-containing protein [Source:UniProtKB/TrEMBL;Acc:A0A1D8PDN3]
C1_14370W_A	12.0899	-1.98095	0.645171	-3.07043	0.00213753	0.00352285	C1_14370W_A	NA	Ortholog of Candida albicans WO-1 : CAWG_00017
CR_09670C_A	359.034	-1.97352	0.105818	-18.6502	1.25883e-77	1.13981e-75	CR_09670C_A	NA	S-formylglutathione hydrolase [Source:UniProtKB/TrEMBL;Acc:A0A1D8PU04]
SOU2	868.884	-1.97041	0.319844	-6.16053	7.25018e-10	2.28639e-09	C4_06380W_A	SOU2	Sorbose reductase homolog SOU2 [Source:UniProtKB/Swiss-Prot;Acc:P87218]
C2_09030W_A	49.1973	-1.97008	0.22595	-8.71906	2.80513e-18	1.61966e-17	C2_09030W_A	NA	DUF202 domain-containing protein [Source:UniProtKB/TrEMBL;Acc:A0A1D8PIF3]
C1_03950C_A	23.5086	-1.96636	0.372399	-5.28024	1.29015e-07	3.32261e-07	C1_03950C_A	NA	Protein of unknown function, Hap43-repressed gene
TUB1	821.321	-1.96386	0.170564	-11.5139	1.12283e-30	1.33933e-29	CR_09120C_A	TUB1	Tubulin alpha chain [Source:UniProtKB/TrEMBL;Acc:A0A1D8PTV4]
ECO1	34.8275	-1.96245	0.276131	-7.10697	1.1862e-12	4.73212e-12	C1_07830C_A	ECO1	Establishment of cohesion protein 1 [Source:UniProtKB/TrEMBL;Acc:A0A1D8PE50]
C1_03470C_A	22.2493	-1.95844	0.452023	-4.33261	1.4735e-05	3.11703e-05	C1_03470C_A	NA	Protein kinase domain-containing protein [Source:UniProtKB/TrEMBL;Acc:A0A1D8PD13]
TEF2	20949.5	-1.95744	0.217639	-8.99396	2.3849e-19	1.46326e-18	C1_08380W_A	TEF2	Translation elongation factor 1-alpha, genes encoding ribosomal subunits, translation factors, and tRNA synthetases are downregulated upon phagocytosis by murine macrophage
PRN4	308.648	-1.95576	0.204039	-9.58524	9.22468e-22	6.50846e-21	C1_05880W_A	PRN4	Prn4p [Source:UniProtKB/TrEMBL;Acc:Q5AA23]
CSP2	21.1036	-1.95507	0.414467	-4.71707	2.39261e-06	5.47405e-06	C4_00720W_A	CSP2	Csp2p [Source:UniProtKB/TrEMBL;Acc:A0A1D8PL45]
MRF1	332.175	-1.9539	0.152186	-12.8389	9.93337e-38	1.75109e-36	C1_11700C_A	MRF1	PKS_ER domain-containing protein [Source:UniProtKB/TrEMBL;Acc:Q59TU5]
C1_08890C_A	23.4592	-1.9519	0.33827	-5.77026	7.91474e-09	2.28164e-08	C1_08890C_A	NA	RRM domain-containing protein [Source:UniProtKB/TrEMBL;Acc:A0A1D8PEI3]
C2_07980W_A	86.7627	-1.95094	0.229561	-8.49857	1.91934e-17	1.0591e-16	C2_07980W_A	NA	FAA_hydrolase domain-containing protein [Source:UniProtKB/TrEMBL;Acc:A0A1D8PI10]
RPS10	1442.87	-1.94731	0.254895	-7.63968	2.17769e-14	9.69739e-14	C2_08040C_A	RPS10	S10_plectin domain-containing protein [Source:UniProtKB/TrEMBL;Acc:A0A1D8PI15]
GAP2	2404.45	-1.94727	0.294464	-6.61292	3.76821e-11	1.32698e-10	C3_05580C_A	GAP2	General amino-acid permease GAP2 [Source:UniProtKB/Swiss-Prot;Acc:A0A1D8PK89]
YMC1	202.954	-1.94591	0.153984	-12.6371	1.31903e-36	2.25214e-35	C1_07200W_A	YMC1	Organic acid transporter [Source:UniProtKB/TrEMBL;Acc:Q59WC2]
C3_00230C_A	318.706	-1.94345	0.287371	-6.76286	1.3529e-11	4.97228e-11	C3_00230C_A	NA	Putative protein of unknown function, transcript is upregulated in clinical isolates from HIV+ patients with oral candidiasis, regulated by Ssn6
C1_12640W_A	35.6553	-1.9408	0.266403	-7.28518	3.21232e-13	1.33126e-12	C1_12640W_A	NA	Ortholog(s) have role in mitochondrial respiratory chain complex assembly, proteolysis and mitochondrial inner membrane, mitochondrial inner membrane peptidase complex localization
C2_08160C_A	921.929	-1.9389	0.133371	-14.5376	6.99594e-48	1.94455e-46	C2_08160C_A	NA	Protein YOP1 [Source:UniProtKB/TrEMBL;Acc:A0A1D8PI76]
C7_00230W_A	153.88	-1.93646	0.205175	-9.43809	3.79621e-21	2.58385e-20	C7_00230W_A	NA	Aa_trans domain-containing protein [Source:UniProtKB/TrEMBL;Acc:A0A1D8PQK4]
YST1	2152.73	-1.9361	0.227314	-8.5173	1.63317e-17	9.07048e-17	C3_05370C_A	YST1	40S ribosomal protein S0 [Source:UniProtKB/Swiss-Prot;Acc:O42817]
SMX4	68.3355	-1.93234	0.223839	-8.63271	5.99169e-18	3.40365e-17	CR_07330W_A	SMX4	U6 snRNA-associated Sm-like protein LSm3 [Source:UniProtKB/TrEMBL;Acc:A0A1D8PTG5]
C6_02210W_A	37.3906	-1.93161	0.316048	-6.11176	9.8539e-10	3.07343e-09	C6_02210W_A	NA	Protein of unknown function, oxidative stress-induced via Cap1, induced by alpha pheromone in SpiderM medium
C3_00830C_A	125.13	-1.9295	0.244409	-7.89458	2.91283e-15	1.39034e-14	C3_00830C_A	NA	DNA ligase [Source:UniProtKB/TrEMBL;Acc:A0A1D8PJ08]
SCW11	222.832	-1.92766	0.431541	-4.46694	7.93472e-06	1.72491e-05	C5_04110W_A	SCW11	Putative glucan endo-1\3-beta-D-glucosidase [Source:UniProtKB/TrEMBL;Acc:A0A1D8PNW1]
PMM1	281.746	-1.92503	0.165423	-11.637	2.67109e-31	3.31171e-30	C1_02480W_A	PMM1	Phosphomannomutase [Source:UniProtKB/Swiss-Prot;Acc:P31353]
SFT1	47.5811	-1.91969	0.334008	-5.74744	9.0603e-09	2.5981e-08	CR_01190C_A	SFT1	t-SNARE coiled-coil homology domain-containing protein [Source:UniProtKB/TrEMBL;Acc:A0A1D8PRX5]
TAF14	489.444	-1.91794	0.123235	-15.5632	1.29409e-54	4.86382e-53	C2_04220C_A	TAF14	NET domain-containing protein [Source:UniProtKB/TrEMBL;Acc:A0A1D8PH31]
CR_10230W_A	733.014	-1.91539	0.127439	-15.0299	4.67976e-51	1.51169e-49	CR_10230W_A	NA	Ortholog(s) have histone acetyltransferase activity, role in histone acetylation, replication-born double-strand break repair via sister chromatid exchange and Ada2/Gcn5/Ada3 transcription activator complex localization
C2_09910C_A	13.0449	-1.91361	0.429477	-4.45567	8.36332e-06	1.81084e-05	C2_09910C_A	NA	(orf19.1360.1) Putative adhesin-like protein
CDC20	170.497	-1.91223	0.203427	-9.40007	5.45265e-21	3.66949e-20	C6_01150W_A	CDC20	WD_REPEATS_REGION domain-containing protein [Source:UniProtKB/TrEMBL;Acc:A0A1D8PPK6]
C3_02660W_A	13.0397	-1.91065	0.519985	-3.67443	0.000238384	0.000441047	C3_02660W_A	NA	Protein of unknown function, Spider biofilm induced
SCL1	435.242	-1.90948	0.10781	-17.7116	3.41214e-70	2.31715e-68	C3_00770C_A	SCL1	Proteasome endopeptidase complex [Source:UniProtKB/TrEMBL;Acc:A0A1D8PJ20]
SNL1	208.635	-1.90693	0.213196	-8.94452	3.73562e-19	2.25723e-18	C1_10530W_A	SNL1	BAG domain-containing protein [Source:UniProtKB/TrEMBL;Acc:Q59NB3]
VCX1	263.793	-1.906	0.217437	-8.76573	1.85575e-18	1.08195e-17	C1_08580C_A	VCX1	Vacuolar calcium ion transporter [Source:UniProtKB/TrEMBL;Acc:Q59QB4]
C3_07460W_A	479.202	-1.90333	0.153173	-12.426	1.88878e-35	3.018e-34	C3_07460W_A	NA	RNA polymerase II subunit A C-terminal domain phosphatase [Source:UniProtKB/TrEMBL;Acc:Q5ADU9]
CR_05310W_A	144.633	-1.90232	0.195708	-9.72022	2.47251e-22	1.81743e-21	CR_05310W_A	NA	AP complex subunit sigma [Source:UniProtKB/TrEMBL;Acc:Q59KJ6]
SMD2	55.7493	-1.90232	0.29408	-6.46871	9.88421e-11	3.36187e-10	C2_06240W_A	SMD2	Small nuclear ribonucleoprotein Sm D2 [Source:UniProtKB/TrEMBL;Acc:A0A1D8PHP3]
C3_04590W_A	540.766	-1.90223	0.127504	-14.919	2.48063e-50	7.76139e-49	C3_04590W_A	NA	RRM domain-containing protein [Source:UniProtKB/TrEMBL;Acc:A0A1D8PK11]
RPL13	2638.94	-1.90174	0.246057	-7.72884	1.08533e-14	4.94731e-14	C1_03020C_A	RPL13	60S ribosomal protein L13 [Source:UniProtKB/Swiss-Prot;Acc:O59931]
HAL21	100.991	-1.89914	0.2779	-6.83391	8.26316e-12	3.09597e-11	C6_00970C_A	HAL21	Putative phosphoadenosine-5'-phosphate or 3'-phosphoadenosine 5'-phosphosulfate phosphatase, possible role in sulfur recycling, ortholog of S. cerevisiae Met22, predicted Kex2 substrate, F-12/CO2 biofilm induced
CDA2	23.2892	-1.8983	0.425621	-4.46007	8.19342e-06	1.77727e-05	CR_00300W_A	CDA2	NodB homology domain-containing protein [Source:UniProtKB/TrEMBL;Acc:A0A1D8PRN6]
MRV4	17.7945	-1.89526	0.399749	-4.74113	2.12527e-06	4.8905e-06	C5_04210C_A	MRV4	MARVEL domain-containing protein [Source:UniProtKB/TrEMBL;Acc:Q5AKB6]
C3_06680C_A	105.742	-1.89337	0.240843	-7.86144	3.79749e-15	1.7954e-14	C3_06680C_A	NA	Protein with Mob2p-dependent hyphal regulation
MCM3	171.7	-1.89193	0.22333	-8.47146	2.4233e-17	1.32859e-16	C2_07350W_A	MCM3	DNA helicase [Source:UniProtKB/TrEMBL;Acc:A0A1D8PHW4]
PGA44	13.2279	-1.88639	0.494208	-3.817	0.000135086	0.000257011	C3_01370C_A	PGA44	Predicted GPI-anchored protein 44 [Source:UniProtKB/Swiss-Prot;Acc:Q5AJK6]
VMA7	74.2424	-1.88552	0.238935	-7.89133	2.98976e-15	1.42479e-14	C2_04150C_A	VMA7	V-type proton ATPase subunit F [Source:UniProtKB/TrEMBL;Acc:A0A1D8PH17]
C5_00040C_A	934.307	-1.88521	0.12592	-14.9715	1.12718e-50	3.60214e-49	C5_00040C_A	NA	GPI-anchor transamidase subunit [Source:UniProtKB/TrEMBL;Acc:A0A1D8PMT2]
ATO5	14.0945	-1.88481	0.446912	-4.2174	2.47141e-05	5.0753e-05	C3_05620W_A	ATO5	Ato5p [Source:UniProtKB/TrEMBL;Acc:A0A1D8PKD7]
SPS20	108.803	-1.88456	0.171543	-10.9859	4.46623e-28	4.54688e-27	C4_00830W_A	SPS20	Sps20p [Source:UniProtKB/TrEMBL;Acc:Q59SL5]
MAL31	653.08	-1.8844	0.209655	-8.98811	2.51516e-19	1.54002e-18	C5_04930C_A	MAL31	MFS domain-containing protein [Source:UniProtKB/TrEMBL;Acc:Q5AK39]
GCF1	457.468	-1.88397	0.163847	-11.4983	1.34516e-30	1.59815e-29	C1_08550C_A	GCF1	HMG box domain-containing protein [Source:UniProtKB/TrEMBL;Acc:Q59QB8]
NOP5	920.214	-1.88035	0.340226	-5.52676	3.26191e-08	8.89693e-08	C6_00370C_A	NOP5	Nucleolar protein 58 [Source:UniProtKB/Swiss-Prot;Acc:Q59S06]
CHZ1	359.433	-1.87743	0.194144	-9.67031	4.03137e-22	2.89909e-21	CR_07230W_A	CHZ1	Histone H2A.Z-specific chaperone CHZ1 [Source:UniProtKB/Swiss-Prot;Acc:Q59RN6]
C3_00210C_A	144.203	-1.87439	0.19752	-9.48966	2.31799e-21	1.59405e-20	C3_00210C_A	NA	Predicted integral membrane protein, Spider biofilm induced
C4_00850C_A	16.3933	-1.86905	0.39249	-4.76203	1.91657e-06	4.42901e-06	C4_00850C_A	NA	Metallophos domain-containing protein [Source:UniProtKB/TrEMBL;Acc:Q5AMD9]
TAF10	189.99	-1.86329	0.180686	-10.3123	6.19749e-25	5.32129e-24	CR_01120C_A	TAF10	Transcription initiation factor TFIID subunit 10 [Source:UniProtKB/TrEMBL;Acc:Q5A886]
C2_07910C_A	11.9073	-1.86199	0.586853	-3.17283	0.00150958	0.00253692	C2_07910C_A	NA	(orf19.2191.1) Ortholog of C. dubliniensis CD36 : Cd36_11730, C. parapsilosis CDC317 : CPAR2_104195, Candida tenuis NRRL Y-1498 : CANTEDRAFT_109454 and Debaryomyces hansenii CBS767 : DEHA2C10076g
C5_02140C_A	111.36	-1.86112	0.166495	-11.1783	5.20827e-29	5.70048e-28	C5_02140C_A	NA	Putative_PNPOx domain-containing protein [Source:UniProtKB/TrEMBL;Acc:Q5AGF9]
ANB1	2076.61	-1.86052	0.152752	-12.18	3.97313e-34	5.80524e-33	C6_01610W_A	ANB1	Eukaryotic translation initiation factor 5A [Source:UniProtKB/Swiss-Prot;Acc:O94083]
C1_11120C_A	302.089	-1.85643	0.17129	-10.8379	2.27587e-27	2.22596e-26	C1_11120C_A	NA	Protein similar to S. cerevisiae Gvp36p, transposon mutation affects filamentous growth
ALG5	69.4537	-1.85487	0.238686	-7.77116	7.77711e-15	3.58611e-14	CR_02790C_A	ALG5	Dolichyl-phosphate beta-glucosyltransferase [Source:UniProtKB/TrEMBL;Acc:A0A1D8PSA5]
C2_07080C_A	117.289	-1.85038	0.189147	-9.78273	1.33558e-22	9.97678e-22	C2_07080C_A	NA	Ortholog of C. dubliniensis CD36 : Cd36_21360, C. parapsilosis CDC317 : CPAR2_406560, C. auris B8441 : B9J08_002799 and Candida tenuis NRRL Y-1498 : CANTEDRAFT_103408
C6_01880W_A	43.7786	-1.84862	0.276523	-6.68521	2.30587e-11	8.25638e-11	C6_01880W_A	NA	Predicted membrane protein, induced by alpha pheromone in SpiderM medium
CR_06510W_A	107.875	-1.84604	0.220345	-8.37793	5.38679e-17	2.90275e-16	CR_06510W_A	NA	Protein of unknown function, Hap43-induced, rat catheter and Spider biofilm induced
C1_13810W_A	260.826	-1.84525	0.160319	-11.5098	1.17736e-30	1.40158e-29	C1_13810W_A	NA	Ortholog of C. dubliniensis CD36 : Cd36_12800, C. parapsilosis CDC317 : CPAR2_203460, C. auris B8441 : B9J08_004645 and Candida tenuis NRRL Y-1498 : CANTEDRAFT_94106
C2_08200W_A	375.124	-1.84275	0.143209	-12.8676	6.851e-38	1.22214e-36	C2_08200W_A	NA	Predicted hydrolase, induced by nitric oxide
C2_09280C_A	194.789	-1.84159	0.149091	-12.3521	4.74293e-35	7.34294e-34	C2_09280C_A	NA	MFS domain-containing protein [Source:UniProtKB/TrEMBL;Acc:Q59X41]
CR_03470W_A	81.4305	-1.83905	0.261434	-7.03446	2.00032e-12	7.8696e-12	CR_03470W_A	NA	Protein of unknown function, repressed by alpha pheromone in SpiderM medium, transcript induced by Mnl1 under weak acid stress
CR_01410C_A	36.7898	-1.83838	0.423561	-4.34029	1.42292e-05	3.0186e-05	CR_01410C_A	NA	WD_REPEATS_REGION domain-containing protein [Source:UniProtKB/TrEMBL;Acc:Q5A9D8]
SKP1	741.072	-1.83413	0.102565	-17.8825	1.61312e-71	1.19012e-69	C1_07410C_A	SKP1	E3 ubiquitin ligase complex SCF subunit [Source:UniProtKB/TrEMBL;Acc:Q59WE2]
CR_03000C_A	127.505	-1.8341	0.166165	-11.0378	2.51096e-28	2.5827e-27	CR_03000C_A	NA	Ortholog of C. dubliniensis CD36 : Cd36_28090, C. parapsilosis CDC317 : CPAR2_802560, C. auris B8441 : B9J08_000343 and Candida tenuis NRRL Y-1498 : CANTEDRAFT_104949
HMX1	2933.38	-1.82633	0.37187	-4.91121	9.05177e-07	2.14827e-06	C1_00350C_A	HMX1	Hmx1p [Source:UniProtKB/TrEMBL;Acc:Q5AB97]
CDC54	156.36	-1.82614	0.26881	-6.79343	1.09498e-11	4.05177e-11	C1_12550C_A	CDC54	DNA helicase [Source:UniProtKB/TrEMBL;Acc:A0A1D8PFE6]
C1_07850C_A	34.3302	-1.82515	0.277389	-6.57977	4.7118e-11	1.64185e-10	C1_07850C_A	NA	DOC domain-containing protein [Source:UniProtKB/TrEMBL;Acc:A0A1D8PE86]
ARA1	1032.84	-1.82474	0.255251	-7.14883	8.75198e-13	3.53152e-12	C2_08130W_A	ARA1	Aldo_ket_red domain-containing protein [Source:UniProtKB/TrEMBL;Acc:A0A1D8PI24]
CR_09100C_A	77.0108	-1.82108	0.284056	-6.41101	1.4456e-10	4.84786e-10	CR_09100C_A	NA	Aldo_ket_red domain-containing protein [Source:UniProtKB/TrEMBL;Acc:A0A1D8PTW9]
PRO3	675.779	-1.81926	0.118952	-15.294	8.37805e-53	2.94513e-51	C4_00240C_A	PRO3	Pyrroline-5-carboxylate reductase [Source:UniProtKB/TrEMBL;Acc:A0A1D8PKZ7]
C2_01260W_A	42.6825	-1.81861	0.283023	-6.42566	1.31296e-10	4.41792e-10	C2_01260W_A	NA	TFIIIC_delta domain-containing protein [Source:UniProtKB/TrEMBL;Acc:A0A1D8PGE2]
C2_04090W_A	19.3783	-1.8183	0.444485	-4.09081	4.29872e-05	8.57448e-05	C2_04090W_A	NA	Ortholog of C. dubliniensis CD36 : Cd36_18730, C. parapsilosis CDC317 : CPAR2_212510, C. auris B8441 : B9J08_004481 and Candida tenuis NRRL Y-1498 : CANTEDRAFT_135843
CR_01630C_A	17.7933	-1.81617	0.376814	-4.8198	1.43705e-06	3.35593e-06	CR_01630C_A	NA	Cation_ATPase_C domain-containing protein [Source:UniProtKB/TrEMBL;Acc:A0A1D8PS08]
RFC5	77.5405	-1.81513	0.215621	-8.41815	3.82469e-17	2.07785e-16	C2_00950C_A	RFC5	AAA domain-containing protein [Source:UniProtKB/TrEMBL;Acc:A0A1D8PG80]
CR_08920W_A	607.321	-1.8144	0.220498	-8.22864	1.89351e-16	9.87402e-16	CR_08920W_A	NA	Protein with predicted oxidoreductase and dehydrogenase domains, Hap43-repressed, Spider biofilm induced
C1_11680C_A	18.372	-1.81337	0.423256	-4.28434	1.83285e-05	3.83915e-05	C1_11680C_A	NA	(orf19.1150.1) Ortholog of C. dubliniensis CD36 : Cd36_10990, C. parapsilosis CDC317 : CPAR2_804585, C. auris B8441 : B9J08_000968 and Candida tenuis NRRL Y-1498 : cten_CGOB_00256
C3_01540W_A	139.294	-1.81292	0.649981	-2.78918	0.00528411	0.00832968	C3_01540W_A	NA	HIG1 domain-containing protein [Source:UniProtKB/TrEMBL;Acc:Q5AJA1]
KAR2	6405.37	-1.81274	0.166604	-10.8805	1.42768e-27	1.40789e-26	C2_01120W_A	KAR2	Endoplasmic reticulum chaperone BiP [Source:UniProtKB/TrEMBL;Acc:A0A1D8PG96]
RPS1	3058.08	-1.81238	0.222532	-8.14438	3.8124e-16	1.94227e-15	C1_03090W_A	RPS1	40S ribosomal protein S1 [Source:UniProtKB/Swiss-Prot;Acc:P40910]
C4_03930C_A	78.4535	-1.81197	0.239501	-7.56561	3.86053e-14	1.68521e-13	C4_03930C_A	NA	RNA-binding signal recognition particle subunit [Source:UniProtKB/TrEMBL;Acc:A0A1D8PLY2]
C3_07450C_A	58.4676	-1.81018	0.262758	-6.88918	5.61157e-12	2.12245e-11	C3_07450C_A	NA	Putative endodeoxyribonuclease [Source:UniProtKB/TrEMBL;Acc:Q5ADU7]
MSC7	364.897	-1.80985	0.138006	-13.1143	2.72762e-39	5.25815e-38	C2_07600C_A	MSC7	Aldedh domain-containing protein [Source:UniProtKB/TrEMBL;Acc:A0A1D8PHY1]
LYS12	289.375	-1.8093	0.182382	-9.92039	3.39412e-23	2.64105e-22	CR_01400W_A	LYS12	Iso_dh domain-containing protein [Source:UniProtKB/TrEMBL;Acc:Q5A9D9]
C1_03240W_A	114.516	-1.80625	0.158816	-11.3732	5.68482e-30	6.49569e-29	C1_03240W_A	NA	Ortholog of C. dubliniensis CD36 : Cd36_03040, C. parapsilosis CDC317 : CPAR2_108610, C. auris B8441 : B9J08_000283, Debaryomyces hansenii CBS767 : DEHA2G16500g and Pichia stipitis Pignal : PICST_32835
C7_02370W_A	2349.65	-1.80585	0.268686	-6.72104	1.80426e-11	6.55058e-11	C7_02370W_A	NA	Protein with chitin synthesis regulation, resistance to Congo red domain, membrane-localized protein, Spider biofilm induced
C1_06500W_A	60.6778	-1.80507	0.222267	-8.12119	4.61648e-16	2.33797e-15	C1_06500W_A	NA	DUF2012 domain-containing protein [Source:UniProtKB/TrEMBL;Acc:Q5AAP7]
C1_10710C_A	47.4997	-1.80454	0.336592	-5.3612	8.26731e-08	2.17741e-07	C1_10710C_A	NA	MFS domain-containing protein [Source:UniProtKB/TrEMBL;Acc:Q59WF2]
C3_07880C_A	36.1776	-1.79924	0.306189	-5.87626	4.19649e-09	1.23113e-08	C3_07880C_A	NA	Protein of unknown function, Spider biofilm repressed
RPL19A	2419.87	-1.79853	0.235584	-7.63434	2.26977e-14	1.00849e-13	C3_04500C_A	RPL19A	Ribosomal protein L19 [Source:UniProtKB/TrEMBL;Acc:A0A1D8PK40]
C6_03740W_A	39.6359	-1.79838	0.33598	-5.35264	8.66818e-08	2.27697e-07	C6_03740W_A	NA	Ortholog of C. dubliniensis CD36 : Cd36_64250, Candida tenuis NRRL Y-1498 : cten_CGOB_00218, Debaryomyces hansenii CBS767 : DEHA2E19888g and Candida tropicalis NEW ASSEMBLY : CTRG1_02732
RPL28	2043.02	-1.7961	0.216233	-8.30632	9.87138e-17	5.2577e-16	CR_03030C_A	RPL28	Ribosomal_L18e/L15P domain-containing protein [Source:UniProtKB/TrEMBL;Acc:A0A1D8PSC5]
C6_04260C_A	45.0621	-1.79272	0.231113	-7.75688	8.70417e-15	4.00432e-14	C6_04260C_A	NA	NFACT-R_1 domain-containing protein [Source:UniProtKB/TrEMBL;Acc:A0A1D8PQD9]
C1_06470W_A	233.491	-1.79197	0.20007	-8.95668	3.34587e-19	2.02994e-18	C1_06470W_A	NA	60S ribosomal protein L39 [Source:UniProtKB/TrEMBL;Acc:A0A1D8PDT4]
ARC19	57.3931	-1.79121	0.251966	-7.10893	1.16946e-12	4.66847e-12	CR_01040C_A	ARC19	Actin-related protein 2/3 complex subunit 4 [Source:UniProtKB/TrEMBL;Acc:A0A1D8PRU4]
UGA2	323.202	-1.79048	0.146521	-12.2199	2.43244e-34	3.61598e-33	C1_01810C_A	UGA2	Succinate-semialdehyde dehydrogenase [Source:UniProtKB/TrEMBL;Acc:Q59T88]
C5_00080C_A	478.521	-1.78761	0.14118	-12.6619	9.61248e-37	1.64596e-35	C5_00080C_A	NA	Coatomer subunit epsilon [Source:UniProtKB/TrEMBL;Acc:A0A1D8PMT6]
UGA11	89.8556	-1.78704	0.26459	-6.75398	1.43839e-11	5.27027e-11	C2_03640W_A	UGA11	4-aminobutyrate aminotransferase [Source:UniProtKB/TrEMBL;Acc:Q5AHE2]
C7_02280W_A	6581	-1.78652	0.347238	-5.14494	2.67609e-07	6.66623e-07	C7_02280W_A	NA	Ortholog of C. parapsilosis CDC317 : CPAR2_808370, C. dubliniensis CD36 : Cd36_72070, Candida metapsilosis : CMET_5895 and Candida orthopsilosis Co 90-125 : CORT_0C00800
STT3	419.044	-1.78581	0.123726	-14.4336	3.18037e-47	8.6785e-46	C2_01670C_A	STT3	Dolichyl-diphosphooligosaccharide--protein glycotransferase [Source:UniProtKB/TrEMBL;Acc:Q5ALU8]
VID27	2214.44	-1.78094	0.0971068	-18.34	3.96788e-75	3.20433e-73	C6_00130C_A	VID27	Vid27p [Source:UniProtKB/TrEMBL;Acc:A0A1D8PP94]
DAD3	46.25	-1.77693	0.302615	-5.87192	4.3077e-09	1.26252e-08	CR_06160C_A	DAD3	DASH complex subunit DAD2 [Source:UniProtKB/Swiss-Prot;Acc:Q59VC6]
CUP5	645.451	-1.77692	0.127471	-13.9398	3.6285e-44	8.47029e-43	C3_04390W_A	CUP5	V-type proton ATPase proteolipid subunit [Source:UniProtKB/TrEMBL;Acc:A0A1D8PK00]
LAT1	656.968	-1.77468	0.211954	-8.37295	5.61944e-17	3.02539e-16	C7_01640W_A	LAT1	Acetyltransferase component of pyruvate dehydrogenase complex [Source:UniProtKB/TrEMBL;Acc:Q5AGX8]
GLR1	701.52	-1.77435	0.14982	-11.8432	2.3349e-32	3.07342e-31	C5_01520C_A	GLR1	Glutathione reductase [Source:UniProtKB/TrEMBL;Acc:Q59NQ5]
HGT10	6210.02	-1.76582	0.216409	-8.15965	3.35983e-16	1.7161e-15	C6_03790C_A	HGT10	MFS domain-containing protein [Source:UniProtKB/TrEMBL;Acc:Q5A8J5]
SPC98	123.301	-1.7656	0.265747	-6.64393	3.05434e-11	1.08454e-10	CR_01990C_A	SPC98	Spindle pole body component [Source:UniProtKB/TrEMBL;Acc:A0A1D8PS42]
RPS3	1854.7	-1.76278	0.206034	-8.55574	1.17118e-17	6.54719e-17	CR_04810W_A	RPS3	KH type-2 domain-containing protein [Source:UniProtKB/TrEMBL;Acc:A0A1D8PSV5]
PIL1	5917.82	-1.76159	0.222785	-7.90716	2.6332e-15	1.25989e-14	C1_04680W_A	PIL1	Lipid-binding protein [Source:UniProtKB/TrEMBL;Acc:A0A1D8PDD1]
HAK1	15.0568	-1.76123	0.413879	-4.25543	2.08651e-05	4.32501e-05	C1_06610C_A	HAK1	Hak1p [Source:UniProtKB/TrEMBL;Acc:A0A1D8PDU7]
C6_00400C_A	59.8958	-1.76094	0.281468	-6.25629	3.94252e-10	1.26806e-09	C6_00400C_A	NA	Ortholog of C. dubliniensis CD36 : Cd36_60350, C. parapsilosis CDC317 : CPAR2_603550, C. auris B8441 : B9J08_000521 and Candida tenuis NRRL Y-1498 : CANTEDRAFT_114325
CLB4	173.762	-1.7597	0.193568	-9.09085	9.82718e-20	6.14945e-19	C7_03940C_A	CLB4	G2/mitotic-specific cyclin-4 [Source:UniProtKB/Swiss-Prot;Acc:Q5A0A9]
SLK19	8750.34	-1.75918	0.239111	-7.35719	1.87828e-13	7.89355e-13	C3_07310C_A	SLK19	Slk19p [Source:UniProtKB/TrEMBL;Acc:Q5ADT0]
HSP70	34774.5	-1.75916	0.294146	-5.98056	2.2237e-09	6.69801e-09	C1_13480W_A	HSP70	Heat shock protein SSA1 [Source:UniProtKB/Swiss-Prot;Acc:P41797]
TIF6	158.312	-1.7582	0.25729	-6.83352	8.28533e-12	3.10233e-11	CR_07080W_A	TIF6	Eukaryotic translation initiation factor 6 [Source:UniProtKB/Swiss-Prot;Acc:Q59L13]
C2_08890W_A	20.5456	-1.7545	0.459107	-3.82154	0.000132618	0.000252397	C2_08890W_A	NA	Ortholog(s) have DNA binding activity
PMT6	269.88	-1.75402	0.187626	-9.34853	8.88702e-21	5.88138e-20	C4_04780W_A	PMT6	Dolichyl-phosphate-mannose--protein mannosyltransferase 6 [Source:UniProtKB/Swiss-Prot;Acc:Q5A688]
C2_09630C_A	21.1041	-1.75368	0.479543	-3.65698	0.000255199	0.000470411	C2_09630C_A	NA	Protein with similarity to trimeric LpxA-like enzymes, Hap43-repressed gene
MED18	171.569	-1.75345	0.17866	-9.81444	9.75739e-23	7.33461e-22	C2_09300W_A	MED18	Mediator of RNA polymerase II transcription subunit 18 [Source:UniProtKB/Swiss-Prot;Acc:Q59X40]
SIM1	1448.07	-1.7486	0.278801	-6.27185	3.56789e-10	1.15128e-09	C1_13940W_A	SIM1	Secreted beta-glucosidase SIM1 [Source:UniProtKB/Swiss-Prot;Acc:Q5AKU5]
PNP1	217.262	-1.74672	0.171964	-10.1575	3.06986e-24	2.53391e-23	C3_03180C_A	PNP1	Purine nucleoside phosphorylase [Source:UniProtKB/TrEMBL;Acc:A0A1D8PJL8]
CHT1	55.9501	-1.74595	0.250832	-6.96064	3.38731e-12	1.30429e-11	CR_00180C_A	CHT1	Chitinase 1 [Source:UniProtKB/Swiss-Prot;Acc:Q5AAH2]
C2_06920C_A	312.524	-1.74558	0.167165	-10.4423	1.58941e-25	1.41134e-24	C2_06920C_A	NA	Smr domain-containing protein [Source:UniProtKB/TrEMBL;Acc:Q59Z54]
THI6	106.097	-1.74251	0.174368	-9.99327	1.6311e-23	1.3014e-22	C3_02860W_A	THI6	4-methyl-5-beta-hydroxyethylthiazole kinase [Source:UniProtKB/TrEMBL;Acc:Q5AEJ1]
RPS7A	911.428	-1.74199	0.226787	-7.68118	1.57627e-14	7.10391e-14	C3_01490W_A	RPS7A	40S ribosomal protein S7 [Source:UniProtKB/TrEMBL;Acc:Q5AJ93]
C3_02620C_A	65.133	-1.74082	0.197952	-8.79414	1.44148e-18	8.44538e-18	C3_02620C_A	NA	Mitochondrial pyruvate carrier [Source:UniProtKB/TrEMBL;Acc:A0A1D8PJH2]
PRE1	461.631	-1.74036	0.127392	-13.6614	1.7267e-42	3.85028e-41	C5_05310W_A	PRE1	Proteasome subunit beta [Source:UniProtKB/TrEMBL;Acc:Q5AJZ5]
C6_02480W_A	496.378	-1.74	0.255436	-6.81189	9.63258e-12	3.58832e-11	C6_02480W_A	NA	PKS_ER domain-containing protein [Source:UniProtKB/TrEMBL;Acc:Q5AC33]
C7_00380W_A	56.5588	-1.73914	0.26942	-6.45512	1.08137e-10	3.66548e-10	C7_00380W_A	NA	S-adenosylmethionine transporter of the mitochondrial inner membrane, mitochondrial carrier family, predicted role in biotin biosynthesis and respiratory growth, Spider biofilm repressed
ARC40	271.541	-1.73133	0.125054	-13.8447	1.37034e-43	3.12564e-42	CR_06180W_A	ARC40	Actin-related protein 2/3 complex subunit [Source:UniProtKB/TrEMBL;Acc:A0A1D8PT60]
MPH1	166.45	-1.73014	0.197486	-8.76085	1.93784e-18	1.12871e-17	C4_06190C_A	MPH1	ATP-dependent DNA helicase MPH1 [Source:UniProtKB/Swiss-Prot;Acc:Q5A1A0]
LIP6	55.4156	-1.72866	0.23198	-7.45176	9.2105e-14	3.94566e-13	C1_09600C_A	LIP6	Lipase 6 [Source:UniProtKB/Swiss-Prot;Acc:Q9P4E8]
C1_00880W_A	222.282	-1.72686	0.276323	-6.24945	4.11904e-10	1.32412e-09	C1_00880W_A	NA	C2H2-type domain-containing protein [Source:UniProtKB/TrEMBL;Acc:A0A1D8PCC7]
UBI4	8229.62	-1.72603	0.217497	-7.93588	2.09007e-15	1.01136e-14	C3_07270C_A	UBI4	Ubiquitin [Source:UniProtKB/TrEMBL;Acc:Q5ADS0]
IME2	66.8874	-1.72579	0.280135	-6.16057	7.24845e-10	2.28639e-09	CR_03290C_A	IME2	Protein kinase domain-containing protein [Source:UniProtKB/TrEMBL;Acc:Q59UG9]
SRR1	296.133	-1.72433	0.40267	-4.28225	1.85016e-05	3.87269e-05	CR_05610C_A	SRR1	Stress response regulator protein 1 [Source:UniProtKB/Swiss-Prot;Acc:Q59M56]
C2_09830C_A	84.1045	-1.72395	0.185603	-9.2884	1.56618e-20	1.02852e-19	C2_09830C_A	NA	(orf19.1367.1) Ortholog of C. parapsilosis CDC317 : CPAR2_407330, C. auris B8441 : B9J08_001010, Candida tenuis NRRL Y-1498 : CANTEDRAFT_114646 and Debaryomyces hansenii CBS767 : DEHA2B05654g
C7_00190W_A	148.096	-1.72311	0.218584	-7.88303	3.19537e-15	1.51793e-14	C7_00190W_A	NA	Adhesin-like cell wall protein, similar to mucins and to a Litomosoides microfilarial sheath protein, N-terminal secretion signal, rat catheter and Spider biofilm repressed
TRR1	768.056	-1.7216	0.155527	-11.0694	1.76501e-28	1.83925e-27	C5_02710W_A	TRR1	Thioredoxin reductase [Source:UniProtKB/TrEMBL;Acc:Q5AG89]
RPL18	1103.05	-1.72094	0.246253	-6.9885	2.77838e-12	1.07536e-11	C3_05100C_A	RPL18	Ribosomal_L18e/L15P domain-containing protein [Source:UniProtKB/TrEMBL;Acc:A0A1D8PK43]
C5_05350W_A	98.4934	-1.71632	0.195084	-8.79787	1.39442e-18	8.18571e-18	C5_05350W_A	NA	DNA primase [Source:UniProtKB/TrEMBL;Acc:A0A1D8PP73]
C5_00400C_A	282.809	-1.71249	0.150345	-11.3904	4.66717e-30	5.39478e-29	C5_00400C_A	NA	Ortholog of C. dubliniensis CD36 : Cd36_50420, C. parapsilosis CDC317 : CPAR2_304100, C. auris B8441 : B9J08_001314 and Candida tenuis NRRL Y-1498 : CANTEDRAFT_98299
PGA59	5849.67	-1.71025	0.181241	-9.43632	3.86113e-21	2.62504e-20	C4_02370C_A	PGA59	Cell wall protein PGA59 [Source:UniProtKB/Swiss-Prot;Acc:Q5AF39]
WBP1	260.888	-1.70897	0.132006	-12.9462	2.46998e-38	4.56985e-37	C1_11170W_A	WBP1	Dolichyl-diphosphooligosaccharide--protein glycosyltransferase subunit WBP1 [Source:UniProtKB/TrEMBL;Acc:A0A1D8PF22]
C6_02250W_A	24.3163	-1.70854	0.329861	-5.17957	2.22398e-07	5.57488e-07	C6_02250W_A	NA	FtsJ domain-containing protein [Source:UniProtKB/TrEMBL;Acc:Q59S74]
STE24	384.283	-1.70708	0.118652	-14.3873	6.22027e-47	1.6521e-45	C4_00280W_A	STE24	CAAX prenyl protease [Source:UniProtKB/TrEMBL;Acc:A0A1D8PL01]
C7_03820C_A	42.3892	-1.70658	0.335044	-5.09359	3.51343e-07	8.65826e-07	C7_03820C_A	NA	Ortholog of C. dubliniensis CD36 : Cd36_73480, Pichia stipitis Pignal : PICST_30727, Candida tropicalis NEW ASSEMBLY : CTRG1_05165 and Candida tropicalis MYA-3404 : CTRG_05165
C4_00290C_A	24.2899	-1.70535	0.32588	-5.23308	1.66713e-07	4.24489e-07	C4_00290C_A	NA	Choline monooxygenase, chloroplastic [Source:UniProtKB/TrEMBL;Acc:A0A1D8PL08]
C1_10050W_A	12.361	-1.70412	0.476722	-3.57467	0.00035067	0.000635224	C1_10050W_A	NA	Protein of unknown function, induced by Mnl1 under weak acid stress, Hap43-induced, mutant is viable
LYS9	497.9	-1.70299	0.152899	-11.138	8.19163e-29	8.77297e-28	C3_06590W_A	LYS9	Saccharopine dehydrogenase (NADP+, L-glutamate-forming) [Source:UniProtKB/TrEMBL;Acc:A0A1D8PKJ4]
C2_09100C_A	353.105	-1.70108	0.160524	-10.5971	3.07431e-26	2.8352e-25	C2_09100C_A	NA	SWIM-type domain-containing protein [Source:UniProtKB/TrEMBL;Acc:A0A1D8PIF2]
HSP104	31347.4	-1.699	0.296823	-5.72394	1.04083e-08	2.95628e-08	CR_08250C_A	HSP104	Chaperone ATPase [Source:UniProtKB/TrEMBL;Acc:A0A1D8PTP9]
THS1	1568.66	-1.69811	0.168183	-10.0968	5.70768e-24	4.64069e-23	C5_00110C_A	THS1	Threonyl-tRNA synthetase [Source:UniProtKB/TrEMBL;Acc:A0A1D8PMV9]
C1_05920W_A	47.7171	-1.69797	0.359208	-4.72697	2.27895e-06	5.224e-06	C1_05920W_A	NA	Protein of unknown function, induced during chlamydospore formation in both C. albicans and C. dubliniensis, Spider biofilm induced
SEC61	907.508	-1.69709	0.203257	-8.34947	6.85723e-17	3.67853e-16	C3_07810C_A	SEC61	Protein transport protein SEC61 subunit alpha [Source:UniProtKB/Swiss-Prot;Acc:Q9P8E3]
SDH7	59.8262	-1.69629	0.235083	-7.21571	5.36526e-13	2.1991e-12	C6_00090W_A	SDH7	Succinate dehydrogenase assembly factor 3, mitochondrial [Source:UniProtKB/Swiss-Prot;Acc:Q59L89]
C2_09650W_A	785.811	-1.69585	0.145742	-11.636	2.70504e-31	3.34686e-30	C2_09650W_A	NA	RRM domain-containing protein [Source:UniProtKB/TrEMBL;Acc:A0A1D8PIF0]
FAV2	288.041	-1.69271	0.243871	-6.94102	3.8928e-12	1.49124e-11	C5_03750W_A	FAV2	Fav2p [Source:UniProtKB/TrEMBL;Acc:A0A1D8PNR4]
C3_07820W_A	81.3886	-1.69252	0.278148	-6.08499	1.165e-09	3.60353e-09	C3_07820W_A	NA	Protein of unknown function, Spider biofilm repressed
C1_11920W_A	174.18	-1.69104	0.172168	-9.82204	9.04891e-23	6.82781e-22	C1_11920W_A	NA	Ortholog(s) have ATPase activator activity, protein-macromolecule adaptor activity and role in late endosome to vacuole transport, late endosome to vacuole transport via multivesicular body sorting pathway
AYR2	137.65	-1.69001	0.19084	-8.85565	8.31994e-19	4.93253e-18	C6_03270C_A	AYR2	Ayr2p [Source:UniProtKB/TrEMBL;Acc:A0A1D8PQ42]
SAM2	477.742	-1.68896	0.22199	-7.60827	2.77796e-14	1.22608e-13	C1_11450C_A	SAM2	S-adenosylmethionine synthase [Source:UniProtKB/TrEMBL;Acc:A0A1D8PF68]
OPI3	92.8719	-1.68813	0.20064	-8.41374	3.97135e-17	2.15361e-16	C3_06570C_A	OPI3	Phosphatidyl-N-methylethanolamine N-methyltransferase [Source:UniProtKB/TrEMBL;Acc:A0A1D8PKM5]
ARO10	86.2505	-1.68688	0.251927	-6.69591	2.14331e-11	7.71592e-11	CR_06860C_A	ARO10	Phenylpyruvate decarboxylase [Source:UniProtKB/TrEMBL;Acc:Q59MU3]
C1_10500W_A	61.2059	-1.68658	0.242482	-6.95549	3.51345e-12	1.35199e-11	C1_10500W_A	NA	Protein of unknown function, rat catheter biofilm repressed
SGT1	485.393	-1.68373	0.138221	-12.1814	3.90326e-34	5.71713e-33	C2_09270C_A	SGT1	Co-chaperone [Source:UniProtKB/TrEMBL;Acc:A0A1D8PIG5]
HRT2	441.073	-1.68131	0.105582	-15.9242	4.30657e-57	1.79972e-55	C4_01690C_A	HRT2	Sugar phosphate phosphatase [Source:UniProtKB/TrEMBL;Acc:A0A1D8PLC6]
NIT2	245.504	-1.67691	0.141339	-11.8645	1.81058e-32	2.41518e-31	CR_08840C_A	NIT2	CN hydrolase domain-containing protein [Source:UniProtKB/TrEMBL;Acc:A0A1D8PTV6]
C2_10860C_A	533.604	-1.67462	0.146404	-11.4384	2.68748e-30	3.1491e-29	C2_10860C_A	NA	Uroporphyrinogen decarboxylase [Source:UniProtKB/TrEMBL;Acc:Q5A5N0]
C4_05200C_A	11.0762	-1.6739	0.502908	-3.32843	0.000873367	0.00151195	C4_05200C_A	NA	Ortholog of C. dubliniensis CD36 : Cd36_44860, Candida tropicalis NEW ASSEMBLY : CTRG1_04054, Candida tropicalis MYA-3404 : CTRG_04054 and Candida albicans WO-1 : CAWG_03295
C2_01040W_A	21.5261	-1.67142	0.305203	-5.47641	4.34032e-08	1.16942e-07	C2_01040W_A	NA	(orf19.2018.1) PProtein of unknown function, gene has intron, similar to human BLOC1S2
ARF3	73.1276	-1.67119	0.208475	-8.01625	1.09022e-15	5.40227e-15	C3_01470W_A	ARF3	Arf3p [Source:UniProtKB/TrEMBL;Acc:A0A1D8PJ64]
C1_04010C_A	210.495	-1.6633	0.267408	-6.22009	4.96874e-10	1.58702e-09	C1_04010C_A	NA	Aldo_ket_red domain-containing protein [Source:UniProtKB/TrEMBL;Acc:A0A1D8PD74]
LAP41	743.115	-1.65917	0.16555	-10.0221	1.2184e-23	9.78647e-23	C3_02170C_A	LAP41	Metalloaminopeptidase [Source:UniProtKB/TrEMBL;Acc:A0A1D8PJE0]
C3_02980C_A	92.0779	-1.65914	0.226236	-7.33368	2.23924e-13	9.35781e-13	C3_02980C_A	NA	Ortholog of C. dubliniensis CD36 : Cd36_82960, C. parapsilosis CDC317 : CPAR2_102390, C. auris B8441 : B9J08_001199, Candida tenuis NRRL Y-1498 : CANTEDRAFT_133198 and Candida albicans WO-1 : CAWG_02618
CYK3	129.038	-1.65817	0.27214	-6.09308	1.10762e-09	3.43137e-09	C1_06690W_A	CYK3	SH3 domain-containing protein [Source:UniProtKB/TrEMBL;Acc:A0A1D8PDV9]
NAG3	115.336	-1.65802	0.201532	-8.2271	1.91797e-16	9.99285e-16	C6_04610C_A	NAG3	Major facilitator superfamily multidrug transporter NAG3 [Source:UniProtKB/Swiss-Prot;Acc:A0A1D8PQG0]
CR_05640C_A	78.9157	-1.65771	0.205513	-8.0662	7.25213e-16	3.6358e-15	CR_05640C_A	NA	DUF202 domain-containing protein [Source:UniProtKB/TrEMBL;Acc:Q59PR4]
C5_04860C_A	54.9646	-1.65692	0.256826	-6.45154	1.10719e-10	3.74876e-10	C5_04860C_A	NA	Ortholog(s) have role in endoplasmic reticulum to Golgi vesicle-mediated transport, retrograde transport, endosome to Golgi
ERV25	217.7	-1.65469	0.140075	-11.8128	3.35012e-32	4.33341e-31	C3_06250W_A	ERV25	Endoplasmic reticulum vesicle protein 25 [Source:UniProtKB/Swiss-Prot;Acc:Q5A302]
EMP24	103.365	-1.65415	0.212291	-7.79191	6.60063e-15	3.06253e-14	CR_07590W_A	EMP24	GOLD domain-containing protein [Source:UniProtKB/TrEMBL;Acc:Q59V63]
PGA58	24.0776	-1.65062	0.381629	-4.32519	1.52401e-05	3.21933e-05	C5_03050C_A	PGA58	Predicted GPI-anchored protein 58 [Source:UniProtKB/Swiss-Prot;Acc:Q5AG46]
C1_06640C_A	63.9923	-1.64841	0.244282	-6.74798	1.49919e-11	5.47626e-11	C1_06640C_A	NA	(orf19.6247.1) Ortholog(s) have protein transmembrane transporter activity and role in mitochondrial outer membrane translocase complex assembly, protein targeting to mitochondrion
C4_03200C_A	51.7581	-1.64792	0.24193	-6.81156	9.65488e-12	3.59262e-11	C4_03200C_A	NA	Hydroxyacyl-thioester dehydratase [Source:UniProtKB/TrEMBL;Acc:A0A1D8PLR8]
MPS1	153.348	-1.64623	0.168644	-9.76154	1.64641e-22	1.22072e-21	CR_08960C_A	MPS1	Protein kinase domain-containing protein [Source:UniProtKB/TrEMBL;Acc:A0A1D8PTW7]
C2_05060C_A	49.3298	-1.64486	0.258437	-6.36462	1.95773e-10	6.46731e-10	C2_05060C_A	NA	Sulfiredoxin [Source:UniProtKB/TrEMBL;Acc:Q59ZI2]
CR_08420W_A	2200.35	-1.64484	0.239389	-6.87098	6.37605e-12	2.40703e-11	CR_08420W_A	NA	Putative DnaJ-like heat shock/chaperone, Hap43-repressed, Spider and F-12/CO2 biofilm induced
C7_02450W_A	176.11	-1.64449	0.203313	-8.08848	6.04124e-16	3.04405e-15	C7_02450W_A	NA	Protein of unknown function, induced upon adherence to polystyrene, oxidative stress-induced via Cap1
HGT19	4567	-1.64256	0.277601	-5.91697	3.27924e-09	9.69177e-09	C3_00220W_A	HGT19	MFS domain-containing protein [Source:UniProtKB/TrEMBL;Acc:Q5A7L9]
C4_02600C_A	107.288	-1.6416	0.222213	-7.38753	1.49578e-13	6.35759e-13	C4_02600C_A	NA	Ortholog(s) have histone binding activity, role in DNA replication-dependent nucleosome assembly and CAF-1 complex, chromatin, chromosome, centromeric region, nucleus localization
CR_08610W_A	150.626	-1.64012	0.223653	-7.3333	2.24558e-13	9.37776e-13	CR_08610W_A	NA	Mitochondrial pyruvate carrier [Source:UniProtKB/TrEMBL;Acc:Q5A328]
RPS9B	1434.04	-1.63762	0.230061	-7.11819	1.09353e-12	4.37118e-12	C2_03820C_A	RPS9B	S4 RNA-binding domain-containing protein [Source:UniProtKB/TrEMBL;Acc:A0A1D8PGY8]
C3_07920W_A	508.664	-1.63144	0.162062	-10.0668	7.74606e-24	6.24702e-23	C3_07920W_A	NA	PfkB domain-containing protein [Source:UniProtKB/TrEMBL;Acc:A0A1D8PKZ6]
ERG24	212.925	-1.63097	0.170517	-9.56491	1.12304e-21	7.82198e-21	C2_09400C_A	ERG24	Delta(14)-sterol reductase [Source:UniProtKB/TrEMBL;Acc:A0A1D8PIC7]
RPN11	1733.6	-1.62846	0.134567	-12.1015	1.03684e-33	1.48234e-32	C1_14460W_A	RPN11	26S proteasome regulatory subunit RPN11 [Source:UniProtKB/TrEMBL;Acc:A0A1D8PFZ8]
C6_01380C_A	73.6362	-1.62797	0.216661	-7.5139	5.73909e-14	2.47809e-13	C6_01380C_A	NA	Ran GTPase-binding protein [Source:UniProtKB/TrEMBL;Acc:Q5A4J5]
C2_04340C_A	27.9081	-1.62696	0.345174	-4.71345	2.43563e-06	5.55122e-06	C2_04340C_A	NA	Gluconokinase [Source:UniProtKB/TrEMBL;Acc:Q59TB1]
C5_03400C_A	123.472	-1.62695	0.180723	-9.00248	2.20683e-19	1.3554e-18	C5_03400C_A	NA	Sm domain-containing protein [Source:UniProtKB/TrEMBL;Acc:A0A1D8PNP9]
TLO8	59.1888	-1.62357	0.320095	-5.07214	3.93371e-07	9.63832e-07	C3_07970C_A	TLO8	Tlo8p [Source:UniProtKB/TrEMBL;Acc:A0A1D8PKY5]
TVP18	103.274	-1.62304	0.172387	-9.41508	4.72712e-21	3.19562e-20	C1_09800C_A	TVP18	Golgi apparatus membrane protein TVP18 [Source:UniProtKB/Swiss-Prot;Acc:Q5APC0]
C1_04460C_A	373.308	-1.6225	0.185607	-8.74157	2.29892e-18	1.33253e-17	C1_04460C_A	NA	Putative protein of unknown function, transcript upregulated in clinical isolates from HIV+ patients with oral candidiasis, Spider biofilm induced
CR_05200C_A	170.617	-1.62161	0.178652	-9.07694	1.11667e-19	6.97308e-19	CR_05200C_A	NA	Protein of unknown function, regulated by Ssn6
YMC2	90.324	-1.62139	0.222373	-7.29134	3.06898e-13	1.2754e-12	C1_08750W_A	YMC2	Ymc2p [Source:UniProtKB/TrEMBL;Acc:A0A1D8PED5]
C1_14410W_A	98.6458	-1.62129	0.194504	-8.33549	7.7177e-17	4.13271e-16	C1_14410W_A	NA	Sm domain-containing protein [Source:UniProtKB/TrEMBL;Acc:A0A1D8PFX4]
RPS42	351.668	-1.62048	0.175886	-9.21325	3.16386e-20	2.04182e-19	C1_01640W_A	RPS42	40S ribosomal protein S4 [Source:UniProtKB/TrEMBL;Acc:A0A1D8PCI6]
RPL3	4158.22	-1.61611	0.196169	-8.23835	1.74605e-16	9.14495e-16	C2_09430W_A	RPL3	Ribosomal 60S subunit protein L3 [Source:UniProtKB/TrEMBL;Acc:Q59LS1]
C2_07650C_A	209.845	-1.61607	0.217546	-7.42867	1.09696e-13	4.67576e-13	C2_07650C_A	NA	AB hydrolase-1 domain-containing protein [Source:UniProtKB/TrEMBL;Acc:A0A1D8PHY7]
C2_02260W_A	282.433	-1.6146	0.167805	-9.62188	6.46403e-22	4.58777e-21	C2_02260W_A	NA	Putative cis-golgi localized protein involved in ER to Golgi transport, Spider biofilm repressed
ARG1	1157.47	-1.60887	0.321096	-5.01055	5.4274e-07	1.31685e-06	CR_00620C_A	ARG1	Citrulline--aspartate ligase [Source:UniProtKB/TrEMBL;Acc:A0A1D8PRR5]
CR_00130C_A	381.077	-1.60566	0.102541	-15.6587	2.89974e-55	1.11083e-53	CR_00130C_A	NA	Aminotran_1_2 domain-containing protein [Source:UniProtKB/TrEMBL;Acc:A0A1D8PRL8]
C1_01070C_A	185.405	-1.60469	0.167282	-9.59276	8.57606e-22	6.05798e-21	C1_01070C_A	NA	Has domain(s) with predicted role in cell division, chromosome segregation and MIS12/MIND type complex localization
HSP21	7808.14	-1.60295	0.325571	-4.92351	8.50041e-07	2.02062e-06	C2_04010C_A	HSP21	Small heat shock protein 21 [Source:UniProtKB/Swiss-Prot;Acc:Q5AHH4]
COQ6	287.61	-1.60243	0.13383	-11.9736	4.88556e-33	6.71175e-32	C1_03550C_A	COQ6	Ubiquinone biosynthesis monooxygenase COQ6, mitochondrial [Source:UniProtKB/TrEMBL;Acc:Q5AHZ4]
C1_05720W_A	1733.88	-1.6008	0.251596	-6.3626	1.98372e-10	6.54593e-10	C1_05720W_A	NA	Ribosomal 60S subunit protein L7A [Source:UniProtKB/TrEMBL;Acc:A0A1D8PDL6]
POB3	736.641	-1.60045	0.113239	-14.1335	2.36231e-45	5.7621e-44	C2_02380W_A	POB3	FACT complex subunit POB3 [Source:UniProtKB/Swiss-Prot;Acc:Q5ALL8]
EFT2	6550.06	-1.59906	0.242128	-6.60417	3.99754e-11	1.40113e-10	C2_03100W_A	EFT2	Elongation factor 2 [Source:UniProtKB/Swiss-Prot;Acc:Q5A0M4]
C3_02790W_A	10.0465	-1.59869	0.517912	-3.08679	0.00202332	0.00334847	C3_02790W_A	NA	Ortholog of C. dubliniensis CD36 : Cd36_82780, C. parapsilosis CDC317 : CPAR2_102150, Pichia stipitis Pignal : psti_CGOB_00155 and Candida tropicalis MYA-3404 : CTRG_02557
RPB11	122.909	-1.59688	0.1594	-10.018	1.27007e-23	1.01742e-22	C1_00940W_A	RPB11	RNA_pol_L_2 domain-containing protein [Source:UniProtKB/TrEMBL;Acc:A0A1D8PCD0]
C1_02440C_A	181.445	-1.59595	0.200851	-7.94595	1.92703e-15	9.35493e-15	C1_02440C_A	NA	Ubiquitinyl hydrolase 1 [Source:UniProtKB/TrEMBL;Acc:A0A1D8PCR2]
C2_05480C_A	21.2811	-1.5949	0.33012	-4.83126	1.35669e-06	3.17198e-06	C2_05480C_A	NA	Cx9C motif-containing protein 4, mitochondrial [Source:UniProtKB/TrEMBL;Acc:A0A1D8PHE3]
OPT6	120.131	-1.59479	0.178665	-8.92614	4.41133e-19	2.65212e-18	C4_01320C_A	OPT6	Opt6p [Source:UniProtKB/TrEMBL;Acc:A0A1D8PLA0]
CR_07120C_A	99.2809	-1.59395	0.238018	-6.69679	2.13052e-11	7.67913e-11	CR_07120C_A	NA	Ortholog of C. dubliniensis CD36 : Cd36_32700, C. parapsilosis CDC317 : CPAR2_204280, C. auris B8441 : B9J08_000471 and Candida tenuis NRRL Y-1498 : CANTEDRAFT_113831
HIS5	132.148	-1.59296	0.17458	-9.12453	7.20472e-20	4.54171e-19	C4_00650W_A	HIS5	Aminotran_1_2 domain-containing protein [Source:UniProtKB/TrEMBL;Acc:A0A1D8PL37]
CDC48	5389.4	-1.59198	0.149453	-10.652	1.70595e-26	1.59793e-25	C1_10790W_A	CDC48	AAA family ATPase [Source:UniProtKB/TrEMBL;Acc:Q59WG3]
RPS25B	1661.53	-1.5907	0.189227	-8.40629	4.23166e-17	2.2927e-16	C5_03540C_A	RPS25B	40S ribosomal protein S25 [Source:UniProtKB/TrEMBL;Acc:A0A1D8PNQ6]
GCN5	446.081	-1.59035	0.106723	-14.9017	3.2148e-50	9.95421e-49	CR_06710C_A	GCN5	Histone acetyltransferase GCN5 [Source:UniProtKB/TrEMBL;Acc:Q59PZ5]
COX9	239.86	-1.58875	0.145118	-10.948	6.79214e-28	6.85639e-27	C2_05930W_A	COX9	Cytochrome c oxidase subunit 9, mitochondrial [Source:UniProtKB/TrEMBL;Acc:A0A1D8PHI5]
DAD2	32.7417	-1.58786	0.282425	-5.62224	1.885e-08	5.24185e-08	C2_05210W_A	DAD2	DASH complex subunit DAD2 [Source:UniProtKB/Swiss-Prot;Acc:Q59ZG8]
MTR2	98.8812	-1.5857	0.221221	-7.16794	7.61371e-13	3.08054e-12	C2_10640C_A	MTR2	Mtr2p [Source:UniProtKB/TrEMBL;Acc:A0A1D8PIR7]
BIO3	12.0278	-1.58481	0.572658	-2.76746	0.00564953	0.00886829	CR_01920W_A	BIO3	7,8-diamino-pelargonic acid aminotransferase [Source:UniProtKB/TrEMBL;Acc:Q5A975]
CR_01490C_A	128.082	-1.58404	0.197155	-8.03447	9.39814e-16	4.67159e-15	CR_01490C_A	NA	Protein transport protein Sec61 subunit beta [Source:UniProtKB/TrEMBL;Acc:A0A1D8PRY9]
KAR4	63.4948	-1.58294	0.254296	-6.22478	4.8222e-10	1.54187e-09	CR_02330C_A	KAR4	Kar4p [Source:UniProtKB/TrEMBL;Acc:A0A1D8PS73]
C1_00200C_A	18.8496	-1.58213	0.388882	-4.06841	4.7335e-05	9.40718e-05	C1_00200C_A	NA	RRM domain-containing protein [Source:UniProtKB/TrEMBL;Acc:Q5AB89]
PMT4	318.628	-1.58052	0.199515	-7.92177	2.34156e-15	1.12848e-14	C2_06100W_A	PMT4	Dolichyl-phosphate-mannose--protein mannosyltransferase 4 [Source:UniProtKB/Swiss-Prot;Acc:Q59X23]
FMO1	27.0634	-1.5803	0.386266	-4.09121	4.29128e-05	8.56251e-05	C2_02060C_A	FMO1	Fmo1p [Source:UniProtKB/TrEMBL;Acc:Q5ALQ3]
ADE8	129.249	-1.5782	0.190779	-8.27242	1.31266e-16	6.93585e-16	C2_03090C_A	ADE8	5'-phosphoribosylglycinamide transformylase [Source:UniProtKB/TrEMBL;Acc:A0A1D8PGS7]
CFL4	32.4392	-1.57771	0.457388	-3.4494	0.00056183	0.000994814	C5_01360W_A	CFL4	FAD-binding FR-type domain-containing protein [Source:UniProtKB/TrEMBL;Acc:A0A1D8PN54]
RPS23A	2699.92	-1.57446	0.197412	-7.9755	1.5177e-15	7.44644e-15	C1_06580W_A	RPS23A	Ribosomal 40S subunit protein S23B [Source:UniProtKB/TrEMBL;Acc:A0A1D8PDU3]
RAD54	126.249	-1.5723	0.172287	-9.12603	7.10575e-20	4.48405e-19	C1_13660W_A	RAD54	DNA-dependent ATPase [Source:UniProtKB/TrEMBL;Acc:Q5AKX3]
C1_04360C_A	849.566	-1.5686	0.108294	-14.4847	1.51392e-47	4.15008e-46	C1_04360C_A	NA	(orf19.5201.1) Has domain(s) with predicted ATPase inhibitor activity, role in negative regulation of ATPase activity, negative regulation of nucleotide metabolic process and mitochondrion localization
C3_04210W_A	11.6984	-1.56779	0.403009	-3.89022	0.000100153	0.000193068	C3_04210W_A	NA	Ortholog of C. dubliniensis CD36 : Cd36_84160, C. auris B8441 : B9J08_001714, Candida tenuis NRRL Y-1498 : cten_CGOB_00085 and Debaryomyces hansenii CBS767 : DEHA2B08404g
ETR1	1113.92	-1.56678	0.115693	-13.5426	8.75862e-42	1.88279e-40	C3_00200C_A	ETR1	PKS_ER domain-containing protein [Source:UniProtKB/TrEMBL;Acc:A0A1D8PIW1]
CR_00430C_A	73.0207	-1.56631	0.235445	-6.65253	2.88104e-11	1.02483e-10	CR_00430C_A	NA	(orf19.7489.3) Ortholog(s) have 2 iron, 2 sulfur cluster binding, iron-sulfur cluster binding activity
KSR1	103.368	-1.56571	0.199263	-7.85749	3.91901e-15	1.84992e-14	CR_07380C_A	KSR1	3-ketodihydrosphingosine reductase TSC10 [Source:UniProtKB/Swiss-Prot;Acc:Q59RQ2]
FGR50	51.1291	-1.56488	0.307072	-5.09612	3.46678e-07	8.54682e-07	CR_06300C_A	FGR50	Fgr50p [Source:UniProtKB/TrEMBL;Acc:A0A1D8PT71]
C1_01080W_A	61.6174	-1.56304	0.241609	-6.46931	9.84539e-11	3.35057e-10	C1_01080W_A	NA	Ortholog of C. dubliniensis CD36 : Cd36_01020, C. parapsilosis CDC317 : CPAR2_110130, C. auris B8441 : B9J08_003399 and Candida tenuis NRRL Y-1498 : CANTEDRAFT_93515
MCM2	206.868	-1.5618	0.299239	-5.21926	1.79637e-07	4.55455e-07	CR_03830C_A	MCM2	DNA replication licensing factor MCM2 [Source:UniProtKB/TrEMBL;Acc:Q5A034]
DAM1	157.061	-1.55954	0.173684	-8.97918	2.72787e-19	1.66514e-18	C1_09730W_A	DAM1	DASH complex subunit DAM1 [Source:UniProtKB/Swiss-Prot;Acc:Q5APC8]
C2_01420C_A	45.2147	-1.55868	0.321043	-4.85505	1.20354e-06	2.82829e-06	C2_01420C_A	NA	Has domain(s) with predicted DNA-binding transcription factor activity, sequence-specific DNA binding activity and role in regulation of transcription, DNA-templated
ARC1	493.04	-1.55803	0.198749	-7.83919	4.53479e-15	2.12215e-14	CR_03060W_A	ARC1	Arc1p [Source:UniProtKB/TrEMBL;Acc:A0A1D8PSC8]
GCV1	231.907	-1.55769	0.315071	-4.94394	7.65587e-07	1.83079e-06	C6_02500C_A	GCV1	Aminomethyltransferase [Source:UniProtKB/TrEMBL;Acc:A0A1D8PPW9]
WOR2	188.06	-1.55086	0.231078	-6.71141	1.92756e-11	6.97703e-11	C3_05170W_A	WOR2	White-opaque regulator 2 [Source:UniProtKB/Swiss-Prot;Acc:Q5ANB1]
C2_00060C_A	798.438	-1.55021	0.127596	-12.1493	5.78246e-34	8.40778e-33	C2_00060C_A	NA	Protein of unknown function, Spider biofilm repressed
MSH6	209.961	-1.547	0.241986	-6.39291	1.62762e-10	5.42481e-10	C1_13170C_A	MSH6	DNA mismatch repair protein [Source:UniProtKB/TrEMBL;Acc:A0A1D8PFM1]
HAL22	124.497	-1.54615	0.17806	-8.68332	3.84388e-18	2.21088e-17	C6_01030W_A	HAL22	3'(2'),5'-bisphosphate nucleotidase 2 [Source:UniProtKB/Swiss-Prot;Acc:Q59XQ1]
OSM1	930.364	-1.54518	0.255809	-6.04036	1.5377e-09	4.7028e-09	C2_05700W_A	OSM1	Fumarate reductase [Source:UniProtKB/TrEMBL;Acc:Q59T35]
C2_06990W_A	43.1014	-1.54511	0.24266	-6.36741	1.92242e-10	6.35418e-10	C2_06990W_A	NA	Protein of unknown function, expression regulated by white-opaque switch, repressed by alpha pheromone in SpiderM medium, Spider biofilm induced
C2_10000C_A	24.9194	-1.53879	0.354727	-4.33795	1.43817e-05	3.0477e-05	C2_10000C_A	NA	C2H2-type domain-containing protein [Source:UniProtKB/TrEMBL;Acc:A0A1D8PIM3]
GBU1	18.1167	-1.5375	0.384327	-4.00051	6.32062e-05	0.000123883	C6_01680C_A	GBU1	Guanidinobutyrase (Gbase), enzyme involved in metabolism of guanidinobutyrate
SIK1	1291.67	-1.53416	0.269354	-5.69571	1.22859e-08	3.47799e-08	CR_09950C_A	SIK1	Nop domain-containing protein [Source:UniProtKB/TrEMBL;Acc:A0A1D8PU46]
C1_02100W_A	69.0153	-1.52872	0.23371	-6.54111	6.10634e-11	2.11056e-10	C1_02100W_A	NA	Kinesin motor domain-containing protein [Source:UniProtKB/TrEMBL;Acc:A0A1D8PCQ7]
SHP1	475.192	-1.52574	0.159398	-9.5719	1.04959e-21	7.32753e-21	CR_01610C_A	SHP1	Protein phosphatase regulator [Source:UniProtKB/TrEMBL;Acc:A0A1D8PS15]
CR_00380W_A	64.4474	-1.52363	0.206824	-7.36678	1.74798e-13	7.36668e-13	CR_00380W_A	NA	Oxidored_FMN domain-containing protein [Source:UniProtKB/TrEMBL;Acc:A0A1D8PRP2]
SAC6	1417.22	-1.52237	0.200677	-7.58618	3.29467e-14	1.44453e-13	C6_02730W_A	SAC6	Fimbrin [Source:UniProtKB/TrEMBL;Acc:A0A1D8PPY8]
SPC34	31.3098	-1.52118	0.307366	-4.9491	7.45585e-07	1.78653e-06	C4_04910C_A	SPC34	Spc34p [Source:UniProtKB/TrEMBL;Acc:A0A1D8PM85]
GUA1	458.052	-1.51976	0.288772	-5.26281	1.41866e-07	3.63392e-07	C1_09490C_A	GUA1	GMP synthase [glutamine-hydrolyzing] [Source:UniProtKB/Swiss-Prot;Acc:Q5APF2]
C6_01520W_A	38.4374	-1.51901	0.262506	-5.78658	7.18355e-09	2.07687e-08	C6_01520W_A	NA	MFS domain-containing protein [Source:UniProtKB/TrEMBL;Acc:Q5A4K9]
CPR3	397.276	-1.51814	0.193663	-7.83906	4.53936e-15	2.12263e-14	C2_02320C_A	CPR3	Peptidyl-prolyl cis-trans isomerase [Source:UniProtKB/TrEMBL;Acc:Q5ALM6]
C5_04720C_A	91.5747	-1.51793	0.196097	-7.74074	9.88414e-15	4.50898e-14	C5_04720C_A	NA	GTP cyclohydrolase 1 [Source:UniProtKB/TrEMBL;Acc:A0A1D8PP19]
C2_10630W_A	158.666	-1.51623	0.179965	-8.42515	3.60301e-17	1.96098e-16	C2_10630W_A	NA	Metallophos domain-containing protein [Source:UniProtKB/TrEMBL;Acc:Q5A5Q7]
C3_05540C_A	37.9944	-1.51427	0.306354	-4.94286	7.69848e-07	1.84025e-06	C3_05540C_A	NA	RRM domain-containing protein [Source:UniProtKB/TrEMBL;Acc:A0A1D8PKA1]
C5_03950W_A	200.732	-1.51409	0.253237	-5.97897	2.2455e-09	6.75344e-09	C5_03950W_A	NA	Oxidant-induced cell-cycle arrest protein 5 [Source:UniProtKB/TrEMBL;Acc:A0A1D8PNU9]
C1_03410W_A	70.7503	-1.51113	0.224946	-6.71776	1.84534e-11	6.6916e-11	C1_03410W_A	NA	Protein of unknown function, Hap43-induced, rat catheter biofilm induced
CR_07470W_A	37.5644	-1.51067	0.280405	-5.38746	7.14608e-08	1.88876e-07	CR_07470W_A	NA	C2H2-type domain-containing protein [Source:UniProtKB/TrEMBL;Acc:Q59RR5]
PRE4	769.298	-1.5103	0.123803	-12.1992	3.13765e-34	4.62978e-33	C5_02230W_A	PRE4	Proteasome subunit beta [Source:UniProtKB/TrEMBL;Acc:A0A1D8PNC8]
GET3	978.06	-1.50909	0.0955773	-15.7892	3.69105e-56	1.47052e-54	C1_02760W_A	GET3	ATPase GET3 [Source:UniProtKB/Swiss-Prot;Acc:P0CB54]
C1_07840W_A	336.417	-1.50472	0.133728	-11.2521	2.26153e-29	2.52615e-28	C1_07840W_A	NA	Nicotinate-nucleotide pyrophosphorylase [carboxylating] [Source:UniProtKB/TrEMBL;Acc:A0A1D8PE45]
CSM3	44.0022	-1.5037	0.283588	-5.30242	1.14277e-07	2.9602e-07	C2_06130W_A	CSM3	Chromosome segregation in meiosis protein 3 [Source:UniProtKB/Swiss-Prot;Acc:Q59X26]
RPL8B	1246.05	-1.50303	0.243691	-6.16775	6.92695e-10	2.18792e-09	C3_05240C_A	RPL8B	60S ribosomal protein L8 [Source:UniProtKB/TrEMBL;Acc:Q5ANA1]
CR_01220W_A	97.5512	-1.50296	0.344369	-4.36438	1.27481e-05	2.71984e-05	CR_01220W_A	NA	MFS domain-containing protein [Source:UniProtKB/TrEMBL;Acc:Q5A896]
C2_00890W_A	60.9652	-1.50046	0.281692	-5.32659	1.00073e-07	2.60922e-07	C2_00890W_A	NA	Ortholog of C. dubliniensis CD36 : Cd36_15830, C. parapsilosis CDC317 : CPAR2_212930, Candida tropicalis MYA-3404 : CTRG_01155, Candida albicans WO-1 : CAWG_03868 and Candida metapsilosis : CMET_2287
SKN2	375.454	-1.49975	0.155062	-9.67189	3.96993e-22	2.8618e-21	C3_03500W_A	SKN2	GH16 domain-containing protein [Source:UniProtKB/TrEMBL;Acc:Q5AEC0]
C1_04790W_A	139.682	-1.4988	0.16514	-9.07595	1.12688e-19	7.02946e-19	C1_04790W_A	NA	Nuclear cap-binding protein subunit 2 [Source:UniProtKB/TrEMBL;Acc:Q59VH0]
C3_01420C_A	736.497	-1.49806	0.236874	-6.32429	2.54404e-10	8.30774e-10	C3_01420C_A	NA	SCP2 domain-containing protein [Source:UniProtKB/TrEMBL;Acc:Q5AJ84]
C1_02700C_A	704.696	-1.49758	0.312494	-4.79235	1.6484e-06	3.83301e-06	C1_02700C_A	NA	(orf19.2959.1) Gene induced by hypoxia and ketoconazole, oral infection upregulated, mutants have reduced capacity to damage oral epithelial cells, Spider biofilm induced
C2_09600C_A	94.2424	-1.4974	0.171007	-8.75637	2.01635e-18	1.17279e-17	C2_09600C_A	NA	Putative protein of unknown function, mutant is viable, protein level decreases in stationary phase cultures, Spider biofilm induced
PRY1	12.7309	-1.49248	0.410799	-3.63311	0.000280028	0.000514432	C1_07580C_A	PRY1	Secreted protein PRY1 [Source:UniProtKB/Swiss-Prot;Acc:Q59PV6]
OFR1	376.05	-1.4923	0.154011	-9.68958	3.33891e-22	2.43333e-21	C1_08060W_A	OFR1	Ofr1p [Source:UniProtKB/TrEMBL;Acc:Q5A784]
DAG7	121.405	-1.48954	0.225021	-6.61958	3.60232e-11	1.27081e-10	C4_01010C_A	DAG7	DPBB_1 domain-containing protein [Source:UniProtKB/TrEMBL;Acc:Q5AMF9]
C2_00090W_A	55.2431	-1.48718	0.240208	-6.19122	5.97014e-10	1.8917e-09	C2_00090W_A	NA	Protein of unknown function, flow model biofilm induced
TOM7	95.8696	-1.48686	0.269342	-5.52033	3.38357e-08	9.21193e-08	C7_01890C_A	TOM7	Tom7p [Source:UniProtKB/TrEMBL;Acc:A0A1D8PQY9]
TOS4	73.861	-1.4853	0.261068	-5.68931	1.27553e-08	3.59894e-08	C1_11350C_A	TOS4	FHA domain-containing protein [Source:UniProtKB/TrEMBL;Acc:A0A1D8PF67]
ATG12	10.1153	-1.48416	0.533615	-2.78132	0.00541376	0.00852057	C1_13950C_A	ATG12	Ubiquitin-like protein ATG12 [Source:UniProtKB/Swiss-Prot;Acc:Q5AKU4]
IRC22-1	154.533	-1.48376	0.176268	-8.41762	3.84195e-17	2.08533e-16	C2_09780C_A	IRC22-1	Increased recombination centers protein 22-1 [Source:UniProtKB/Swiss-Prot;Acc:Q59YF4]
C5_02400W_A	233.996	-1.47803	0.136738	-10.8092	3.11288e-27	3.02974e-26	C5_02400W_A	NA	Ortholog of S. cerevisiae YLR118C (alias Apt1), acyl-protein thioesterase responsible for depalmitoylation of Gpa1 in S. cerevisiae, regulated by Gcn4, repressed in response to amino acid starvation (3AT), rat catheter biofilm repressed
RPL20B	1455.42	-1.4764	0.221788	-6.65681	2.79842e-11	9.96626e-11	C4_01520C_A	RPL20B	60S ribosomal protein L20 [Source:UniProtKB/TrEMBL;Acc:A0A1D8PLC9]
C6_02530C_A	162.721	-1.4763	0.163225	-9.04458	1.50245e-19	9.29468e-19	C6_02530C_A	NA	Ortholog of C. dubliniensis CD36 : Cd36_62760, C. parapsilosis CDC317 : CPAR2_601700, C. auris B8441 : B9J08_001639 and Candida tenuis NRRL Y-1498 : CANTEDRAFT_115220
C4_07040W_A	59.7776	-1.4753	0.242217	-6.09081	1.12341e-09	3.47849e-09	C4_07040W_A	NA	Putative cytochrome P450 protein, possibly an essential gene, disruptants not obtained by UAU1 method
C2_06260W_A	25.9741	-1.47529	0.321297	-4.59168	4.397e-06	9.78276e-06	C2_06260W_A	NA	RF_PROK_I domain-containing protein [Source:UniProtKB/TrEMBL;Acc:Q59P48]
C2_10830W_A	19.2798	-1.47495	0.412471	-3.57588	0.000349058	0.000632496	C2_10830W_A	NA	(orf19.5365.1) Ortholog of C. dubliniensis CD36 : Cd36_24540, C. parapsilosis CDC317 : CPAR2_407710, C. auris B8441 : B9J08_001500 and Candida tenuis NRRL Y-1498 : CANTEDRAFT_116924
POA1	41.5135	-1.47244	0.254457	-5.78662	7.18172e-09	2.07687e-08	C5_01200W_A	POA1	ADP-ribose 1''-phosphate phosphatase [Source:UniProtKB/Swiss-Prot;Acc:Q5A1V3]
C3_00440W_A	27.8807	-1.47234	0.432069	-3.40764	0.000655265	0.00115172	C3_00440W_A	NA	Ortholog of C. dubliniensis CD36 : Cd36_80400, Candida tropicalis NEW ASSEMBLY : CTRG1_06188, Candida tropicalis MYA-3404 : CTRG_06188 and Candida albicans WO-1 : CAWG_02379
EDC3	283.834	-1.47117	0.144586	-10.175	2.56307e-24	2.12735e-23	C4_05190C_A	EDC3	Enhancer of mRNA-decapping protein 3 [Source:UniProtKB/TrEMBL;Acc:A0A1D8PM93]
OPT2	83.9799	-1.47071	0.222112	-6.62147	3.55639e-11	1.25534e-10	CR_02240C_A	OPT2	Opt2p [Source:UniProtKB/TrEMBL;Acc:Q59UZ4]
C1_05950C_A	117.476	-1.46928	0.217303	-6.76146	1.36609e-11	5.01461e-11	C1_05950C_A	NA	Protein of unknown function, induced in high iron, repressed in core caspofungin response, ketoconazole-repressed, colony morphology-related gene regulation by Ssn6, possibly subject to Kex2 processing
HMT1	219.206	-1.46894	0.348756	-4.21196	2.53167e-05	5.19014e-05	C1_01030W_A	HMT1	Protein-arginine omega-N methyltransferase [Source:UniProtKB/TrEMBL;Acc:Q5A943]
APN1	326.54	-1.46815	0.1151	-12.7553	2.91079e-37	5.0714e-36	C3_06430W_A	APN1	AP_endonuc_2 domain-containing protein [Source:UniProtKB/TrEMBL;Acc:A0A1D8PKJ7]
C2_07010W_A	347.171	-1.46769	0.211419	-6.9421	3.86315e-12	1.48083e-11	C2_07010W_A	NA	Predicted ER protein involved in ER-nucleus signaling, Spider biofilm repressed
FLU1	162.073	-1.4632	0.287072	-5.09699	3.45103e-07	8.51149e-07	C7_01520W_A	FLU1	Major facilitator superfamily multidrug transporter FLU1 [Source:UniProtKB/Swiss-Prot;Acc:G1UB37]
PMT2	796.512	-1.46271	0.113363	-12.9028	4.33837e-38	7.90431e-37	C3_06890W_A	PMT2	Dolichyl-phosphate-mannose--protein mannosyltransferase 2 [Source:UniProtKB/Swiss-Prot;Acc:Q5ADM9]
C1_05420W_A	125.347	-1.4624	0.2109	-6.93409	4.08848e-12	1.5642e-11	C1_05420W_A	NA	Ortholog(s) have enzyme activator activity, mRNA binding activity, role in deadenylation-dependent decapping of nuclear-transcribed mRNA and Dcp1-Dcp2 complex, P-body, cytoplasm, cytoplasmic side of membrane, nucleus localization
RPL82	478.373	-1.46186	0.207628	-7.04078	1.91173e-12	7.53595e-12	C1_11030W_A	RPL82	60S ribosomal protein L8 [Source:UniProtKB/TrEMBL;Acc:A0A1D8PF11]
CR_04300W_A	456.178	-1.46027	0.242244	-6.02809	1.65911e-09	5.05601e-09	CR_04300W_A	NA	SAM_MT_RSMB_NOP domain-containing protein [Source:UniProtKB/TrEMBL;Acc:A0A1D8PSR2]
HMG1	438.769	-1.46021	0.144933	-10.0751	7.11934e-24	5.74935e-23	C1_03780C_A	HMG1	3-hydroxy-3-methylglutaryl coenzyme A reductase [Source:UniProtKB/TrEMBL;Acc:A0A1D8PD39]
C2_00630C_A	53.052	-1.45992	0.248902	-5.86542	4.47998e-09	1.3098e-08	C2_00630C_A	NA	Allantoicase [Source:UniProtKB/TrEMBL;Acc:Q5AD02]
C4_03090W_A	355.74	-1.45745	0.170859	-8.5301	1.46225e-17	8.13631e-17	C4_03090W_A	NA	Transcription initiation factor IIA large subunit [Source:UniProtKB/TrEMBL;Acc:Q5AFC5]
TCC1	1353.65	-1.45678	0.161137	-9.04065	1.55748e-19	9.61521e-19	C3_07560W_A	TCC1	Tcc1p [Source:UniProtKB/TrEMBL;Acc:A0A1D8PKT0]
DAL7	35.7361	-1.45566	0.294699	-4.93947	7.83333e-07	1.86949e-06	C1_13850C_A	DAL7	Dal7p [Source:UniProtKB/TrEMBL;Acc:Q5AKV4]
YNK1	450.297	-1.45565	0.246076	-5.91545	3.30966e-09	9.77684e-09	C5_02890W_A	YNK1	Nucleoside diphosphate kinase [Source:UniProtKB/TrEMBL;Acc:Q5AG68]
PGA15	24.0141	-1.45495	0.382164	-3.80714	0.00014058	0.000266701	C4_06560W_A	PGA15	Probable cell wall protein PGA15 [Source:UniProtKB/Swiss-Prot;Acc:Q5A1E1]
C7_02760W_A	34.1102	-1.45471	0.268305	-5.42185	5.89847e-08	1.56942e-07	C7_02760W_A	NA	Ortholog of Candida albicans WO-1 : CAWG_05610
C5_03000C_A	182.654	-1.45456	0.209486	-6.9435	3.82503e-12	1.46716e-11	C5_03000C_A	NA	Ortholog of C. dubliniensis CD36 : Cd36_52760, C. parapsilosis CDC317 : CPAR2_303150, C. auris B8441 : B9J08_002489 and Candida tenuis NRRL Y-1498 : CANTEDRAFT_133407
RNY1-B	110.489	-1.45282	0.221504	-6.55888	5.42131e-11	1.88031e-10	C5_04260W_A	RNY1-B	Ribonuclease T2-like 1-B [Source:UniProtKB/Swiss-Prot;Acc:Q5AKB1]
NAG4	13.2489	-1.45264	0.525062	-2.7666	0.00566435	0.00888923	C6_04620C_A	NAG4	Major facilitator superfamily multidrug transporter NAG4 [Source:UniProtKB/Swiss-Prot;Acc:Q59RG0]
C4_06320C_A	16.1048	-1.45262	0.374707	-3.87668	0.000105891	0.000203671	C4_06320C_A	NA	Ortholog of Candida albicans WO-1 : CAWG_03194
C2_06450C_A	15.6485	-1.45239	0.441507	-3.28963	0.0010032	0.00172621	C2_06450C_A	NA	(orf19.22.1) Pseudogene, added to Assembly 21 based on comparative genome analysis
C1_02950W_A	16.2407	-1.45195	0.346433	-4.19114	2.77555e-05	5.66098e-05	C1_02950W_A	NA	Ortholog of C. dubliniensis CD36 : Cd36_02750, C. parapsilosis CDC317 : CPAR2_106015, C. auris B8441 : B9J08_003254 and Candida tenuis NRRL Y-1498 : CANTEDRAFT_107500
C2_06110W_A	133.753	-1.451	0.177744	-8.16345	3.2559e-16	1.66729e-15	C2_06110W_A	NA	DHHA2 domain-containing protein [Source:UniProtKB/TrEMBL;Acc:Q59X24]
C7_03780C_A	54.7192	-1.45016	0.285731	-5.07525	3.86994e-07	9.49374e-07	C7_03780C_A	NA	NMO domain-containing protein [Source:UniProtKB/TrEMBL;Acc:A0A1D8PRG2]
C4_02720C_A	209.175	-1.44861	0.133133	-10.8809	1.42088e-27	1.4035e-26	C4_02720C_A	NA	Putative plasma membrane protein, Plc1-regulated, Spider biofilm induced
TBP1	3442.88	-1.44783	0.302887	-4.78011	1.752e-06	4.05969e-06	C1_10660W_A	TBP1	TATA-box-binding protein [Source:UniProtKB/Swiss-Prot;Acc:O43133]
BUB1	266.31	-1.44688	0.14948	-9.67946	3.6867e-22	2.68026e-21	C4_03120C_A	BUB1	Protein kinase [Source:UniProtKB/TrEMBL;Acc:A0A1D8PLR1]
MIS11	711.137	-1.44681	0.15646	-9.24717	2.30525e-20	1.49578e-19	CR_07010W_A	MIS11	Formyltetrahydrofolate synthetase [Source:UniProtKB/TrEMBL;Acc:Q59SM8]
ARC18	49.2498	-1.44556	0.246333	-5.8683	4.40274e-09	1.28848e-08	C6_01140C_A	ARC18	Actin-related protein 2/3 complex subunit 3 [Source:UniProtKB/TrEMBL;Acc:Q59WT0]
PST1	469.384	-1.44252	0.180554	-7.98939	1.35613e-15	6.67013e-15	C2_06870C_A	PST1	Flavodoxin-like domain-containing protein [Source:UniProtKB/TrEMBL;Acc:A0A1D8PHR5]
NGT1	72.898	-1.43884	0.223071	-6.45013	1.11755e-10	3.77956e-10	C3_00650W_A	NGT1	Ngt1p [Source:UniProtKB/TrEMBL;Acc:Q5A7S4]
C6_03260W_A	109.464	-1.43825	0.222266	-6.47085	9.74537e-11	3.32032e-10	C6_03260W_A	NA	Ribonuclease H [Source:UniProtKB/TrEMBL;Acc:A0A1D8PQ43]
HGT16	194.776	-1.43679	0.228048	-6.30038	2.96918e-10	9.65914e-10	CR_07270C_A	HGT16	MFS domain-containing protein [Source:UniProtKB/TrEMBL;Acc:A0A1D8PTF7]
DAL52	25.5335	-1.43674	0.39682	-3.62064	0.000293877	0.00053789	C5_01670W_A	DAL52	Dal52p [Source:UniProtKB/TrEMBL;Acc:A0A1D8PN89]
C4_04440W_A	434.953	-1.43674	0.133711	-10.7451	6.25014e-27	6.01463e-26	C4_04440W_A	NA	Sec63 complex subunit [Source:UniProtKB/TrEMBL;Acc:Q5A647]
IDP1	284.434	-1.43278	0.149852	-9.5613	1.16292e-21	8.08095e-21	C2_05890C_A	IDP1	Isocitrate dehydrogenase [NADP] [Source:UniProtKB/TrEMBL;Acc:A0A1D8PHH7]
RHO2	53.6111	-1.43207	0.267927	-5.34498	9.04251e-08	2.37217e-07	C2_07750W_A	RHO2	Rho family GTPase [Source:UniProtKB/TrEMBL;Acc:A0A1D8PHZ5]
ACF2	212.441	-1.4286	0.203089	-7.03434	2.00201e-12	7.87105e-12	C6_01690W_A	ACF2	Endo-1,3(4)-beta-glucanase [Source:UniProtKB/TrEMBL;Acc:A0A1D8PPP4]
TLO11	38.8956	-1.42484	0.291856	-4.88201	1.05009e-06	2.48234e-06	C5_00010W_A	TLO11	Tlo11p [Source:UniProtKB/TrEMBL;Acc:A0A1D8PMU7]
C6_00930C_A	649.268	-1.42406	0.235709	-6.04159	1.52599e-09	4.66938e-09	C6_00930C_A	NA	Protein of unknown function, Spider biofilm induced
IRC22-2	160.407	-1.42355	0.187612	-7.58771	3.25617e-14	1.42975e-13	C2_10010C_A	IRC22-2	Increased recombination centers protein 22-2 [Source:UniProtKB/Swiss-Prot;Acc:Q59XW9]
C4_01830C_A	192.39	-1.423	0.220628	-6.44978	1.12016e-10	3.78625e-10	C4_01830C_A	NA	M20_dimer domain-containing protein [Source:UniProtKB/TrEMBL;Acc:A0A1D8PLD9]
RPS26A	1052.36	-1.4213	0.242497	-5.86111	4.59771e-09	1.34357e-08	C2_01610C_A	RPS26A	40S ribosomal protein S26 [Source:UniProtKB/TrEMBL;Acc:Q5ALV6]
PZF1	123.49	-1.41946	0.335877	-4.22612	2.37752e-05	4.88852e-05	C2_04860W_A	PZF1	Transcription factor IIIA [Source:UniProtKB/Swiss-Prot;Acc:Q59KL6]
C5_01550C_A	625.928	-1.4175	0.216087	-6.55985	5.38624e-11	1.86923e-10	C5_01550C_A	NA	Predicted protein of unknown function, overlaps orf19.4149.1
PPH3	114.71	-1.41566	0.232316	-6.09367	1.10354e-09	3.42051e-09	CR_03800C_A	PPH3	Serine/threonine-protein phosphatase [Source:UniProtKB/TrEMBL;Acc:A0A1D8PSJ8]
ARO2	403.092	-1.41371	0.210123	-6.72802	1.71985e-11	6.25554e-11	CR_07710W_A	ARO2	Chorismate synthase [Source:UniProtKB/TrEMBL;Acc:A0A1D8PTK1]
HFL2	120.709	-1.41175	0.203976	-6.92116	4.47955e-12	1.71053e-11	C4_02630C_A	HFL2	CBFD_NFYB_HMF domain-containing protein [Source:UniProtKB/TrEMBL;Acc:A0A1D8PLM5]
C7_04060W_A	87.1305	-1.41156	0.194178	-7.2694	3.61099e-13	1.49441e-12	C7_04060W_A	NA	Ortholog of C. dubliniensis CD36 : Cd36_73730, C. parapsilosis CDC317 : CPAR2_702310, Candida tropicalis MYA-3404 : CTRG_05152 and Candida albicans WO-1 : CAWG_05735
SPC2	80.2186	-1.41088	0.207829	-6.78865	1.1319e-11	4.18322e-11	C4_00620C_A	SPC2	Signal peptidase complex subunit [Source:UniProtKB/TrEMBL;Acc:Q59SJ1]
PEX7	268.689	-1.41042	0.123523	-11.4183	3.38949e-30	3.94845e-29	C6_00880W_A	PEX7	Pex7p [Source:UniProtKB/TrEMBL;Acc:Q59WW3]
C5_00850C_A	24.4125	-1.40969	0.329671	-4.27605	1.90241e-05	3.96955e-05	C5_00850C_A	NA	CX9C domain-containing protein [Source:UniProtKB/TrEMBL;Acc:Q5A1L3]
CR_07370W_A	128.18	-1.40944	0.153082	-9.20709	3.35093e-20	2.15324e-19	CR_07370W_A	NA	MICOS complex subunit MIC12 [Source:UniProtKB/TrEMBL;Acc:Q59RQ1]
ADE13	355.359	-1.40734	0.153214	-9.18545	4.09804e-20	2.61924e-19	CR_06150C_A	ADE13	Adenylosuccinate lyase [Source:UniProtKB/TrEMBL;Acc:A0A1D8PT56]
RCH1	89.8351	-1.40733	0.222437	-6.32684	2.50231e-10	8.17595e-10	C4_00360C_A	RCH1	Solute carrier RCH1 [Source:UniProtKB/Swiss-Prot;Acc:Q59UQ7]
CTP1	104.961	-1.40729	0.257813	-5.45857	4.79991e-08	1.29092e-07	C3_04270C_A	CTP1	Ctp1p [Source:UniProtKB/TrEMBL;Acc:A0A1D8PJV4]
ARP3	495.012	-1.40715	0.163188	-8.62289	6.52834e-18	3.70146e-17	C2_07320W_A	ARP3	Actin-related protein 3 [Source:UniProtKB/TrEMBL;Acc:Q59Z11]
C2_09040W_A	283.158	-1.40465	0.147994	-9.49125	2.28291e-21	1.57174e-20	C2_09040W_A	NA	SAP domain-containing protein [Source:UniProtKB/TrEMBL;Acc:A0A1D8PIF1]
ARP1	50.2663	-1.40337	0.24312	-5.77233	7.81809e-09	2.25487e-08	C5_03380W_A	ARP1	Actin-related protein 1 [Source:UniProtKB/TrEMBL;Acc:Q59QT2]
C5_01990W_A	45.3495	-1.4013	0.325167	-4.30949	1.63634e-05	3.44392e-05	C5_01990W_A	NA	Ortholog of C. dubliniensis CD36 : Cd36_51840, Candida tropicalis NEW ASSEMBLY : CTRG1_05315, Candida tropicalis MYA-3404 : CTRG_05315 and Candida albicans WO-1 : CAWG_04584
BUL1	92.6644	-1.40092	0.229701	-6.09888	1.06813e-09	3.31763e-09	C1_08170C_A	BUL1	Bul1p [Source:UniProtKB/TrEMBL;Acc:Q5A768]
SAC7	860.951	-1.39915	0.135427	-10.3314	5.08254e-25	4.3892e-24	C7_00080C_A	SAC7	Rho-GAP domain-containing protein [Source:UniProtKB/TrEMBL;Acc:A0A1D8PQG5]
C5_01000C_A	447.625	-1.39641	0.141406	-9.87517	5.3344e-23	4.10804e-22	C5_01000C_A	NA	Putative vacuole biogenesis protein
C1_02060W_A	99.9119	-1.39559	0.245805	-5.67763	1.36578e-08	3.83908e-08	C1_02060W_A	NA	(orf19.3663.1) Predicted plasma membrane protein, gene has intron
GTT13	15.0414	-1.39471	0.40476	-3.44577	0.000569442	0.0010071	C3_03580C_A	GTT13	Gtt13p [Source:UniProtKB/TrEMBL;Acc:A0A1D8PJQ3]
C1_01530C_A	581.392	-1.39443	0.219766	-6.3451	2.22286e-10	7.30682e-10	C1_01530C_A	NA	Arginyl-tRNA synthetase [Source:UniProtKB/TrEMBL;Acc:A0A1D8PCI5]
DNA2	183.408	-1.39407	0.141532	-9.84981	6.86749e-23	5.22804e-22	C6_00320C_A	DNA2	Bifunctional ATP-dependent DNA helicase/ssDNA endodeoxyribonuclease [Source:UniProtKB/TrEMBL;Acc:A0A1D8PPB3]
C1_01470W_A	633.881	-1.39322	0.0991948	-14.0453	8.23163e-45	1.96769e-43	C1_01470W_A	NA	mRNA-binding protein [Source:UniProtKB/TrEMBL;Acc:A0A1D8PCH2]
C4_06170C_A	192.938	-1.39148	0.131903	-10.5493	5.12037e-26	4.6788e-25	C4_06170C_A	NA	Translation machinery-associated protein 20 [Source:UniProtKB/TrEMBL;Acc:Q5A199]
C4_01430C_A	135.248	-1.39071	0.167401	-8.30766	9.76118e-17	5.20364e-16	C4_01430C_A	NA	Protein of unknown function, Hap43-induced gene
PDA1	1654.55	-1.3899	0.205148	-6.77511	1.24308e-11	4.58275e-11	C4_07110C_A	PDA1	Pyruvate dehydrogenase E1 component subunit alpha [Source:UniProtKB/TrEMBL;Acc:Q5A0Z9]
PHO88	253.4	-1.38768	0.205035	-6.76804	1.30542e-11	4.80368e-11	CR_09320C_A	PHO88	Pho88p [Source:UniProtKB/TrEMBL;Acc:A0A1D8PTX9]
C2_07110C_A	147.066	-1.38687	0.192222	-7.21496	5.39516e-13	2.20681e-12	C2_07110C_A	NA	Ortholog(s) have ATPase activity, DNA binding, nucleosome binding activity, role in sister chromatid cohesion and Isw1a complex localization
ASH1	308.476	-1.38653	0.140297	-9.88281	4.9429e-23	3.81146e-22	C2_10660W_A	ASH1	Transcriptional regulatory protein ASH1 [Source:UniProtKB/Swiss-Prot;Acc:Q5A5Q6]
C1_04590W_A	477.192	-1.38442	0.318946	-4.34061	1.42088e-05	3.01533e-05	C1_04590W_A	NA	(orf19.6852.1) Protein of unknown function, Spider biofilm induced
SUI2	560.754	-1.37989	0.208043	-6.63274	3.29517e-11	1.16727e-10	C1_06960W_A	SUI2	S1 motif domain-containing protein [Source:UniProtKB/TrEMBL;Acc:Q5AAU7]
C4_06360C_A	20.4215	-1.37475	0.334814	-4.10601	4.02548e-05	8.06174e-05	C4_06360C_A	NA	Ortholog of C. dubliniensis CD36 : Cd36_45850, C. parapsilosis CDC317 : CPAR2_500750, Pichia stipitis Pignal : PICST_43336, Candida tropicalis MYA-3404 : CTRG_04038 and Candida albicans WO-1 : CAWG_03191
C5_05270C_A	341.696	-1.37347	0.13784	-9.9642	2.18616e-23	1.72355e-22	C5_05270C_A	NA	Ortholog of C. dubliniensis CD36 : Cd36_54870, C. parapsilosis CDC317 : CPAR2_100250, Debaryomyces hansenii CBS767 : DEHA2D13992g and Pichia stipitis Pignal : PICST_40400
SEC22	108.666	-1.37296	0.17512	-7.84009	4.50228e-15	2.11025e-14	CR_03970C_A	SEC22	SNAP receptor [Source:UniProtKB/TrEMBL;Acc:A0A1D8PSL3]
CR_02780W_A	15.2903	-1.37232	0.439974	-3.11909	0.00181411	0.00302234	CR_02780W_A	NA	Carbonic anhydrase [Source:UniProtKB/TrEMBL;Acc:Q5A207]
TRX2	27.5298	-1.37146	0.334961	-4.09439	4.2328e-05	8.45145e-05	C5_00910C_A	TRX2	Thioredoxin domain-containing protein [Source:UniProtKB/TrEMBL;Acc:Q5A1L9]
CCN1	56.0507	-1.37131	0.281283	-4.87521	1.08694e-06	2.56742e-06	C5_01680C_A	CCN1	G1/S-specific cyclin CCN1 [Source:UniProtKB/Swiss-Prot;Acc:Q59YH3]
HEM15	511.177	-1.37005	0.143408	-9.5535	1.25384e-21	8.70259e-21	C2_07490W_A	HEM15	Ferrochelatase [Source:UniProtKB/TrEMBL;Acc:Q59U72]
PRE5	611.104	-1.37005	0.170242	-8.04763	8.4413e-16	4.20377e-15	C7_04020C_A	PRE5	Proteasome endopeptidase complex [Source:UniProtKB/TrEMBL;Acc:A0A1D8PRH6]
C1_03540C_A	33.805	-1.36999	0.289094	-4.73891	2.14867e-06	4.94054e-06	C1_03540C_A	NA	Ortholog(s) have role in mitochondrial genome maintenance
C4_04360W_A	61.1128	-1.36822	0.257244	-5.31875	1.0448e-07	2.7182e-07	C4_04360W_A	NA	Putative cytochrome P450, Hap43-repressed gene
C4_02660W_A	26.9773	-1.36776	0.36433	-3.75418	0.000173911	0.000325898	C4_02660W_A	NA	Protein with a glucose/ribitol dehydrogenase family domain, mutants are viable
C4_07080C_A	182.853	-1.36773	0.219472	-6.23191	4.6078e-10	1.47489e-09	C4_07080C_A	NA	Cnn_1N domain-containing protein [Source:UniProtKB/TrEMBL;Acc:A0A1D8PMR4]
C2_09250W_A	63.8357	-1.36757	0.213928	-6.39266	1.6302e-10	5.43035e-10	C2_09250W_A	NA	Has domain(s) with predicted protein tyrosine phosphatase activity
C1_07860W_A	23.5175	-1.36586	0.387762	-3.52243	0.000427609	0.000766924	C1_07860W_A	NA	Ortholog of C. dubliniensis CD36 : Cd36_07380 and Candida albicans WO-1 : CAWG_00634
DUR1,2	383.263	-1.36485	0.190536	-7.16321	7.88115e-13	3.18443e-12	C1_04660W_A	DUR1,2	Bifunctional urea carboxylase/allophanate hydrolase [Source:UniProtKB/TrEMBL;Acc:A0A1D8PDC6]
CDC10	443.565	-1.36445	0.138711	-9.83666	7.82667e-23	5.92803e-22	CR_04570C_A	CDC10	Cell division control protein 10 [Source:UniProtKB/Swiss-Prot;Acc:P39827]
C1_04150C_A	43.1958	-1.36408	0.318792	-4.27891	1.87809e-05	3.92566e-05	C1_04150C_A	NA	Nudix hydrolase domain-containing protein [Source:UniProtKB/TrEMBL;Acc:Q59VP4]
ISC1	89.0555	-1.36283	0.1902	-7.16524	7.76503e-13	3.13963e-12	CR_05830C_A	ISC1	Endo/exonuclease/phosphatase domain-containing protein [Source:UniProtKB/TrEMBL;Acc:A0A1D8PT33]
C4_03960W_A	152.778	-1.36045	0.40184	-3.38556	0.000710325	0.00124338	C4_03960W_A	NA	(orf19.787.1) Protein of unknown function, ORF added to Assembly 21 based on comparative genome analysis, protein detected by mass spec in stationary phase cultures
SBA1	577.028	-1.36023	0.177405	-7.66736	1.75571e-14	7.86829e-14	C6_03750C_A	SBA1	CS domain-containing protein [Source:UniProtKB/TrEMBL;Acc:A0A1D8PQ94]
RPP1B	417.083	-1.36008	0.213367	-6.37435	1.83735e-10	6.08312e-10	C7_03920C_A	RPP1B	Ribosomal protein P1B [Source:UniProtKB/TrEMBL;Acc:A0A1D8PRG5]
RAD53	127.191	-1.35867	0.232849	-5.83497	5.3799e-09	1.56601e-08	C3_03810W_A	RAD53	Serine/threonine-protein kinase RAD53 [Source:UniProtKB/TrEMBL;Acc:A0A1D8PJZ1]
RPB8	94.2924	-1.35857	0.204135	-6.65526	2.82796e-11	1.00655e-10	CR_04780W_A	RPB8	DNA-directed RNA polymerases I, II, and III subunit RPABC3 [Source:UniProtKB/TrEMBL;Acc:Q59MZ8]
C2_10670W_A	907.068	-1.35624	0.156741	-8.6528	5.02526e-18	2.86829e-17	C2_10670W_A	NA	Putative ubiquitin-like polyubiquitin-binding protein, induced by nitric oxide independent of Yhb1, Spider biofilm repressed
C1_12060C_A	29.6543	-1.35619	0.312575	-4.33876	1.4329e-05	3.0376e-05	C1_12060C_A	NA	Ortholog of C. dubliniensis CD36 : Cd36_11290, C. parapsilosis CDC317 : CPAR2_805090, C. auris B8441 : B9J08_005277, Pichia stipitis Pignal : PICST_28850 and Candida guilliermondii ATCC 6260 : PGUG_02709
SDH1	186.809	-1.3555	0.211878	-6.39756	1.57882e-10	5.27982e-10	C1_05260C_A	SDH1	Succinate dehydrogenase [ubiquinone] flavoprotein subunit, mitochondrial [Source:UniProtKB/TrEMBL;Acc:Q5A2A1]
TIF35	469.64	-1.35358	0.218521	-6.19428	5.85503e-10	1.85621e-09	C1_14260C_A	TIF35	Eukaryotic translation initiation factor 3 subunit G [Source:UniProtKB/Swiss-Prot;Acc:Q59ZV5]
RSC8	501.526	-1.35284	0.111552	-12.1275	7.55038e-34	1.08725e-32	C1_14240W_A	RSC8	Component of the RSC chromatin remodeling complex, possibly an essential gene, disruptants not obtained by UAU1 method
C1_12690C_A	22.1017	-1.35252	0.309598	-4.36865	1.25016e-05	2.67106e-05	C1_12690C_A	NA	Ortholog of C. dubliniensis CD36 : Cd36_11870, C. parapsilosis CDC317 : CPAR2_201650, C. auris B8441 : B9J08_002515 and Candida tenuis NRRL Y-1498 : cten_CGOB_00224
C4_05390W_A	309.741	-1.35203	0.121024	-11.1716	5.61512e-29	6.09001e-28	C4_05390W_A	NA	Glyoxylate reductase [Source:UniProtKB/TrEMBL;Acc:Q59P08]
KIP3	190.565	-1.35059	0.163356	-8.26777	1.36486e-16	7.2053e-16	C3_05720C_A	KIP3	Kinesin-like protein [Source:UniProtKB/TrEMBL;Acc:A0A1D8PKA4]
CR_06770C_A	84.1871	-1.34846	0.179225	-7.52384	5.31901e-14	2.30503e-13	CR_06770C_A	NA	N-acetyltransferase domain-containing protein [Source:UniProtKB/TrEMBL;Acc:Q59MT3]
CDC21	174.47	-1.34786	0.23463	-5.74462	9.21302e-09	2.63809e-08	C2_05190W_A	CDC21	Thymidylate synthase [Source:UniProtKB/Swiss-Prot;Acc:P12461]
C6_00210W_A	264.585	-1.34577	0.120014	-11.2134	3.50369e-29	3.856e-28	C6_00210W_A	NA	Aminotran_1_2 domain-containing protein [Source:UniProtKB/TrEMBL;Acc:A0A1D8PPA8]
SMP2	693.852	-1.3456	0.139054	-9.67684	3.78239e-22	2.74315e-21	C2_01550W_A	SMP2	LNS2 domain-containing protein [Source:UniProtKB/TrEMBL;Acc:Q5ALW4]
C2_09710C_A	770.829	-1.34518	0.240103	-5.60254	2.11236e-08	5.84418e-08	C2_09710C_A	NA	VHS domain-containing protein [Source:UniProtKB/TrEMBL;Acc:A0A1D8PIJ4]
RCN1	13.0719	-1.34418	0.492471	-2.72945	0.00634395	0.00988049	C6_01160W_A	RCN1	Rcn1p [Source:UniProtKB/TrEMBL;Acc:A0A1D8PPK4]
HBR1	224.698	-1.34304	0.172628	-7.77997	7.25414e-15	3.35792e-14	C1_00340W_A	HBR1	Adenylate kinase isoenzyme 6 homolog HBR1 [Source:UniProtKB/Swiss-Prot;Acc:Q8TG40]
C3_01440C_A	10.1989	-1.34235	0.506852	-2.64841	0.00808725	0.0124017	C3_01440C_A	NA	Ortholog of Candida albicans WO-1 : CAWG_02476
C3_06640W_A	13.0025	-1.34121	0.469555	-2.85634	0.0042855	0.00683483	C3_06640W_A	NA	Ortholog of Candida albicans WO-1 : CAWG_02974
C1_00100C_A	188.034	-1.3386	0.177563	-7.53874	4.74542e-14	2.06245e-13	C1_00100C_A	NA	Cardiolipin synthase [Source:UniProtKB/TrEMBL;Acc:Q5AB72]
THG1	39.4594	-1.33839	0.285728	-4.68413	2.81157e-06	6.36919e-06	C7_00560C_A	THG1	tRNA(His) guanylyltransferase [Source:UniProtKB/TrEMBL;Acc:A0A1D8PQL3]
ARO3	213.624	-1.33823	0.229288	-5.83647	5.33198e-09	1.55282e-08	C2_02030W_A	ARO3	Phospho-2-dehydro-3-deoxyheptonate aldolase [Source:UniProtKB/TrEMBL;Acc:A0A1D8PGI8]
FGR34	282.658	-1.33589	0.125247	-10.6661	1.46693e-26	1.37836e-25	CR_10030W_A	FGR34	Fgr34p [Source:UniProtKB/TrEMBL;Acc:A0A1D8PU48]
CR_10180W_A	13.9101	-1.33198	0.457524	-2.91128	0.00359956	0.00579498	CR_10180W_A	NA	Protein of unknown function, Spider biofilm induced
PRE9	634.199	-1.33159	0.125539	-10.607	2.7659e-26	2.55472e-25	C3_03520C_A	PRE9	Proteasome endopeptidase complex [Source:UniProtKB/TrEMBL;Acc:Q5AEB8]
PGA61	23.2498	-1.33138	0.383272	-3.47373	0.000513278	0.000913446	C6_03860C_A	PGA61	Probable cell wall protein PGA61 [Source:UniProtKB/Swiss-Prot;Acc:Q5A8I6]
SEC10	631.283	-1.33077	0.163617	-8.13342	4.17342e-16	2.12078e-15	C4_07190W_A	SEC10	Exocyst subunit [Source:UniProtKB/TrEMBL;Acc:A0A1D8PMS7]
ATO9	19.6051	-1.32779	0.362424	-3.66364	0.000248658	0.000459487	CR_00970W_A	ATO9	Ato9p [Source:UniProtKB/TrEMBL;Acc:Q5A867]
TLO9	312.845	-1.32646	0.166817	-7.95163	1.84075e-15	8.95791e-15	C4_00010W_A	TLO9	Tlo9p [Source:UniProtKB/TrEMBL;Acc:Q59KS8]
YSA1	100.062	-1.3257	0.176342	-7.51781	5.57017e-14	2.41038e-13	C3_07040C_A	YSA1	Nudix hydrolase domain-containing protein [Source:UniProtKB/TrEMBL;Acc:Q5ADP5]
C1_06980C_A	269.665	-1.32331	0.254353	-5.20263	1.9649e-07	4.9671e-07	C1_06980C_A	NA	Predicted membrane transporter, monocarboxylate porter (MCP) family, major facilitator superfamily (MFS), possibly essential, disruptants not obtained by UAU1 method, rat catheter and Spider biofilm induced
C5_03370C_A	13.3091	-1.32236	0.397327	-3.32814	0.000874294	0.00151311	C5_03370C_A	NA	Ortholog(s) have myosin II heavy chain binding activity, role in mitotic actomyosin contractile ring disassembly and cellular bud neck contractile ring, incipient cellular bud site, myosin II complex localization
C5_01230C_A	370.065	-1.32216	0.108479	-12.1882	3.59206e-34	5.27424e-33	C5_01230C_A	NA	Glucose-6-phosphate 1-epimerase [Source:UniProtKB/TrEMBL;Acc:Q5A1Q0]
VMA10	310.646	-1.32194	0.167213	-7.90572	2.66384e-15	1.27353e-14	C2_07590W_A	VMA10	V-type proton ATPase subunit G [Source:UniProtKB/TrEMBL;Acc:Q59U85]
HGT17	407.794	-1.32185	0.299025	-4.42055	9.84489e-06	2.11782e-05	C4_01070W_A	HGT17	MFS domain-containing protein [Source:UniProtKB/TrEMBL;Acc:A0A1D8PL74]
C2_04080W_A	609.744	-1.31964	0.351527	-3.75402	0.000174021	0.000326002	C2_04080W_A	NA	Protein of unknown function, mutants are viable, Hap43-induced gene, oxidative stress-induced via Cap1, rat catheter and Spider biofilm induced
RBT1	33.9971	-1.31835	0.346249	-3.8075	0.000140376	0.000266398	C4_03520C_A	RBT1	Cell wall protein RTB1 [Source:UniProtKB/Swiss-Prot;Acc:Q59TP1]
C5_02690W_A	204.79	-1.317	0.166867	-7.89253	2.96121e-15	1.41231e-14	C5_02690W_A	NA	Putative oxidoreductase, Hap43-repressed gene, clade-associated gene expression
CDC12	495.041	-1.31522	0.106898	-12.3036	8.66506e-35	1.32775e-33	C1_03210C_A	CDC12	Septin-type G domain-containing protein [Source:UniProtKB/TrEMBL;Acc:A0A1D8PCY5]
CR_05480W_A	409.474	-1.31402	0.108482	-12.1128	9.03973e-34	1.29859e-32	CR_05480W_A	NA	Mitochondrial 2-oxodicarboxylate carrier [Source:UniProtKB/TrEMBL;Acc:A0A1D8PT04]
TUB2	523.317	-1.31071	0.177909	-7.36727	1.74159e-13	7.34491e-13	C1_00710C_A	TUB2	Tubulin beta chain [Source:UniProtKB/TrEMBL;Acc:A0A1D8PC97]
DPP1	24.6429	-1.31021	0.338575	-3.86977	0.000108937	0.000208858	C1_11470C_A	DPP1	acidPPc domain-containing protein [Source:UniProtKB/TrEMBL;Acc:Q59W68]
GCN3	131.456	-1.3095	0.186789	-7.01059	2.37313e-12	9.27525e-12	C7_01220W_A	GCN3	eIF-2B GDP-GTP exchange factor subunit alpha [Source:UniProtKB/TrEMBL;Acc:A0A1D8PQT4]
C1_04470C_A	209.991	-1.30762	0.177257	-7.37697	1.61936e-13	6.86334e-13	C1_04470C_A	NA	Protein of unknown function, transcript detected in high-resolution tiling arrays, transcription induced by alpha pheromone in SpiderM medium, Spider and early-stage flow model biofilm induced
TNA1	27.0746	-1.30737	0.346944	-3.76823	0.000164406	0.000309057	C5_03060C_A	TNA1	MFS domain-containing protein [Source:UniProtKB/TrEMBL;Acc:A0A1D8PNL8]
C4_06860C_A	32.0891	-1.30729	0.272004	-4.80616	1.53854e-06	3.58453e-06	C4_06860C_A	NA	Cytidine deaminase [Source:UniProtKB/TrEMBL;Acc:A0A1D8PMQ1]
AHP2	244.689	-1.30634	0.144499	-9.04051	1.55949e-19	9.61766e-19	C7_02390W_A	AHP2	Redoxin domain-containing protein [Source:UniProtKB/TrEMBL;Acc:A0A1D8PR39]
TEF1	11179.5	-1.30541	0.227759	-5.73154	9.95227e-09	2.83754e-08	C2_08370C_A	TEF1	Elongation factor 1-alpha 1 [Source:UniProtKB/Swiss-Prot;Acc:P0CY35]
CMK2	193.476	-1.30403	0.16947	-7.69479	1.4173e-14	6.41652e-14	C2_10260C_A	CMK2	Protein kinase domain-containing protein [Source:UniProtKB/TrEMBL;Acc:Q59XV1]
C2_07070W_A	260.696	-1.30391	0.193714	-6.73113	1.6835e-11	6.13077e-11	C2_07070W_A	NA	PKS_ER domain-containing protein [Source:UniProtKB/TrEMBL;Acc:Q59Z38]
TPK2	439.801	-1.30265	0.167833	-7.76161	8.38554e-15	3.86071e-14	C2_07210C_A	TPK2	cAMP-dependent protein kinase catalytic subunit [Source:UniProtKB/TrEMBL;Acc:A0A1D8PHU1]
C2_08900W_A	113.996	-1.29913	0.163455	-7.94795	1.8962e-15	9.21276e-15	C2_08900W_A	NA	(orf19.216.1) Ortholog of C. parapsilosis CDC317 : CPAR2_806510, Candida tenuis NRRL Y-1498 : CANTEDRAFT_109089, Debaryomyces hansenii CBS767 : DEHA2B13508g and Pichia stipitis Pignal : PICST_59544
C7_00250C_A	311.18	-1.29235	0.130987	-9.86625	5.83023e-23	4.46114e-22	C7_00250C_A	NA	RRM domain-containing protein [Source:UniProtKB/TrEMBL;Acc:A0A1D8PQJ1]
DPB2	54.2136	-1.29216	0.302153	-4.27652	1.89833e-05	3.96243e-05	CR_09900C_A	DPB2	DNA polymerase II subunit 2 [Source:UniProtKB/TrEMBL;Acc:A0A1D8PU38]
C7_01270C_A	81.9911	-1.29181	0.224595	-5.75173	8.8337e-09	2.53434e-08	C7_01270C_A	NA	DNA damage-binding protein CMR1 [Source:UniProtKB/Swiss-Prot;Acc:Q59S45]
ERP5	169.398	-1.29068	0.223743	-5.76859	7.99397e-09	2.30337e-08	C1_10940C_A	ERP5	GOLD domain-containing protein [Source:UniProtKB/TrEMBL;Acc:A0A1D8PF48]
C2_02110C_A	125.961	-1.28829	0.166848	-7.72138	1.15079e-14	5.22975e-14	C2_02110C_A	NA	Protein of unknown function, Spider biofilm induced
SPC25	104.04	-1.28689	0.180217	-7.14078	9.28044e-13	3.72965e-12	CR_05840W_A	SPC25	Probable kinetochore protein SPC25 [Source:UniProtKB/Swiss-Prot;Acc:Q59PT6]
SSZ1	1102.19	-1.28581	0.18635	-6.89995	5.20203e-12	1.97631e-11	C4_04700W_A	SSZ1	Ssz1p [Source:UniProtKB/TrEMBL;Acc:Q5A678]
PEX19	594.105	-1.28565	0.125823	-10.218	1.64787e-24	1.37923e-23	CR_08600C_A	PEX19	Pex19p [Source:UniProtKB/TrEMBL;Acc:Q5A330]
MDM12	93.0193	-1.28538	0.175175	-7.33768	2.17323e-13	9.08832e-13	C7_01180W_A	MDM12	Mitochondrial distribution and morphology protein 12 [Source:UniProtKB/Swiss-Prot;Acc:Q59S52]
C2_02550C_A	161.21	-1.2844	0.392224	-3.27465	0.00105791	0.00181461	C2_02550C_A	NA	Protein of unknown function, Spider biofilm induced
MSH2	133.578	-1.28405	0.215385	-5.96165	2.49708e-09	7.48372e-09	C4_07120C_A	MSH2	DNA_MISMATCH_REPAIR_2 domain-containing protein [Source:UniProtKB/TrEMBL;Acc:Q5A102]
C4_01090C_A	111.966	-1.28379	0.210643	-6.09462	1.09696e-09	3.40188e-09	C4_01090C_A	NA	DAGKc domain-containing protein [Source:UniProtKB/TrEMBL;Acc:Q5AMG6]
C7_00150W_A	817.912	-1.27946	0.114635	-11.1612	6.31479e-29	6.82409e-28	C7_00150W_A	NA	Ribulose-phosphate 3-epimerase [Source:UniProtKB/TrEMBL;Acc:A0A1D8PQI4]
UBA2	254.159	-1.27901	0.154286	-8.28982	1.13422e-16	6.0143e-16	C1_08020W_A	UBA2	Ubiquitin-activating enzyme E1-like [Source:UniProtKB/TrEMBL;Acc:A0A1D8PE77]
PHO13	51.6187	-1.27848	0.270236	-4.73097	2.23451e-06	5.12805e-06	C2_09490W_A	PHO13	4-nitrophenylphosphatase [Source:UniProtKB/TrEMBL;Acc:A0A1D8PIG2]
C3_05080W_A	33.4658	-1.27654	0.297594	-4.28953	1.79051e-05	3.75572e-05	C3_05080W_A	NA	PKS_ER domain-containing protein [Source:UniProtKB/TrEMBL;Acc:Q5ANC5]
CR_05040W_A	14.8009	-1.27422	0.488063	-2.61078	0.00903363	0.0137822	CR_05040W_A	NA	(orf19.647.3) Protein of unknown function, Spider biofilm induced
HEM13	731.517	-1.27155	0.229133	-5.54937	2.86698e-08	7.8448e-08	C3_04060C_A	HEM13	Coproporphyrinogen oxidase [Source:UniProtKB/TrEMBL;Acc:Q59MR4]
C4_03700W_A	256.996	-1.27125	0.227374	-5.59102	2.25736e-08	6.22807e-08	C4_03700W_A	NA	MFS domain-containing protein [Source:UniProtKB/TrEMBL;Acc:A0A1D8PLV7]
CR_08190W_A	40.3997	-1.26897	0.242877	-5.22476	1.74378e-07	4.43062e-07	CR_08190W_A	NA	Ortholog of C. dubliniensis CD36 : Cd36_33820, C. parapsilosis CDC317 : CPAR2_206210, C. auris B8441 : B9J08_003843 and Candida tenuis NRRL Y-1498 : CANTEDRAFT_92567
ALD6	198.703	-1.26856	0.233526	-5.43221	5.56589e-08	1.48424e-07	C4_05130C_A	ALD6	Methylmalonate-semialdehyde dehydrogenase (CoA acylating) [Source:UniProtKB/TrEMBL;Acc:A0A1D8PM94]
C5_00840W_A	82.266	-1.26802	0.195001	-6.50261	7.89392e-11	2.70959e-10	C5_00840W_A	NA	WD_REPEATS_REGION domain-containing protein [Source:UniProtKB/TrEMBL;Acc:Q59X91]
HAT1	459.285	-1.26792	0.146762	-8.6393	5.65575e-18	3.21587e-17	C1_04670W_A	HAT1	Histone acetyltransferase type B catalytic subunit [Source:UniProtKB/Swiss-Prot;Acc:Q59VF4]
SMD3	60.918	-1.26788	0.211414	-5.99714	2.0082e-09	6.06725e-09	C5_01510W_A	SMD3	Small nuclear ribonucleoprotein Sm D3 [Source:UniProtKB/TrEMBL;Acc:Q59NQ6]
FUN12	2838.11	-1.26767	0.170106	-7.45221	9.17908e-14	3.93502e-13	C1_08090C_A	FUN12	Eukaryotic translation initiation factor 5B [Source:UniProtKB/TrEMBL;Acc:Q5A782]
C1_03660W_A	44.7254	-1.26638	0.222286	-5.69706	1.21891e-08	3.45224e-08	C1_03660W_A	NA	(orf19.3064.1) Ortholog of C. parapsilosis CDC317 : CPAR2_108915, C. auris B8441 : B9J08_004667, Candida tenuis NRRL Y-1498 : CANTEDRAFT_102387 and Debaryomyces hansenii CBS767 : DEHA2B06776g
CR_07220C_A	54.5326	-1.26601	0.2952	-4.28866	1.79754e-05	3.76784e-05	CR_07220C_A	NA	Homolog of nuclear distribution factor NudE, NUDEL, regulates dynein targeting to microtubule plus ends, flow model biofilm repressed
YPT35	37.1635	-1.26529	0.256874	-4.9257	8.40583e-07	1.99894e-06	C5_02980C_A	YPT35	PX domain-containing protein YPT35 [Source:UniProtKB/Swiss-Prot;Acc:Q5AG56]
C2_06660W_A	78.844	-1.2621	0.247323	-5.10306	3.34202e-07	8.24604e-07	C2_06660W_A	NA	RNase_PH domain-containing protein [Source:UniProtKB/TrEMBL;Acc:A0A1D8PHQ0]
RBK1	227.28	-1.26151	0.138614	-9.10094	8.95573e-20	5.61001e-19	C1_12780W_A	RBK1	Ribokinase [Source:UniProtKB/TrEMBL;Acc:A0A1D8PFI3]
BAT21	183.533	-1.26101	0.134637	-9.36603	7.53149e-21	5.01205e-20	C2_04230W_A	BAT21	Branched-chain-amino-acid aminotransferase [Source:UniProtKB/TrEMBL;Acc:A0A1D8PH42]
GIS2	911.538	-1.25943	0.117649	-10.705	9.64408e-27	9.19187e-26	C5_01910W_A	GIS2	mRNA-binding translational activator [Source:UniProtKB/TrEMBL;Acc:Q59YJ9]
C4_03050C_A	281.51	-1.25804	0.160219	-7.85199	4.09474e-15	1.9283e-14	C4_03050C_A	NA	M20_dimer domain-containing protein [Source:UniProtKB/TrEMBL;Acc:A0A1D8PLQ3]
RPL23A	660.272	-1.25767	0.242439	-5.18758	2.13042e-07	5.35382e-07	C6_02070C_A	RPL23A	Ribosomal 60S subunit protein L23B [Source:UniProtKB/TrEMBL;Acc:A0A1D8PPT5]
OST1	192.664	-1.25724	0.14096	-8.91912	4.70006e-19	2.81721e-18	C3_05530W_A	OST1	Dolichyl-diphosphooligosaccharide--protein glycosyltransferase subunit 1 [Source:UniProtKB/TrEMBL;Acc:A0A1D8PK87]
YMX6	345.117	-1.25616	0.204457	-6.14389	8.05255e-10	2.53008e-09	C6_03480W_A	YMX6	Pyr_redox_2 domain-containing protein [Source:UniProtKB/TrEMBL;Acc:A0A1D8PQ66]
C3_04130W_A	288.156	-1.2548	0.137041	-9.1564	5.36563e-20	3.40754e-19	C3_04130W_A	NA	Endoplasmic reticulum junction formation protein lunapark [Source:UniProtKB/TrEMBL;Acc:Q5ANP3]
SMC2	235.836	-1.25468	0.167053	-7.51067	5.88243e-14	2.53815e-13	C2_08560W_A	SMC2	Structural maintenance of chromosomes protein [Source:UniProtKB/TrEMBL;Acc:A0A1D8PI59]
URA1	498.695	-1.25457	0.241288	-5.19949	1.99832e-07	5.0452e-07	C1_09720W_A	URA1	Dihydroorotate dehydrogenase (quinone), mitochondrial [Source:UniProtKB/Swiss-Prot;Acc:Q874I4]
SYS1	99.8101	-1.2534	0.181787	-6.89485	5.39207e-12	2.04202e-11	C7_04330C_A	SYS1	Sys1p [Source:UniProtKB/TrEMBL;Acc:A0A1D8PRK2]
HGT20	144.129	-1.252	0.24955	-5.01702	5.24779e-07	1.27483e-06	C2_02610C_A	HGT20	MFS domain-containing protein [Source:UniProtKB/TrEMBL;Acc:Q5ALJ1]
SAS2	42.1348	-1.2484	0.271901	-4.59137	4.40339e-06	9.79333e-06	C2_00440W_A	SAS2	Histone acetyltransferase [Source:UniProtKB/TrEMBL;Acc:Q5ACY2]
C1_11960C_A	34.6559	-1.2477	0.254706	-4.89858	9.65299e-07	2.28663e-06	C1_11960C_A	NA	(orf19.5269.1) Ortholog of S. cerevisiae : YPR170W-B, C. glabrata CBS138 : CAGL0I06457g, C. dubliniensis CD36 : Cd36_72650, C. parapsilosis CDC317 : CPAR2_805190 and Candida tenuis NRRL Y-1498 : CANTEDRAFT_99722
ASR1	10958.3	-1.24618	0.347368	-3.58748	0.000333889	0.000606665	C1_10740C_A	ASR1	Asr1p [Source:UniProtKB/TrEMBL;Acc:A0A1D8PEZ0]
C1_04430C_A	102.065	-1.24531	0.173099	-7.19419	6.28329e-13	2.55088e-12	C1_04430C_A	NA	Sepiapterin reductase family protein [Source:UniProtKB/TrEMBL;Acc:A0A1D8PDA0]
C2_08510W_A	95.1047	-1.2446	0.270784	-4.59628	4.30096e-06	9.58334e-06	C2_08510W_A	NA	4HBT domain-containing protein [Source:UniProtKB/TrEMBL;Acc:A0A1D8PI65]
C2_10730W_A	18.9753	-1.2437	0.395645	-3.14347	0.00166956	0.00279162	C2_10730W_A	NA	Ortholog of C. dubliniensis CD36 : Cd36_24630, C. parapsilosis CDC317 : CPAR2_407790, Candida tropicalis MYA-3404 : CTRG_02045, Candida albicans WO-1 : CAWG_06134 and Candida metapsilosis : CMET_2127
RSR1	459.05	-1.24265	0.113307	-10.9671	5.49876e-28	5.56016e-27	CR_02140W_A	RSR1	Ras family GTPase [Source:UniProtKB/TrEMBL;Acc:A0A1D8PS50]
CR_05450C_A	110.821	-1.23994	0.191964	-6.45923	1.05239e-10	3.5713e-10	CR_05450C_A	NA	Mitochondrial 18 kDa protein [Source:UniProtKB/TrEMBL;Acc:A0A1D8PT01]
C4_00390W_A	148.147	-1.23972	0.188084	-6.59133	4.35894e-11	1.52333e-10	C4_00390W_A	NA	PC4 domain-containing protein [Source:UniProtKB/TrEMBL;Acc:Q59UQ4]
IST1	67.0668	-1.2397	0.199874	-6.20244	5.55943e-10	1.76531e-09	C3_00540C_A	IST1	Ist1p [Source:UniProtKB/TrEMBL;Acc:Q5A7Q7]
MYO1	377.182	-1.23929	0.15926	-7.78157	7.16306e-15	3.31833e-14	C5_01650C_A	MYO1	Myosin motor domain-containing protein [Source:UniProtKB/TrEMBL;Acc:A0A1D8PN92]
CR_06820W_A	94.7464	-1.23832	0.216023	-5.73234	9.90568e-09	2.8256e-08	CR_06820W_A	NA	Ortholog(s) have mitochondrion localization
MAK32	61.5711	-1.23764	0.202384	-6.11529	9.6384e-10	3.00778e-09	C1_01770W_A	MAK32	PfkB domain-containing protein [Source:UniProtKB/TrEMBL;Acc:A0A1D8PCJ7]
STV1	821.116	-1.23743	0.129183	-9.57889	9.80976e-22	6.88065e-21	C6_00300C_A	STV1	V-type proton ATPase subunit a [Source:UniProtKB/TrEMBL;Acc:A0A1D8PPB0]
PMP1	13.2642	-1.23466	0.526065	-2.34698	0.0189262	0.0276266	C6_01530C_A	PMP1	Proteolipid ATPase [Source:UniProtKB/TrEMBL;Acc:A0A1D8PPN4]
BUD32	74.8163	-1.23375	0.192068	-6.42351	1.33169e-10	4.47845e-10	C5_02440C_A	BUD32	EKC/KEOPS complex subunit BUD32 [Source:UniProtKB/Swiss-Prot;Acc:Q5AGC7]
C1_07810C_A	95.899	-1.23252	0.202217	-6.09506	1.09398e-09	3.39441e-09	C1_07810C_A	NA	CENP-T_C domain-containing protein [Source:UniProtKB/TrEMBL;Acc:Q5A7B0]
GET2	164.625	-1.23226	0.182034	-6.76938	1.29339e-11	4.76236e-11	C1_09750W_A	GET2	Golgi to ER traffic protein 2 [Source:UniProtKB/Swiss-Prot;Acc:P0CB63]
RBR2	96.6796	-1.23211	0.224191	-5.49583	3.88888e-08	1.05492e-07	CR_04420C_A	RBR2	Repressed By RIM101 protein 2 [Source:UniProtKB/Swiss-Prot;Acc:Q5A6M2]
C1_09810W_A	160.292	-1.23184	0.199744	-6.16711	6.95501e-10	2.19562e-09	C1_09810W_A	NA	OBG-type G domain-containing protein [Source:UniProtKB/TrEMBL;Acc:Q5APB9]
CR_09330C_A	653.046	-1.22967	0.202387	-6.07585	1.23329e-09	3.80298e-09	CR_09330C_A	NA	Probable endonuclease LCL3 [Source:UniProtKB/TrEMBL;Acc:A0A1D8PTZ1]
C2_04170C_A	470.998	-1.22664	0.112134	-10.939	7.50411e-28	7.5369e-27	C2_04170C_A	NA	(orf19.804.1) Ortholog of S. cerevisiae : YPR010C-A, C. dubliniensis CD36 : Cd36_02990, C. parapsilosis CDC317 : CPAR2_211020, C. auris B8441 : B9J08_000865 and Candida tenuis NRRL Y-1498 : CANTEDRAFT_116148
C4_05790W_A	128.615	-1.22606	0.174722	-7.0172	2.2636e-12	8.85871e-12	C4_05790W_A	NA	Transport protein particle complex II subunit [Source:UniProtKB/TrEMBL;Acc:A0A1D8PME8]
DUS4	136.028	-1.22588	0.221467	-5.53528	3.10724e-08	8.49056e-08	C5_00290W_A	DUS4	tRNA-dihydrouridine synthase [Source:UniProtKB/TrEMBL;Acc:Q5A4Y0]
C3_07140C_A	84.1563	-1.22331	0.2013	-6.07705	1.22411e-09	3.77661e-09	C3_07140C_A	NA	Protein of unknown function, flow model biofilm induced
MED4	114.899	-1.22114	0.179301	-6.81059	9.71983e-12	3.61454e-11	C2_07500C_A	MED4	Mediator of RNA polymerase II transcription subunit 4 [Source:UniProtKB/Swiss-Prot;Acc:Q59U73]
CCT2	914.03	-1.22111	0.103682	-11.7775	5.09859e-32	6.49663e-31	C2_09520C_A	CCT2	CCT-beta [Source:UniProtKB/TrEMBL;Acc:Q59YC4]
EIF4E	575.827	-1.22105	0.101419	-12.0396	2.19969e-33	3.07135e-32	CR_10490W_A	EIF4E	Eukaryotic translation initiation factor 4E [Source:UniProtKB/Swiss-Prot;Acc:Q9P975]
APM1	342.607	-1.22095	0.149577	-8.16271	3.27587e-16	1.67608e-15	C5_05400W_A	APM1	MHD domain-containing protein [Source:UniProtKB/TrEMBL;Acc:Q5AJY4]
ZCF22	37.8853	-1.22071	0.337206	-3.62008	0.000294511	0.000538721	C5_02430W_A	ZCF22	Zn(2)-C6 fungal-type domain-containing protein [Source:UniProtKB/TrEMBL;Acc:A0A1D8PNF7]
VMA22	13.8834	-1.22057	0.383827	-3.17999	0.00147278	0.00247995	CR_09720W_A	VMA22	Vma22p [Source:UniProtKB/TrEMBL;Acc:A0A1D8PU20]
TFS1	803.301	-1.2202	0.169862	-7.18351	6.79458e-13	2.75471e-12	C5_00930C_A	TFS1	Tfs1p [Source:UniProtKB/TrEMBL;Acc:Q5A1M1]
C1_00410C_A	365.88	-1.2185	0.166508	-7.31799	2.5171e-13	1.04897e-12	C1_00410C_A	NA	Aldehyde dehydrogenase [Source:UniProtKB/TrEMBL;Acc:A0A1D8PC76]
MEC3	31.6851	-1.21844	0.348214	-3.49912	0.000466799	0.000832714	C2_06220C_A	MEC3	Checkpoint protein [Source:UniProtKB/TrEMBL;Acc:Q59P51]
C7_01650W_A	504.927	-1.21811	0.110037	-11.0701	1.75288e-28	1.83133e-27	C7_01650W_A	NA	TFIIIC_sub6 domain-containing protein [Source:UniProtKB/TrEMBL;Acc:A0A1D8PQW6]
CR_04350C_A	103.33	-1.21607	0.22711	-5.35455	8.57717e-08	2.25504e-07	CR_04350C_A	NA	UBR-type domain-containing protein [Source:UniProtKB/TrEMBL;Acc:A0A1D8PSR0]
C3_07570C_A	43.7447	-1.21339	0.279064	-4.34806	1.37345e-05	2.9209e-05	C3_07570C_A	NA	Ortholog(s) have thiamine phosphate phosphatase activity and role in phosphate ion transport
C7_01190W_A	65.5862	-1.20925	0.197661	-6.11782	9.48657e-10	2.96195e-09	C7_01190W_A	NA	5'-(N(7)-methyl 5'-triphosphoguanosine)-(mRNA) diphosphatase [Source:UniProtKB/TrEMBL;Acc:A0A1D8PQS6]
C2_03890W_A	31.5261	-1.20769	0.295354	-4.08895	4.33327e-05	8.64051e-05	C2_03890W_A	NA	Protein likely to be essential for growth, based on an insertional mutagenesis strategy
C3_06240C_A	47.197	-1.20691	0.329759	-3.65996	0.000252253	0.00046541	C3_06240C_A	NA	Mitochondrial 54S ribosomal protein YmL39 [Source:UniProtKB/TrEMBL;Acc:A0A1D8PKF3]
DQD1	172.896	-1.20639	0.163832	-7.36357	1.79058e-13	7.53558e-13	C2_07260C_A	DQD1	Catabolic 3-dehydroquinase [Source:UniProtKB/Swiss-Prot;Acc:Q59Z17]
SEC13	380.26	-1.20481	0.116308	-10.3588	3.8182e-25	3.33104e-24	C3_03170W_A	SEC13	Protein transport protein SEC13 [Source:UniProtKB/Swiss-Prot;Acc:Q5AEF2]
C6_00890W_A	522.773	-1.20477	0.263341	-4.57493	4.76369e-06	1.05671e-05	C6_00890W_A	NA	VASt domain-containing protein [Source:UniProtKB/TrEMBL;Acc:A0A1D8PPH7]
C4_00320C_A	171.132	-1.20416	0.156614	-7.68869	1.48644e-14	6.71426e-14	C4_00320C_A	NA	RING-type domain-containing protein [Source:UniProtKB/TrEMBL;Acc:A0A1D8PL05]
DFG10	27.232	-1.20414	0.29795	-4.04143	5.3127e-05	0.000104885	C2_08970C_A	DFG10	Polyprenol reductase [Source:UniProtKB/TrEMBL;Acc:A0A1D8PIB6]
DAK2	3565.91	-1.20395	0.155404	-7.74727	9.38871e-15	4.2928e-14	C1_09190C_A	DAK2	Dihydroxyacetone kinase [Source:UniProtKB/TrEMBL;Acc:A0A1D8PEI2]
DAD4	26.8074	-1.20338	0.31969	-3.76422	0.000167073	0.000313675	CR_08010W_A	DAD4	DASH complex subunit DAD4 [Source:UniProtKB/TrEMBL;Acc:A0A1D8PTL5]
C5_04790C_A	37.5433	-1.20288	0.271449	-4.43134	9.36514e-06	2.01752e-05	C5_04790C_A	NA	Ortholog(s) have role in double-strand break repair via homologous recombination, meiosis I and Smc5-Smc6 complex, nucleus localization
CR_00090C_A	351.03	-1.2014	0.106547	-11.2758	1.72796e-29	1.9374e-28	CR_00090C_A	NA	NAD(P)-bd_dom domain-containing protein [Source:UniProtKB/TrEMBL;Acc:A0A1D8PRL3]
ASH2	187.159	-1.20106	0.146402	-8.20383	2.32845e-16	1.20474e-15	C5_04780W_A	ASH2	B30.2/SPRY domain-containing protein [Source:UniProtKB/TrEMBL;Acc:Q5AK56]
C3_03440C_A	57.642	-1.2005	0.252077	-4.76242	1.91283e-06	4.42209e-06	C3_03440C_A	NA	MFS domain-containing protein [Source:UniProtKB/TrEMBL;Acc:A0A1D8PJQ4]
C3_05290C_A	175.712	-1.20037	0.188181	-6.37878	1.78505e-10	5.91978e-10	C3_05290C_A	NA	KH domain-containing protein [Source:UniProtKB/TrEMBL;Acc:Q5AN95]
HSP90	12536.8	-1.19942	0.19787	-6.06167	1.34719e-09	4.13287e-09	C7_02030W_A	HSP90	Heat shock protein 90 homolog [Source:UniProtKB/Swiss-Prot;Acc:P46598]
USO5	94.9984	-1.19742	0.225634	-5.30692	1.11494e-07	2.89187e-07	C3_03090W_A	USO5	Uso5p [Source:UniProtKB/TrEMBL;Acc:A0A1D8PJR1]
DBR1	235.359	-1.19651	0.178228	-6.71334	1.90224e-11	6.89375e-11	C6_02050W_A	DBR1	DBR1 domain-containing protein [Source:UniProtKB/TrEMBL;Acc:A0A1D8PPT8]
C6_00270W_A	143.242	-1.19578	0.224095	-5.33606	9.49889e-08	2.48644e-07	C6_00270W_A	NA	Has domain(s) with predicted role in attachment of GPI anchor to protein and GPI-anchor transamidase complex localization
CR_10380C_A	38.3272	-1.19577	0.272511	-4.38799	1.14405e-05	2.45137e-05	CR_10380C_A	NA	Protein of unknown function, Hap43-induced gene, mutant is viable
C7_00040C_A	157.372	-1.19546	0.165628	-7.21775	5.28544e-13	2.16935e-12	C7_00040C_A	NA	Protein of unknown function, Spider biofilm repressed
OGG1	39.403	-1.19326	0.37844	-3.1531	0.00161545	0.00270343	C7_03910W_A	OGG1	DNA-(apurinic or apyrimidinic site) lyase [Source:UniProtKB/TrEMBL;Acc:A0A1D8PRH2]
CTA2	201.447	-1.19311	0.238093	-5.01113	5.41109e-07	1.31343e-06	C1_00040W_A	CTA2	Cta2p [Source:UniProtKB/TrEMBL;Acc:A0A1D8PC38]
CR_09580C_A	400.76	-1.19251	0.161737	-7.37313	1.66669e-13	7.04894e-13	CR_09580C_A	NA	Ortholog of S. cerevisiae Pba1 that is involved in 20S proteasome assembly, upregulated in a cyr1 null mutant, contains a 5' UTR intron
SKI2	940.629	-1.19222	0.131809	-9.04509	1.49545e-19	9.26093e-19	CR_08570W_A	SKI2	SKI complex RNA helicase subunit [Source:UniProtKB/TrEMBL;Acc:Q5A337]
DPS1-1	880.813	-1.19007	0.167918	-7.08721	1.36843e-12	5.43732e-12	CR_03170W_A	DPS1-1	Aspartyl-tRNA synthetase [Source:UniProtKB/TrEMBL;Acc:Q59UF7]
RET2	524.421	-1.18961	0.126657	-9.39239	5.86561e-21	3.93411e-20	C5_02300C_A	RET2	Coatomer subunit delta [Source:UniProtKB/TrEMBL;Acc:A0A1D8PND9]
BFA1	455.641	-1.18792	0.114571	-10.3684	3.45193e-25	3.02474e-24	C1_00230C_A	BFA1	Bfa1p [Source:UniProtKB/TrEMBL;Acc:A0A1D8PC67]
ARG8	270.591	-1.18672	0.269703	-4.40012	1.0819e-05	2.32234e-05	C4_05070C_A	ARG8	Acetylornithine aminotransferase, mitochondrial [Source:UniProtKB/TrEMBL;Acc:A0A1D8PM83]
XYL2	1631.75	-1.18569	0.222446	-5.33025	9.80783e-08	2.5617e-07	CR_10840C_A	XYL2	PKS_ER domain-containing protein [Source:UniProtKB/TrEMBL;Acc:A0A1D8PUB4]
C1_06920C_A	87.7821	-1.18528	0.196291	-6.03837	1.55681e-09	4.75881e-09	C1_06920C_A	NA	Ortholog of C. dubliniensis CD36 : Cd36_06470, C. parapsilosis CDC317 : CPAR2_208960, Candida tenuis NRRL Y-1498 : CANTEDRAFT_114040 and Pichia stipitis Pignal : PICST_51125
DOA1	646.59	-1.18435	0.168041	-7.048	1.81513e-12	7.16933e-12	C1_09660W_A	DOA1	Doa1p [Source:UniProtKB/TrEMBL;Acc:A0A1D8PEM3]
C6_01960W_A	64.3735	-1.18358	0.27015	-4.38118	1.1804e-05	2.52652e-05	C6_01960W_A	NA	Ortholog of C. dubliniensis CD36 : Cd36_62090, C. parapsilosis CDC317 : CPAR2_602150, C. auris B8441 : B9J08_005503 and Candida tenuis NRRL Y-1498 : CANTEDRAFT_112751
CR_10430C_A	27.7639	-1.18322	0.291789	-4.05505	5.01242e-05	9.91861e-05	CR_10430C_A	NA	Pre-mRNA-splicing factor SPP2 [Source:UniProtKB/TrEMBL;Acc:A0A1D8PU82]
SER1	209.221	-1.18318	0.22458	-5.26843	1.37594e-07	3.53356e-07	C2_06210C_A	SER1	Phosphoserine aminotransferase [Source:UniProtKB/TrEMBL;Acc:Q59P52]
PNS1	793.076	-1.18296	0.210969	-5.60727	2.05543e-08	5.69725e-08	C1_00310W_A	PNS1	Protein PNS1 [Source:UniProtKB/Swiss-Prot;Acc:Q5AB93]
TOP2	325.884	-1.18186	0.168785	-7.00215	2.52058e-12	9.8194e-12	C4_06600W_A	TOP2	DNA topoisomerase 2 [Source:UniProtKB/TrEMBL;Acc:A0A1D8PMM1]
C2_08540C_A	139.096	-1.18126	0.177234	-6.66493	2.64789e-11	9.43576e-11	C2_08540C_A	NA	Has domain(s) with predicted zinc ion binding activity
C1_09060C_A	96.0571	-1.18068	0.20853	-5.66194	1.49671e-08	4.1894e-08	C1_09060C_A	NA	Protein of unknown function, possibly membrane bound, mutants are viable, rat catheter biofilm repressed
LEU1	1489.52	-1.17955	0.154992	-7.6104	2.73247e-14	1.20689e-13	CR_00360C_A	LEU1	3-isopropylmalate dehydratase [Source:UniProtKB/TrEMBL;Acc:A0A1D8PRP8]
CBF5	1214.18	-1.17792	0.258454	-4.55758	5.17469e-06	1.14364e-05	C1_10620W_A	CBF5	H/ACA ribonucleoprotein complex subunit CBF5 [Source:UniProtKB/Swiss-Prot;Acc:O43101]
TIP1	212.473	-1.17766	0.135773	-8.67379	4.17971e-18	2.39942e-17	C5_04660C_A	TIP1	Protein YIP [Source:UniProtKB/TrEMBL;Acc:Q5AK69]
C5_02900W_A	523.851	-1.17764	0.104749	-11.2426	2.51971e-29	2.79884e-28	C5_02900W_A	NA	WD_REPEATS_REGION domain-containing protein [Source:UniProtKB/TrEMBL;Acc:A0A1D8PNJ5]
C2_07220W_A	513.042	-1.17761	0.163405	-7.20669	5.73271e-13	2.34167e-12	C2_07220W_A	NA	Proteasome assembly chaperone 2 [Source:UniProtKB/TrEMBL;Acc:A0A1D8PHU2]
CR_05910W_A	244.656	-1.17674	0.158357	-7.43094	1.07825e-13	4.60259e-13	CR_05910W_A	NA	Transcription elongation factor 1 homolog [Source:UniProtKB/TrEMBL;Acc:Q59PU1]
C2_05510C_A	81.6322	-1.17649	0.224354	-5.24393	1.57193e-07	4.01275e-07	C2_05510C_A	NA	WD_REPEATS_REGION domain-containing protein [Source:UniProtKB/TrEMBL;Acc:Q59ZD9]
DAL1	292.741	-1.17617	0.164597	-7.14573	8.95181e-13	3.60485e-12	C3_00180C_A	DAL1	Allantoinase [Source:UniProtKB/TrEMBL;Acc:Q5A7L5]
C5_00090C_A	617.226	-1.17569	0.0954615	-12.3158	7.44365e-35	1.14353e-33	C5_00090C_A	NA	Predicted ORF from Assembly 19, removed from Assembly 20, subsequently reinstated in Assembly 21 based on comparative genome analysis
PGA5	12.7237	-1.17537	0.492826	-2.38496	0.0170807	0.0250736	C1_02360C_A	PGA5	1,3-beta-glucanosyltransferase PGA5 [Source:UniProtKB/Swiss-Prot;Acc:Q59VW6]
RPT4	958.512	-1.17495	0.140001	-8.39244	4.76173e-17	2.57521e-16	CR_04000W_A	RPT4	AAA domain-containing protein [Source:UniProtKB/TrEMBL;Acc:Q5A6S2]
C1_05230W_A	50.6635	-1.1733	0.275511	-4.25864	2.05678e-05	4.26783e-05	C1_05230W_A	NA	DNA-directed RNA polymerase III subunit [Source:UniProtKB/TrEMBL;Acc:Q5A298]
C4_02620C_A	5770.81	-1.17243	0.229556	-5.10737	3.26667e-07	8.07347e-07	C4_02620C_A	NA	Putative phosphotransferase [Source:UniProtKB/TrEMBL;Acc:Q5AF71]
C2_06160W_A	19.459	-1.17201	0.384069	-3.05157	0.0022765	0.00373644	C2_06160W_A	NA	Ortholog of C. parapsilosis CDC317 : CPAR2_104840, C. auris B8441 : B9J08_001223, Candida tenuis NRRL Y-1498 : CANTEDRAFT_116070 and Debaryomyces hansenii CBS767 : DEHA2F04994g
EVP1	56.3093	-1.17022	0.348517	-3.35772	0.000785869	0.00136562	C3_07470W_A	EVP1	Putative plasma membrane protein, predicted role in cell wall integrity, regulated by Nrg1, Tup1, induced during chlamydospore formation in both C. albicans and C. dubliniensis
C6_02800W_A	32.686	-1.17008	0.308619	-3.79133	0.000149843	0.000283106	C6_02800W_A	NA	GAF domain-containing protein [Source:UniProtKB/TrEMBL;Acc:A0A1D8PPZ9]
C4_07210W_A	123.646	-1.16948	0.184003	-6.35576	2.07397e-10	6.83244e-10	C4_07210W_A	NA	SAS4 domain-containing protein [Source:UniProtKB/TrEMBL;Acc:A0A1D8PMS3]
PRA1	40.9242	-1.16896	0.25254	-4.62882	3.6776e-06	8.24047e-06	C4_06980W_A	PRA1	pH-regulated antigen PRA1 [Source:UniProtKB/Swiss-Prot;Acc:P87020]
GLE2	229.474	-1.16707	0.153835	-7.58652	3.2861e-14	1.44183e-13	C6_04360C_A	GLE2	RNA export factor [Source:UniProtKB/TrEMBL;Acc:A0A1D8PQE5]
RIB7	109.812	-1.16669	0.188889	-6.17661	6.54919e-10	2.07079e-09	C1_12810W_A	RIB7	2,5-diamino-6-(5-phospho-D-ribosylamino)pyrimidin-4(3H)-one reductase [Source:UniProtKB/TrEMBL;Acc:A0A1D8PFH0]
CR_01570W_A	36.8672	-1.1651	0.287838	-4.04777	5.1709e-05	0.000102187	CR_01570W_A	NA	Aminoacyl-tRNA hydrolase [Source:UniProtKB/TrEMBL;Acc:Q5A9C1]
C4_06690C_A	253.004	-1.16453	0.125556	-9.27495	1.77702e-20	1.16441e-19	C4_06690C_A	NA	(orf19.3140.1) Ortholog(s) have role in cellular response to DNA damage stimulus, proteasome assembly, ubiquitin-dependent protein catabolic process and cytoplasm, nucleus localization
C2_10700C_A	342.787	-1.16385	0.134668	-8.6424	5.50435e-18	3.13276e-17	C2_10700C_A	NA	CID domain-containing protein [Source:UniProtKB/TrEMBL;Acc:Q5A5P9]
TRM61	188.108	-1.16327	0.22589	-5.14973	2.60858e-07	6.5062e-07	CR_08940W_A	TRM61	tRNA (adenine(58)-N(1))-methyltransferase catalytic subunit TRM61 [Source:UniProtKB/Swiss-Prot;Acc:Q5A416]
IFD6	105.887	-1.16226	0.259492	-4.47899	7.49972e-06	1.63273e-05	C1_04140W_A	IFD6	Aldo_ket_red domain-containing protein [Source:UniProtKB/TrEMBL;Acc:A0A1D8PD78]
TRP4	174.322	-1.16121	0.202778	-5.72649	1.02527e-08	2.91486e-08	C4_07090C_A	TRP4	Anthranilate phosphoribosyltransferase [Source:UniProtKB/TrEMBL;Acc:A0A1D8PMR2]
PHO89	118.093	-1.16113	0.385717	-3.01031	0.0026098	0.00425892	C4_01940W_A	PHO89	Phosphate transporter [Source:UniProtKB/TrEMBL;Acc:Q5AMP8]
C3_00310C_A	200.395	-1.15964	0.127241	-9.11367	7.96443e-20	5.01005e-19	C3_00310C_A	NA	RING-type domain-containing protein [Source:UniProtKB/TrEMBL;Acc:Q5A7M8]
ASR3	608.652	-1.15936	0.153785	-7.53886	4.74088e-14	2.06197e-13	C2_03790C_A	ASR3	Asr3p [Source:UniProtKB/TrEMBL;Acc:A0A1D8PH00]
SPC19	28.1592	-1.15867	0.314649	-3.68242	0.000231026	0.000427964	C1_03980W_A	SPC19	DASH complex subunit SPC19 [Source:UniProtKB/Swiss-Prot;Acc:Q59QH6]
ASE1	128.144	-1.15794	0.212298	-5.4543	4.91673e-08	1.31937e-07	C3_05960W_A	ASE1	Ase1p [Source:UniProtKB/TrEMBL;Acc:A0A1D8PKC6]
C1_08770W_A	112.746	-1.15745	0.197233	-5.86845	4.39886e-09	1.28798e-08	C1_08770W_A	NA	Ornithine cyclodeaminase family protein, Sef1, Sfu1, and Hap43-regulated, ortholog of S. cerevisiae YGL159W and S. pombe SPAP11E10.01, rat catheter biofilm induced
STE3	35.8747	-1.15558	0.288037	-4.01192	6.02261e-05	0.000118275	C1_05620C_A	STE3	Ste3p [Source:UniProtKB/TrEMBL;Acc:Q5A9Z4]
PGA52	668.222	-1.15542	0.103933	-11.1169	1.03795e-28	1.10369e-27	C2_00100C_A	PGA52	GPI-anchored protein 52 [Source:UniProtKB/Swiss-Prot;Acc:Q59L72]
C1_07490C_A	30.0439	-1.15513	0.41264	-2.79937	0.00512031	0.00809069	C1_07490C_A	NA	DNA polymerase alpha subunit B [Source:UniProtKB/TrEMBL;Acc:A0A1D8PE62]
SKI8	183.729	-1.15191	0.158934	-7.24778	4.23668e-13	1.7473e-12	C6_03890C_A	SKI8	WD_REPEATS_REGION domain-containing protein [Source:UniProtKB/TrEMBL;Acc:Q5A8I4]
C2_00880W_A	190.831	-1.14915	0.174339	-6.59148	4.35449e-11	1.52267e-10	C2_00880W_A	NA	GFO_IDH_MocA domain-containing protein [Source:UniProtKB/TrEMBL;Acc:Q5AD31]
CR_08280W_A	298.656	-1.14895	0.308949	-3.71889	0.000200104	0.000373344	CR_08280W_A	NA	Ortholog of C. dubliniensis CD36 : Cd36_33870, C. parapsilosis CDC317 : CPAR2_204450, C. auris B8441 : B9J08_000583 and Candida tenuis NRRL Y-1498 : CANTEDRAFT_113827
C3_04740C_A	69.7032	-1.14872	0.303816	-3.78097	0.000156221	0.000294504	C3_04740C_A	NA	DNA topoisomerase [Source:UniProtKB/TrEMBL;Acc:Q5ANG9]
SAR1	269.499	-1.1478	0.163121	-7.03651	1.97118e-12	7.76005e-12	C6_02220W_A	SAR1	Small COPII coat GTPase SAR1 [Source:UniProtKB/Swiss-Prot;Acc:Q59S78]
POT1	1187.24	-1.14715	0.158154	-7.25338	4.06494e-13	1.67879e-12	CR_00150C_A	POT1	Acetyl-CoA C-acyltransferase [Source:UniProtKB/TrEMBL;Acc:A0A1D8PRL6]
C1_10310W_A	48.8521	-1.14688	0.267931	-4.28048	1.86487e-05	3.89939e-05	C1_10310W_A	NA	Methyltransf_11 domain-containing protein [Source:UniProtKB/TrEMBL;Acc:A0A1D8PET9]
STE13	187.217	-1.14459	0.182189	-6.28241	3.3337e-10	1.07862e-09	CR_05510W_A	STE13	Ste13p [Source:UniProtKB/TrEMBL;Acc:Q59M48]
AYR1	138.207	-1.14434	0.202875	-5.64061	1.69454e-08	4.72761e-08	C3_00900C_A	AYR1	Acylglycerone-phosphate reductase [Source:UniProtKB/TrEMBL;Acc:A0A1D8PJ12]
LPD1	2068.45	-1.14416	0.0902613	-12.6761	8.02238e-37	1.37764e-35	CR_07400C_A	LPD1	Dihydrolipoyl dehydrogenase [Source:UniProtKB/TrEMBL;Acc:Q59RQ6]
TKL1	3061.89	-1.143	0.20117	-5.68176	1.33312e-08	3.75435e-08	C1_08320W_A	TKL1	Transketolase [Source:UniProtKB/TrEMBL;Acc:Q5A750]
C2_08840W_A	38.0237	-1.14223	0.338576	-3.37362	0.000741875	0.00129478	C2_08840W_A	NA	RNA methylation protein [Source:UniProtKB/TrEMBL;Acc:Q59Y64]
SWD3	82.5278	-1.14124	0.193758	-5.89002	3.86138e-09	1.13673e-08	C6_02170C_A	SWD3	WD_REPEATS_REGION domain-containing protein [Source:UniProtKB/TrEMBL;Acc:A0A1D8PPT7]
C7_02000C_A	32.7468	-1.14059	0.471711	-2.41798	0.015607	0.0230177	C7_02000C_A	NA	Putative allantoate permease, fungal-specific (no human or murine homolog)
C4_01840C_A	424.965	-1.14048	0.178376	-6.3937	1.61924e-10	5.39988e-10	C4_01840C_A	NA	DLH domain-containing protein [Source:UniProtKB/TrEMBL;Acc:A0A1D8PLD7]
C1_05740C_A	29.5253	-1.13809	0.293592	-3.87645	0.000105994	0.000203802	C1_05740C_A	NA	Ortholog of C. dubliniensis CD36 : Cd36_05410, C. parapsilosis CDC317 : CPAR2_107480, C. auris B8441 : B9J08_004575 and Candida tenuis NRRL Y-1498 : CANTEDRAFT_94695
IRR1	138.907	-1.13554	0.20161	-5.63238	1.77738e-08	4.95181e-08	C1_14230C_A	IRR1	SCD domain-containing protein [Source:UniProtKB/TrEMBL;Acc:A0A1D8PFW4]
CR_10530W_A	46.308	-1.13468	0.267943	-4.23478	2.28773e-05	4.71593e-05	CR_10530W_A	NA	Ortholog of C. dubliniensis CD36 : Cd36_35360, C. parapsilosis CDC317 : CPAR2_200320, C. auris B8441 : B9J08_001247 and Candida tenuis NRRL Y-1498 : CANTEDRAFT_136418
FUM11	353.713	-1.13376	0.158984	-7.13125	9.94586e-13	3.9917e-12	CR_04530W_A	FUM11	Fumarate hydratase [Source:UniProtKB/TrEMBL;Acc:Q5A6L1]
C7_03650W_A	64.2053	-1.13356	0.217428	-5.21348	1.85331e-07	4.68898e-07	C7_03650W_A	NA	Histidinol-phosphatase [Source:UniProtKB/TrEMBL;Acc:Q59R21]
C4_00710W_A	175.449	-1.13219	0.139246	-8.13082	4.26379e-16	2.16486e-15	C4_00710W_A	NA	ATPase_2 domain-containing protein [Source:UniProtKB/TrEMBL;Acc:A0A1D8PL57]
C1_03490W_A	341.637	-1.13214	0.173854	-6.51201	7.41515e-11	2.55406e-10	C1_03490W_A	NA	TLC domain-containing protein [Source:UniProtKB/TrEMBL;Acc:Q5AI01]
C7_04090C_A	349.75	-1.12656	0.232218	-4.8513	1.22654e-06	2.87895e-06	C7_04090C_A	NA	AB hydrolase-1 domain-containing protein [Source:UniProtKB/TrEMBL;Acc:A0A1D8PRJ0]
MRR1	211.801	-1.12579	0.132524	-8.49493	1.9805e-17	1.09183e-16	C3_05920W_A	MRR1	Multidrug resistance regulator 1 [Source:UniProtKB/Swiss-Prot;Acc:Q5A4G2]
C6_02960W_A	44.0559	-1.12508	0.245955	-4.57432	4.77765e-06	1.05902e-05	C6_02960W_A	NA	PALP domain-containing protein [Source:UniProtKB/TrEMBL;Acc:A0A1D8PQ13]
C5_05020C_A	250.977	-1.12417	0.119734	-9.38888	6.06396e-21	4.05349e-20	C5_05020C_A	NA	Dolichyl-diphosphooligosaccharide--protein glycotransferase [Source:UniProtKB/TrEMBL;Acc:Q5AK26]
C1_03720C_A	173.108	-1.12393	0.160083	-7.02094	2.20383e-12	8.63612e-12	C1_03720C_A	NA	Protein of unknown function, rat catheter biofilm repressed
C1_06390W_A	182.304	-1.12365	0.189867	-5.91808	3.25723e-09	9.64102e-09	C1_06390W_A	NA	Ubiquitin carboxyl-terminal hydrolase [Source:UniProtKB/TrEMBL;Acc:A0A1D8PDR9]
CR_09830W_A	92.7123	-1.12319	0.179888	-6.24383	4.26981e-10	1.36964e-09	CR_09830W_A	NA	MFS domain-containing protein [Source:UniProtKB/TrEMBL;Acc:A0A1D8PU23]
C2_06270W_A	40.0471	-1.11994	0.259097	-4.32249	1.5428e-05	3.25672e-05	C2_06270W_A	NA	Ortholog of C. dubliniensis CD36 : Cd36_20660, C. parapsilosis CDC317 : CPAR2_104730, Candida tenuis NRRL Y-1498 : CANTEDRAFT_133951 and Debaryomyces hansenii CBS767 : DEHA2F02068g
C2_01440C_A	43.8111	-1.11991	0.233718	-4.79171	1.65363e-06	3.84368e-06	C2_01440C_A	NA	Dynein light chain [Source:UniProtKB/TrEMBL;Acc:A0A1D8PGE0]
LYS2	760.047	-1.11934	0.121743	-9.19424	3.7767e-20	2.41903e-19	C1_02820W_A	LYS2	Alpha-aminoadipate reductase [Source:UniProtKB/TrEMBL;Acc:A0A1D8PCV7]
C1_07480C_A	13.055	-1.11914	0.49549	-2.25866	0.0239048	0.0343816	C1_07480C_A	NA	Has domain(s) with predicted ATP binding, DNA binding, helicase activity, hydrolase activity, nucleic acid binding activity
FRS1	682.592	-1.11873	0.20413	-5.48048	4.2417e-08	1.14388e-07	CR_01760C_A	FRS1	Phenylalanyl-tRNA synthetase beta subunit [Source:UniProtKB/TrEMBL;Acc:A0A1D8PS16]
C3_02850C_A	77.8972	-1.1179	0.238901	-4.67935	2.87792e-06	6.50963e-06	C3_02850C_A	NA	Alcohol O-acetyltransferase [Source:UniProtKB/TrEMBL;Acc:A0A1D8PJI2]
C1_11150W_A	179.018	-1.11762	0.147785	-7.56249	3.95423e-14	1.72485e-13	C1_11150W_A	NA	Ortholog(s) have role in proteasome regulatory particle assembly and cytoplasm, cytosol, nucleus localization
MSI3	4328.71	-1.11751	0.145627	-7.67379	1.66987e-14	7.49747e-14	C1_06100C_A	MSI3	Heat shock protein homolog SSE1 [Source:UniProtKB/Swiss-Prot;Acc:Q96VB9]
BDF1	1476.87	-1.11715	0.173703	-6.43137	1.26462e-10	4.25767e-10	C5_00200C_A	BDF1	Essential chromatin-binding bromodomain protein, repressed upon adherence to polystyrene, reduced mRNA abundance detected in null mutant, macrophage/pseudohyphal-repressed
HSL1	466.351	-1.11578	0.125175	-8.91375	4.93337e-19	2.95113e-18	C5_02840C_A	HSL1	Serine/threonine-protein kinase HSL1 [Source:UniProtKB/Swiss-Prot;Acc:Q5AG71]
RPN8	702.501	-1.11505	0.116586	-9.56414	1.13142e-21	7.8712e-21	C5_02030W_A	RPN8	MPN domain-containing protein [Source:UniProtKB/TrEMBL;Acc:A0A1D8PNA8]
C2_07410W_A	277.515	-1.11162	0.183942	-6.0433	1.50996e-09	4.62272e-09	C2_07410W_A	NA	Hydrolase_4 domain-containing protein [Source:UniProtKB/TrEMBL;Acc:Q59U61]
MEA1	137.261	-1.1105	0.250048	-4.44114	8.94825e-06	1.93119e-05	C3_04610W_A	MEA1	UDENN domain-containing protein [Source:UniProtKB/TrEMBL;Acc:Q5ANI4]
NTF2	326.618	-1.11039	0.117766	-9.42879	4.14836e-21	2.81391e-20	C1_10100C_A	NTF2	NTF2 domain-containing protein [Source:UniProtKB/TrEMBL;Acc:A0A1D8PES3]
YPT72	212.249	-1.1096	0.168328	-6.59188	4.34277e-11	1.51995e-10	C2_06910W_A	YPT72	Rab family GTPase [Source:UniProtKB/TrEMBL;Acc:A0A1D8PHR9]
TRP2	250.608	-1.10944	0.183348	-6.051	1.4395e-09	4.41377e-09	CR_01590C_A	TRP2	Anthranilate synthase [Source:UniProtKB/TrEMBL;Acc:A0A1D8PS03]
RVB2	797.252	-1.10937	0.153397	-7.232	4.75925e-13	1.95876e-12	C7_01810W_A	RVB2	RuvB-like helicase 2 [Source:UniProtKB/Swiss-Prot;Acc:Q5AGZ9]
TLO13	112.318	-1.10928	0.210096	-5.2799	1.29253e-07	3.32652e-07	C6_00030W_A	TLO13	Tlo13p [Source:UniProtKB/TrEMBL;Acc:A0A1D8PPA9]
KRS1	1230.48	-1.10845	0.182702	-6.06695	1.30364e-09	4.00337e-09	C3_07410C_A	KRS1	Lysine--tRNA ligase [Source:UniProtKB/TrEMBL;Acc:Q5ADU2]
C5_01470C_A	46.0448	-1.10556	0.331987	-3.33014	0.000868011	0.00150311	C5_01470C_A	NA	Aa_trans domain-containing protein [Source:UniProtKB/TrEMBL;Acc:A0A1D8PN64]
CR_00060C_A	974.722	-1.10492	0.155532	-7.10418	1.21039e-12	4.82539e-12	CR_00060C_A	NA	ATP-dependent DNA helicase RRM3 [Source:UniProtKB/TrEMBL;Acc:A0A1D8PRM6]
C6_02740W_A	162.544	-1.1048	0.133737	-8.26101	1.44443e-16	7.61194e-16	C6_02740W_A	NA	Complex I-B22 [Source:UniProtKB/TrEMBL;Acc:A0A1D8PPZ0]
CSH3	443.106	-1.10426	0.115624	-9.55048	1.29093e-21	8.94965e-21	C4_03390W_A	CSH3	Csh3p [Source:UniProtKB/TrEMBL;Acc:A0A1D8PLU5]
C3_07590W_A	34.6032	-1.10317	0.278081	-3.96708	7.27591e-05	0.000141862	C3_07590W_A	NA	Protein of unknown function, repressed by alpha pheromone in SpiderM medium, Spider biofilm induced
C2_06550W_A	56.1597	-1.10255	0.212159	-5.19683	2.02715e-07	5.11582e-07	C2_06550W_A	NA	Ortholog of C. parapsilosis CDC317 : CPAR2_201960, C. dubliniensis CD36 : Cd36_20900, Candida metapsilosis : CMET_3324 and Candida tropicalis NEW ASSEMBLY : CTRG1_04756
CUE5	989.59	-1.10239	0.157459	-7.00112	2.53916e-12	9.87891e-12	C1_05170C_A	CUE5	CUE domain-containing protein [Source:UniProtKB/TrEMBL;Acc:A0A1D8PDI5]
SFH5	134.579	-1.10217	0.173371	-6.35728	2.05351e-10	6.76878e-10	C1_10270C_A	SFH5	Phosphatidylinositol transfer protein SFH5 [Source:UniProtKB/Swiss-Prot;Acc:Q5AP66]
C4_00100C_A	391.686	-1.10206	0.175267	-6.28786	3.21862e-10	1.04299e-09	C4_00100C_A	NA	F-box domain-containing protein [Source:UniProtKB/TrEMBL;Acc:A0A1D8PKZ2]
RPT1	1304.05	-1.10031	0.107139	-10.27	9.62457e-25	8.15836e-24	C1_05240C_A	RPT1	AAA domain-containing protein [Source:UniProtKB/TrEMBL;Acc:Q5A2A0]
SEC6	1538.95	-1.09912	0.104565	-10.5114	7.65705e-26	6.91216e-25	C3_00110C_A	SEC6	Exocyst complex component Sec6 [Source:UniProtKB/TrEMBL;Acc:Q5A7K3]
LIP9	11.7081	-1.09829	0.488796	-2.24693	0.0246444	0.0353562	C7_02880C_A	LIP9	Lipase 9 [Source:UniProtKB/Swiss-Prot;Acc:Q9P4E6]
VMA11	269.231	-1.09792	0.179165	-6.12798	8.90008e-10	2.78611e-09	C7_01820C_A	VMA11	V-type proton ATPase proteolipid subunit [Source:UniProtKB/TrEMBL;Acc:Q5AH00]
C4_01220C_A	181.364	-1.09438	0.203865	-5.36816	7.95435e-08	2.09776e-07	C4_01220C_A	NA	Protein with a glycoside hydrolase domain, mutants are viable
ARG5,6	613.964	-1.09406	0.173782	-6.29556	3.06283e-10	9.94754e-10	C1_09290C_A	ARG5,6	Acetylglutamate kinase [Source:UniProtKB/TrEMBL;Acc:A0A1D8PEI6]
GSH2	406.041	-1.09296	0.142391	-7.67577	1.64431e-14	7.3994e-14	CR_08370W_A	GSH2	Glutathione synthetase [Source:UniProtKB/TrEMBL;Acc:Q5A359]
MMD1	223.924	-1.09165	0.194944	-5.59982	2.14573e-08	5.93102e-08	C1_06900C_A	MMD1	Isoleucine biosynthesis protein [Source:UniProtKB/TrEMBL;Acc:A0A1D8PDX5]
C5_04940W_A	87.8133	-1.09029	0.206827	-5.27153	1.35291e-07	3.47647e-07	C5_04940W_A	NA	Aamy domain-containing protein [Source:UniProtKB/TrEMBL;Acc:A0A1D8PP39]
C5_02050W_A	395.18	-1.08966	0.18362	-5.93431	2.95087e-09	8.79959e-09	C5_02050W_A	NA	Dopey_N domain-containing protein [Source:UniProtKB/TrEMBL;Acc:A0A1D8PNB4]
AGM1	269.941	-1.08963	0.12658	-8.60823	7.41957e-18	4.1988e-17	C1_13760W_A	AGM1	Phosphoacetylglucosamine mutase [Source:UniProtKB/TrEMBL;Acc:Q5AKW4]
CR_08310C_A	43.7813	-1.08791	0.336166	-3.23622	0.00121123	0.00206279	CR_08310C_A	NA	TauD domain-containing protein [Source:UniProtKB/TrEMBL;Acc:A0A1D8PTN9]
CR_08670C_A	99.2999	-1.0871	0.244224	-4.45123	8.53793e-06	1.84597e-05	CR_08670C_A	NA	Protein with an enoyl-CoA hydratase related domain, Spider biofilm induced
C5_03780C_A	18.2327	-1.08607	0.386993	-2.80644	0.00500915	0.00792972	C5_03780C_A	NA	Protein of unknown function, planktonic growth-induced gene
CWH43	519.785	-1.0858	0.178639	-6.07822	1.21526e-09	3.75316e-09	CR_01290C_A	CWH43	Cwh43p [Source:UniProtKB/TrEMBL;Acc:A0A1D8PRY4]
CYP5	742.667	-1.08577	0.12264	-8.85328	8.49836e-19	5.03332e-18	C3_06360C_A	CYP5	Peptidyl-prolyl cis-trans isomerase [Source:UniProtKB/TrEMBL;Acc:A0A1D8PKL0]
CR_05460W_A	164.498	-1.08551	0.145807	-7.44485	9.70555e-14	4.15178e-13	CR_05460W_A	NA	Ortholog(s) have role in positive regulation of cellular response to hypoxia, regulation of protein glycosylation, sterol regulatory element binding protein cleavage
CDC28	250.277	-1.08504	0.129431	-8.38317	5.15204e-17	2.78378e-16	CR_06050W_A	CDC28	Cyclin-dependent kinase 1 [Source:UniProtKB/Swiss-Prot;Acc:P43063]
C6_00500C_A	95.2602	-1.08419	0.187985	-5.76744	8.0483e-09	2.31679e-08	C6_00500C_A	NA	NEDD8-activating enzyme E1 catalytic subunit [Source:UniProtKB/TrEMBL;Acc:A0A1D8PPC6]
C7_03980W_A	60.2547	-1.08247	0.236146	-4.58389	4.56408e-06	1.01356e-05	C7_03980W_A	NA	ER membrane protein complex subunit 4 [Source:UniProtKB/TrEMBL;Acc:A0A1D8PRI7]
FGR46	26.4155	-1.08193	0.403173	-2.68354	0.00728467	0.0112344	CR_09850C_A	FGR46	Fgr46p [Source:UniProtKB/TrEMBL;Acc:A0A1D8PU30]
DEM1	73.9556	-1.08141	0.234752	-4.60659	4.09318e-06	9.134e-06	CR_03490W_A	DEM1	Putative mitochondrial exonuclease, alpha-factor induced
C1_07820W_A	77.9508	-1.08111	0.174289	-6.20296	5.54114e-10	1.76138e-09	C1_07820W_A	NA	Ortholog of S. cerevisiae : YFR045W, C. glabrata CBS138 : CAGL0C02013g, C. dubliniensis CD36 : Cd36_07340, C. parapsilosis CDC317 : CPAR2_208340 and C. auris B8441 : B9J08_001600
PRI2	33.1413	-1.08098	0.401663	-2.69127	0.00711801	0.0110057	C4_06490C_A	PRI2	DNA primase large subunit [Source:UniProtKB/TrEMBL;Acc:A0A1D8PML0]
ARP2	895.879	-1.07823	0.145509	-7.41005	1.26249e-13	5.37368e-13	CR_08950W_A	ARP2	Actin-related protein 2 [Source:UniProtKB/TrEMBL;Acc:A0A1D8PTX1]
ZWF1	1099.21	-1.07819	0.133724	-8.06283	7.45483e-16	3.73116e-15	C1_08980C_A	ZWF1	Glucose-6-phosphate 1-dehydrogenase [Source:UniProtKB/TrEMBL;Acc:A0A1D8PEG2]
ASK1	207.815	-1.07804	0.187718	-5.74288	9.30796e-09	2.66145e-08	C4_01150W_A	ASK1	Associated with spindles and kinetochores protein 1 [Source:UniProtKB/TrEMBL;Acc:Q5AMH1]
SOD1	656.145	-1.07756	0.164564	-6.54795	5.83331e-11	2.01969e-10	C4_02320C_A	SOD1	Superoxide dismutase [Cu-Zn] [Source:UniProtKB/TrEMBL;Acc:A0A1D8PLJ3]
CSP37	6445.23	-1.07599	0.168554	-6.38364	1.72931e-10	5.74131e-10	CR_01470W_A	CSP37	Csp37p [Source:UniProtKB/TrEMBL;Acc:Q5A9D4]
RAD52	185.226	-1.07571	0.177174	-6.07149	1.26726e-09	3.89966e-09	C6_00510C_A	RAD52	Recombinase [Source:UniProtKB/TrEMBL;Acc:Q59NG2]
CR_06740W_A	104.561	-1.07553	0.189941	-5.66245	1.49225e-08	4.17887e-08	CR_06740W_A	NA	Spindle pole body component [Source:UniProtKB/TrEMBL;Acc:Q59PZ2]
C1_08930C_A	140.886	-1.07443	0.168112	-6.39112	1.64672e-10	5.48234e-10	C1_08930C_A	NA	(orf19.4751.1) Has domain(s) with predicted NADH dehydrogenase (ubiquinone) activity, role in electron transport chain and mitochondrion localization
PR26	1355.67	-1.07434	0.0666414	-16.1212	1.81076e-58	8.26039e-57	C2_03060W_A	PR26	AAA domain-containing protein [Source:UniProtKB/TrEMBL;Acc:Q5A0L8]
CAG1	101.835	-1.07382	0.190873	-5.62582	1.84633e-08	5.13912e-08	C5_05220W_A	CAG1	Guanine nucleotide-binding protein subunit alpha [Source:UniProtKB/TrEMBL;Acc:Q5AK05]
C3_07690C_A	82.9625	-1.07184	0.209358	-5.11965	3.06097e-07	7.58704e-07	C3_07690C_A	NA	Has domain(s) with predicted sequence-specific DNA binding activity
ARC15	179.579	-1.07153	0.160269	-6.68582	2.2963e-11	8.23197e-11	CR_07210W_A	ARC15	Actin-related protein 2/3 complex subunit 5 [Source:UniProtKB/TrEMBL;Acc:Q59RN2]
PES1	676.853	-1.06988	0.360236	-2.96993	0.0029787	0.00482796	C2_09320C_A	PES1	Pescadillo homolog [Source:UniProtKB/Swiss-Prot;Acc:Q59X38]
C1_02160W_A	76.4902	-1.06876	0.232975	-4.58747	4.48658e-06	9.96722e-06	C1_02160W_A	NA	Trafficking protein particle complex subunit [Source:UniProtKB/TrEMBL;Acc:Q59VY5]
C4_00250W_A	170.722	-1.06762	0.301217	-3.54435	0.000393576	0.000707796	C4_00250W_A	NA	Ortholog of Candida lusitaniae ATCC 42720 : CLUG_00275 and Candida albicans WO-1 : CAWG_03759
C2_09420W_A	297.519	-1.06725	0.207653	-5.13959	2.7534e-07	6.8531e-07	C2_09420W_A	NA	Ortholog of C. dubliniensis CD36 : Cd36_23530, C. parapsilosis CDC317 : CPAR2_406140, C. auris B8441 : B9J08_003025 and Candida tenuis NRRL Y-1498 : CANTEDRAFT_116829
C1_06220C_A	16.7377	-1.06588	0.419239	-2.54242	0.0110087	0.0165922	C1_06220C_A	NA	Protein of unknown function, flow model biofilm induced, induced by alpha pheromone in SpiderM medium
SLX4	100.178	-1.06556	0.218309	-4.88096	1.05568e-06	2.49457e-06	C4_02590C_A	SLX4	Structure-specific endonuclease subunit SLX4 [Source:UniProtKB/Swiss-Prot;Acc:Q5AFV3]
PGA14	931.848	-1.06492	0.0954744	-11.154	6.8484e-29	7.36079e-28	C5_00270W_A	PGA14	Hydrophilin PGA14 [Source:UniProtKB/Swiss-Prot;Acc:Q5A4X8]
C6_01850W_A	504.681	-1.06474	0.104779	-10.1618	2.93609e-24	2.43021e-23	C6_01850W_A	NA	YL1_C domain-containing protein [Source:UniProtKB/TrEMBL;Acc:A0A1D8PPR9]
C3_00160C_A	419.287	-1.06336	0.10885	-9.76902	1.52917e-22	1.13802e-21	C3_00160C_A	NA	Ortholog(s) have lipid droplet localization
C2_07580W_A	113.791	-1.06283	0.234537	-4.53163	5.85305e-06	1.28737e-05	C2_07580W_A	NA	Putative malate permease, induced during macrophage infection, regulated by Gcn2 and Gcn4, putative peroxisome targeting signal, Hap43-repressed, Spider biofilm induced
C1_08140W_A	95.8378	-1.06281	0.205046	-5.18328	2.18015e-07	5.47188e-07	C1_08140W_A	NA	CMP/dCMP-type deaminase domain-containing protein [Source:UniProtKB/TrEMBL;Acc:A0A1D8PE88]
ASA1	15.3035	-1.06272	0.482572	-2.2022	0.0276508	0.0393526	C6_03110C_A	ASA1	ASTRA-associated protein 1 [Source:UniProtKB/Swiss-Prot;Acc:Q5ABV4]
BFR1	572.167	-1.06169	0.308822	-3.43785	0.000586351	0.00103486	C4_02270C_A	BFR1	Bfr1p [Source:UniProtKB/TrEMBL;Acc:Q5AMT7]
SUI3	754.568	-1.06043	0.133593	-7.93776	2.05865e-15	9.97769e-15	C7_04130C_A	SUI3	eIF2B_5 domain-containing protein [Source:UniProtKB/TrEMBL;Acc:A0A1D8PRJ6]
DPP3	159.67	-1.06012	0.224904	-4.71363	2.43338e-06	5.54821e-06	C7_02500C_A	DPP3	acidPPc domain-containing protein [Source:UniProtKB/TrEMBL;Acc:Q5AH74]
C5_03710C_A	73.6851	-1.05891	0.222027	-4.76929	1.84879e-06	4.27733e-06	C5_03710C_A	NA	Protein of unknown function, flow model biofilm induced, Spider biofilm induced
RDH54	148.596	-1.05858	0.188896	-5.60402	2.0944e-08	5.79719e-08	C2_10840W_A	RDH54	DNA-dependent ATPase [Source:UniProtKB/TrEMBL;Acc:Q5A5N2]
C1_10730W_A	307.032	-1.05822	0.123128	-8.59451	8.36238e-18	4.70561e-17	C1_10730W_A	NA	Selenoprotein O [Source:UniProtKB/TrEMBL;Acc:A0A1D8PF26]
DAD1	36.2183	-1.05663	0.251821	-4.19597	2.71705e-05	5.54736e-05	C1_13710C_A	DAD1	DASH complex subunit DAD1 [Source:UniProtKB/TrEMBL;Acc:A0A1D8PFP9]
C4_00210W_A	43.8254	-1.05482	0.241582	-4.36628	1.26378e-05	2.69823e-05	C4_00210W_A	NA	T5orf172 domain-containing protein [Source:UniProtKB/TrEMBL;Acc:Q59US4]
C2_10740C_A	368.876	-1.05017	0.169127	-6.20937	5.31959e-10	1.69456e-09	C2_10740C_A	NA	TPR_REGION domain-containing protein [Source:UniProtKB/TrEMBL;Acc:Q5A5P4]
IMH3	754.936	-1.04995	0.282548	-3.71599	0.00020241	0.000377176	C2_06390C_A	IMH3	Inosine-5'-monophosphate dehydrogenase [Source:UniProtKB/Swiss-Prot;Acc:Q59Q46]
C7_00130W_A	179.335	-1.04889	0.154685	-6.78082	1.19494e-11	4.41074e-11	C7_00130W_A	NA	A to I editase domain-containing protein [Source:UniProtKB/TrEMBL;Acc:A0A1D8PQJ6]
C1_14020W_A	12.9918	-1.04808	0.450955	-2.32414	0.0201181	0.0292378	C1_14020W_A	NA	Putative Rho GDP dissociation inhibitor, induced by nitric oxide independent of Yhb1p
RVS161	1349.67	-1.04734	0.151303	-6.92214	4.44876e-12	1.69986e-11	C7_00020C_A	RVS161	Regulator of cytoskeleton and endocytosis RVS161 [Source:UniProtKB/Swiss-Prot;Acc:Q5AFE4]
C5_02380W_A	12536.1	-1.04727	0.203542	-5.14522	2.67212e-07	6.65913e-07	C5_02380W_A	NA	Protein with similarity to S. cerevisiae Ykr070w, Tn mutation affects filamentation, Hog1-repressed, colony morphology-related gene regulation by Ssn6p, induced during cell wall regeneration, possibly essential
RIX7	312.527	-1.04525	0.185279	-5.64147	1.68608e-08	4.7062e-08	C5_02120C_A	RIX7	Putative AAA family ATPase [Source:UniProtKB/TrEMBL;Acc:A0A1D8PND0]
DTD2	201.923	-1.04497	0.16146	-6.47198	9.67284e-11	3.29748e-10	C3_03010C_A	DTD2	D-aminoacyl-tRNA deacylase [Source:UniProtKB/TrEMBL;Acc:A0A1D8PJK2]
NPT1	375.314	-1.04489	0.136538	-7.6527	1.96808e-14	8.79016e-14	C7_04040C_A	NPT1	Nicotinate phosphoribosyltransferase [Source:UniProtKB/TrEMBL;Acc:A0A1D8PRI0]
PGA42	17.658	-1.04288	0.390927	-2.6677	0.00763723	0.0117478	C4_06300C_A	PGA42	Probable cell wall protein PGA42 [Source:UniProtKB/Swiss-Prot;Acc:Q5A1B2]
C5_02370C_A	161.474	-1.04223	0.168112	-6.19962	5.6598e-10	1.79527e-09	C5_02370C_A	NA	Protein with a predicted pleckstrin domain, Hap43-repressed gene
BIO4	13.3627	-1.04144	0.468548	-2.22271	0.0262357	0.0374724	CR_01910C_A	BIO4	Dethiobiotin synthase [Source:UniProtKB/TrEMBL;Acc:A0A1D8PS31]
C4_00080C_A	180.887	-1.04075	0.213523	-4.87419	1.09258e-06	2.57972e-06	C4_00080C_A	NA	Beta-lactamase domain-containing protein [Source:UniProtKB/TrEMBL;Acc:A0A1D8PKX8]
C1_11790W_A	21.7109	-1.04071	0.341401	-3.04836	0.00230093	0.00377549	C1_11790W_A	NA	dTMP kinase [Source:UniProtKB/TrEMBL;Acc:Q59TV7]
C1_09240C_A	71.572	-1.0402	0.310363	-3.35156	0.000803567	0.00139556	C1_09240C_A	NA	Protein of unknown function, induced during chlamydospore formation in both C. albicans and C. dubliniensis
CAC2	73.326	-1.03785	0.241368	-4.29987	1.70896e-05	3.58972e-05	C5_03580C_A	CAC2	WD_REPEATS_REGION domain-containing protein [Source:UniProtKB/TrEMBL;Acc:A0A1D8PNS7]
C3_01060W_A	36.5647	-1.03685	0.378527	-2.73917	0.00615937	0.00960303	C3_01060W_A	NA	(orf19.2509.1) Ortholog of C. dubliniensis CD36 : Cd36_29340, Candida tropicalis NEW ASSEMBLY : CTRG1_CGOB_00055, Spathaspora passalidarum NRRL Y-27907 : spas_CGOB_00040 and Candida albicans WO-1 : CAWG_00248
MOB1	195.916	-1.03676	0.2021	-5.12995	2.89825e-07	7.19267e-07	C6_02590C_A	MOB1	Mob1p [Source:UniProtKB/TrEMBL;Acc:Q5AC22]
PRE2	455.727	-1.03653	0.150774	-6.87476	6.20955e-12	2.34565e-11	C2_06820C_A	PRE2	Proteasome endopeptidase complex [Source:UniProtKB/TrEMBL;Acc:Q59Z65]
C5_02320C_A	64.2066	-1.03466	0.214959	-4.8133	1.48459e-06	3.46423e-06	C5_02320C_A	NA	Post-GPI attachment to proteins factor 3 [Source:UniProtKB/TrEMBL;Acc:Q5AGD9]
C4_05640C_A	67.0203	-1.03344	0.231193	-4.47002	7.82134e-06	1.7015e-05	C4_05640C_A	NA	1-(5-phosphoribosyl)-5-[(5-phosphoribosylamino)methylideneamino] imidazole-4-carboxamide isomerase [Source:UniProtKB/TrEMBL;Acc:A0A1D8PMD0]
C7_00070C_A	1174.59	-1.03344	0.119575	-8.64262	5.49388e-18	3.12978e-17	C7_00070C_A	NA	Protein of unknown function, transcript induced in RHE model of oral candidiasis, Spider biofilm repressed
C1_07610C_A	18.7782	-1.03332	0.396313	-2.60732	0.00912537	0.0139115	C1_07610C_A	NA	Ortholog of C. dubliniensis CD36 : Cd36_07090, C. auris B8441 : B9J08_003145, Candida tenuis NRRL Y-1498 : cten_CGOB_00237 and Debaryomyces hansenii CBS767 : DEHA2F25542g
C1_08730W_A	204.623	-1.03258	0.159378	-6.47883	9.24392e-11	3.15847e-10	C1_08730W_A	NA	Conserved oligomeric Golgi complex subunit 5 [Source:UniProtKB/TrEMBL;Acc:A0A1D8PEI0]
CBP1	3081.77	-1.02949	0.188913	-5.44956	5.04948e-08	1.35317e-07	CR_09270C_A	CBP1	Corticosteroid-binding protein [Source:UniProtKB/Swiss-Prot;Acc:P31225]
MMS21	47.4915	-1.02848	0.260854	-3.94273	8.05592e-05	0.000156509	C3_06200C_A	MMS21	SP-RING-type domain-containing protein [Source:UniProtKB/TrEMBL;Acc:A0A1D8PKF6]
MED20	51.8511	-1.02754	0.234015	-4.3909	1.12884e-05	2.42224e-05	C4_02840C_A	MED20	Mediator of RNA polymerase II transcription subunit 20 [Source:UniProtKB/TrEMBL;Acc:A0A1D8PLN4]
IFA21	72.8256	-1.02716	0.381852	-2.68994	0.00714645	0.011044	C7_03170W_A	IFA21	Ifa21p [Source:UniProtKB/TrEMBL;Acc:A0A1D8PRA5]
CR_02210W_A	458.421	-1.02655	0.115204	-8.91072	5.07e-19	3.02983e-18	CR_02210W_A	NA	Protein kinase domain-containing protein [Source:UniProtKB/TrEMBL;Acc:Q59UZ0]
FGR29	86.814	-1.02614	0.180411	-5.68779	1.28695e-08	3.62775e-08	C2_10430C_A	FGR29	Fgr29p [Source:UniProtKB/TrEMBL;Acc:Q5A5T3]
SAP5	142.421	-1.02572	0.26113	-3.92799	8.5658e-05	0.000166199	C6_03030W_A	SAP5	Candidapepsin-5 [Source:UniProtKB/Swiss-Prot;Acc:P43094]
C3_01280W_A	65.6496	-1.02565	0.243823	-4.20656	2.59287e-05	5.30651e-05	C3_01280W_A	NA	Ortholog(s) have role in response to purine-containing compound
RPL16A	2821.61	-1.02542	0.229684	-4.46446	8.02701e-06	1.74307e-05	C1_00180W_A	RPL16A	Ribosomal 60S subunit protein L16A [Source:UniProtKB/TrEMBL;Acc:Q5AB87]
PUP3	325.63	-1.02532	0.123546	-8.29907	1.04927e-16	5.57372e-16	C7_03390C_A	PUP3	Proteasome endopeptidase complex [Source:UniProtKB/TrEMBL;Acc:A0A1D8PRB6]
C2_05520W_A	71.6859	-1.02404	0.226089	-4.52935	5.91647e-06	1.29941e-05	C2_05520W_A	NA	Protein-lysine N-methyltransferase EFM4 [Source:UniProtKB/TrEMBL;Acc:A0A1D8PHH0]
CDC55	952.721	-1.02375	0.17051	-6.00408	1.92422e-09	5.83714e-09	C2_01600C_A	CDC55	Protein phosphatase PP2A regulatory subunit B [Source:UniProtKB/TrEMBL;Acc:Q5ALV8]
CR_07170W_A	187.846	-1.02375	0.252742	-4.05055	5.10973e-05	0.000101045	CR_07170W_A	NA	Possible dehydrogenase, flow model biofilm induced, rat catheter biofilm induced, Spider biofilm induced
SOD2	354.718	-1.02341	0.116076	-8.81673	1.17847e-18	6.94531e-18	C1_01520C_A	SOD2	Superoxide dismutase [Source:UniProtKB/TrEMBL;Acc:Q5A8Z4]
RTT109	41.2113	-1.02327	0.240993	-4.24604	2.17586e-05	4.49772e-05	CR_00410W_A	RTT109	Histone acetyltransferase RTT109 [Source:UniProtKB/Swiss-Prot;Acc:Q5AAJ8]
C1_01290C_A	129.825	-1.02285	0.167541	-6.10508	1.0275e-09	3.19477e-09	C1_01290C_A	NA	Ortholog(s) have lipid droplet, peroxisome localization
NGG1	626.889	-1.02238	0.160015	-6.38925	1.66701e-10	5.53756e-10	C1_03290W_A	NGG1	Histone acetyltransferase [Source:UniProtKB/TrEMBL;Acc:Q5AI28]
C2_06620W_A	73.2885	-1.02184	0.219485	-4.6556	3.23043e-06	7.2712e-06	C2_06620W_A	NA	Component of oligomeric Golgi complex 8 [Source:UniProtKB/TrEMBL;Acc:A0A1D8PHP4]
COQ3	152.139	-1.02156	0.199076	-5.1315	2.87442e-07	7.1365e-07	C6_01840C_A	COQ3	Ubiquinone biosynthesis O-methyltransferase, mitochondrial [Source:UniProtKB/TrEMBL;Acc:Q5A4P2]
CR_05500C_A	186.759	-1.01976	0.158856	-6.41943	1.36786e-10	4.59231e-10	CR_05500C_A	NA	Protein of unknown function, rat catheter biofilm repressed
C1_03870C_A	177.12	-1.01899	0.246816	-4.12852	3.65107e-05	7.34392e-05	C1_03870C_A	NA	GLOBIN domain-containing protein [Source:UniProtKB/TrEMBL;Acc:A0A1D8PD58]
SMC3	73.6044	-1.01853	0.300487	-3.38959	0.000699974	0.0012267	C3_02700W_A	SMC3	Structural maintenance of chromosomes protein [Source:UniProtKB/TrEMBL;Acc:A0A1D8PJK7]
C1_14530W_A	294.645	-1.01665	0.1308	-7.77254	7.69293e-15	3.55114e-14	C1_14530W_A	NA	Protein of unknown function, transcript detected on high-resolution tiling arrays
GPX2	84.9307	-1.016	0.284597	-3.56995	0.000357055	0.000646007	C6_00840W_A	GPX2	Glutathione peroxidase [Source:UniProtKB/TrEMBL;Acc:Q59WW8]
SUB2	1024.42	-1.01546	0.127032	-7.9937	1.30949e-15	6.44607e-15	C4_00220C_A	SUB2	ATP-dependent RNA helicase [Source:UniProtKB/TrEMBL;Acc:A0A1D8PKZ3]
CR_06310W_A	12.9317	-1.01539	0.442541	-2.29445	0.0217644	0.0314773	CR_06310W_A	NA	N-acetyltransferase domain-containing protein [Source:UniProtKB/TrEMBL;Acc:Q59V67]
C5_03650C_A	23.9311	-1.01174	0.326885	-3.0951	0.00196744	0.00326324	C5_03650C_A	NA	Protein of unknown function, Hap43-repressed gene
GPH1	3499.03	-1.0107	0.181607	-5.56531	2.61684e-08	7.19329e-08	C7_00930W_A	GPH1	Alpha-1,4 glucan phosphorylase [Source:UniProtKB/TrEMBL;Acc:A0A1D8PQQ3]
C6_03130W_A	220.965	-1.00947	0.148518	-6.79697	1.0684e-11	3.95586e-11	C6_03130W_A	NA	(orf19.5597.1) Has domain(s) with predicted proton-transporting ATP synthase activity, rotational mechanism, proton-transporting ATPase activity, rotational mechanism activity and role in ATP synthesis coupled proton transport
C6_00240C_A	198.253	-1.00662	0.19372	-5.19624	2.0336e-07	5.12943e-07	C6_00240C_A	NA	Ortholog(s) have SNAP receptor activity, phosphatidylinositol-3-phosphate binding activity
GIG1	138.822	-1.00649	0.257777	-3.9045	9.44186e-05	0.000182486	C1_04310C_A	GIG1	N-acetylglucosamine-induced protein 1 [Source:UniProtKB/Swiss-Prot;Acc:Q59VM7]
C7_00630C_A	37.2564	-1.00535	0.329101	-3.05483	0.00225186	0.00369904	C7_00630C_A	NA	AA_permease domain-containing protein [Source:UniProtKB/TrEMBL;Acc:A0A1D8PQM7]
C1_02290C_A	94.3256	-1.00474	0.176644	-5.68795	1.28575e-08	3.62608e-08	C1_02290C_A	NA	ATP synthase complex assembly protein [Source:UniProtKB/TrEMBL;Acc:A0A1D8PCP8]
C1_11580W_A	147.719	-1.00418	0.164676	-6.09793	1.07454e-09	3.33581e-09	C1_11580W_A	NA	Protein of unknown function, transcript upregulated by benomyl treatment
PFK2	5114.9	-1.00348	0.251635	-3.98785	6.66761e-05	0.00013047	C7_01800C_A	PFK2	ATP-dependent 6-phosphofructokinase [Source:UniProtKB/TrEMBL;Acc:Q5AGZ8]
QCR7	504.616	-1.00302	0.136208	-7.36388	1.78647e-13	7.52355e-13	C6_03400C_A	QCR7	Cytochrome b-c1 complex subunit 7 [Source:UniProtKB/TrEMBL;Acc:Q5ABS1]
SAP6	51.928	-1.00154	0.232642	-4.30506	1.66939e-05	3.50906e-05	C6_02710C_A	SAP6	Candidapepsin-6 [Source:UniProtKB/Swiss-Prot;Acc:Q5AC08]
ADE17	1247.83	-1.00097	0.154627	-6.47344	9.57961e-11	3.26757e-10	CR_04090C_A	ADE17	5-aminoimidazole-4-carboxamide ribonucleotide formyltransferase [Source:UniProtKB/TrEMBL;Acc:Q5A6R2]
SEC20	118.442	-1.00085	0.175825	-5.69227	1.25363e-08	3.54048e-08	C6_02570C_A	SEC20	Sec20p [Source:UniProtKB/TrEMBL;Acc:A0A1D8PPX8]
